# Supplementary material for: A time-resolved multi-omics atlas of transcriptional regulation in response to high-altitude hypoxia across whole-body tissues
Source: Nat Commun. 2024 May 10;15:3970. doi: 10.1038/s41467-024-48261-w (PMC11087590; doi:10.1038/s41467-024-48261-w)
Supplement: Supplementary file 4 — Supplementary Data 1-40 [file 41467_2024_48261_MOESM4_ESM.xlsx]

## Sheet: Supplementary Data 1
Supplementary Data 1. Summary of tissue collection.
Tissue site detail	Tissue category	WGS for ewe	RNA-Seq for ewe	RNA-Seq for lamb	ATAC-Seq for ewe	ATAC-Seq for lamb	scRNA-Seq for ewe
Heart	Muscle	√	√	√	√	√
Muscle - Semitendinosus	Muscle		√	√
Spleen	Immune		√	√	√
Blood - Leukocyte	Immune		√
Rumen	Rumen		√		√
Abomasum	Intestine		√
Duodenum	Intestine		√		√
Ileum	Intestine		√
Jejunum	Intestine		√
Colon	Intestine		√
Cerebrum	Brain		√	√
Cerebellum	Brain		√	√
Hypothalamus	Brain		√	√	√	√
Pituitary	Brain		√
Artery - Aorta	Artery		√	√
Adipose - Visceral (Omentum)	Adipose		√		√
Liver	Liver		√	√	√
Lung	Lung		√	√	√	√	√
Kidney	Kidney		√	√

## Sheet: Supplementary Data 2
Supplementary Data 2. Detailed information of sequencing samples in this study.
Sample	Group	Tissue	Generation	Breed	Sex	Age	Data type
WGS
S01	Low altitude Hu sheep (0 d)	Heart	F0	Hu	Female	1.5 year	RNA-Seq
S02	Low altitude Hu sheep (0 d)	Heart	F0	Hu	Female	1.5 year	RNA-Seq
S03	Low altitude Hu sheep (0 d)	Heart	F0	Hu	Female	1.5 year	RNA-Seq
S04	Low altitude Hu sheep (0 d)	Heart	F0	Hu	Female	1.5 year	RNA-Seq
S05	Low altitude Hu sheep (0 d)	Heart	F0	Hu	Female	1.5 year	RNA-Seq
S06	Low altitude Hu sheep (0 d)	Heart	F0	Hu	Female	1.5 year	RNA-Seq
S07	Low altitude Hu sheep (0 d)	Heart	F0	Hu	Female	1.5 year	RNA-Seq
S08	Low altitude Hu sheep (0 d)	Heart	F0	Hu	Female	1.5 year	RNA-Seq
S09	Low altitude Hu sheep (0 d)	Heart	F0	Hu	Female	1.5 year	RNA-Seq
S10	Low altitude Hu sheep (0 d)	Heart	F0	Hu	Female	1.5 year	RNA-Seq
S11	High altitude Hu sheep (7 d)	Heart	F0	Hu	Female	1.5 year	RNA-Seq
S12	High altitude Hu sheep (7 d)	Heart	F0	Hu	Female	1.5 year	RNA-Seq
S13	High altitude Hu sheep (7 d)	Heart	F0	Hu	Female	1.5 year	RNA-Seq
S14	High altitude Hu sheep (7 d)	Heart	F0	Hu	Female	1.5 year	RNA-Seq
S15	High altitude Hu sheep (7 d)	Heart	F0	Hu	Female	1.5 year	RNA-Seq
S16	High altitude Hu sheep (7 d)	Heart	F0	Hu	Female	1.5 year	RNA-Seq
S17	High altitude Hu sheep (7 d)	Heart	F0	Hu	Female	1.5 year	RNA-Seq
S18	High altitude Hu sheep (7 d)	Heart	F0	Hu	Female	1.5 year	RNA-Seq
S19	High altitude Hu sheep (7 d)	Heart	F0	Hu	Female	1.5 year	RNA-Seq
S20	High altitude Hu sheep (7 d)	Heart	F0	Hu	Female	1.5 year	RNA-Seq
S21	High altitude Hu sheep (14 d)	Heart	F0	Hu	Female	1.5 year	RNA-Seq
S22	High altitude Hu sheep (14 d)	Heart	F0	Hu	Female	1.5 year	RNA-Seq
S23	High altitude Hu sheep (14 d)	Heart	F0	Hu	Female	1.5 year	RNA-Seq
S24	High altitude Hu sheep (14 d)	Heart	F0	Hu	Female	1.5 year	RNA-Seq
S25	High altitude Hu sheep (14 d)	Heart	F0	Hu	Female	1.5 year	RNA-Seq
S26	High altitude Hu sheep (14 d)	Heart	F0	Hu	Female	1.5 year	RNA-Seq
S27	High altitude Hu sheep (14 d)	Heart	F0	Hu	Female	1.5 year	RNA-Seq
S28	High altitude Hu sheep (14 d)	Heart	F0	Hu	Female	1.5 year	RNA-Seq
S29	High altitude Hu sheep (14 d)	Heart	F0	Hu	Female	1.5 year	RNA-Seq
S30	High altitude Hu sheep (14 d)	Heart	F0	Hu	Female	1.5 year	RNA-Seq
S31	High altitude Hu sheep (21 d)	Heart	F0	Hu	Female	1.5 year	RNA-Seq
S32	High altitude Hu sheep (21 d)	Heart	F0	Hu	Female	1.5 year	RNA-Seq
S33	High altitude Hu sheep (21 d)	Heart	F0	Hu	Female	1.5 year	RNA-Seq
S34	High altitude Hu sheep (21 d)	Heart	F0	Hu	Female	1.5 year	RNA-Seq
S35	High altitude Hu sheep (21 d)	Heart	F0	Hu	Female	1.5 year	RNA-Seq
S36	High altitude Hu sheep (21 d)	Heart	F0	Hu	Female	1.5 year	RNA-Seq
S37	High altitude Hu sheep (21 d)	Heart	F0	Hu	Female	1.5 year	RNA-Seq
S38	High altitude Hu sheep (21 d)	Heart	F0	Hu	Female	1.5 year	RNA-Seq
S39	High altitude Hu sheep (21 d)	Heart	F0	Hu	Female	1.5 year	RNA-Seq
S40	High altitude Hu sheep (21 d)	Heart	F0	Hu	Female	1.5 year	RNA-Seq
S81	High altitude Hu sheep (8 mon)	Heart	F0	Hu	Female	1.5 year	RNA-Seq
S82	High altitude Hu sheep (8 mon)	Heart	F0	Hu	Female	1.5 year	RNA-Seq
S83	High altitude Hu sheep (8 mon)	Heart	F0	Hu	Female	1.5 year	RNA-Seq
S84	High altitude Hu sheep (8 mon)	Heart	F0	Hu	Female	1.5 year	RNA-Seq
S85	High altitude Hu sheep (8 mon)	Heart	F0	Hu	Female	1.5 year	RNA-Seq
S86	High altitude Hu sheep (8 mon)	Heart	F0	Hu	Female	1.5 year	RNA-Seq
S87	High altitude Hu sheep (8 mon)	Heart	F0	Hu	Female	1.5 year	RNA-Seq
S88	High altitude Hu sheep (8 mon)	Heart	F0	Hu	Female	1.5 year	RNA-Seq
S89	High altitude Hu sheep (8 mon)	Heart	F0	Hu	Female	1.5 year	RNA-Seq
RNA-Seq
S01_BJ	Low altitude Hu sheep (0 d)	Muscle	F0	Hu	Female	1.5 year	RNA-Seq
S02_BJ	Low altitude Hu sheep (0 d)	Muscle	F0	Hu	Female	1.5 year	RNA-Seq
S03_BJ	Low altitude Hu sheep (0 d)	Muscle	F0	Hu	Female	1.5 year	RNA-Seq
S04_BJ	Low altitude Hu sheep (0 d)	Muscle	F0	Hu	Female	1.5 year	RNA-Seq
S05_BJ	Low altitude Hu sheep (0 d)	Muscle	F0	Hu	Female	1.5 year	RNA-Seq
S06_BJ	Low altitude Hu sheep (0 d)	Muscle	F0	Hu	Female	1.5 year	RNA-Seq
S07_BJ	Low altitude Hu sheep (0 d)	Muscle	F0	Hu	Female	1.5 year	RNA-Seq
S08_BJ	Low altitude Hu sheep (0 d)	Muscle	F0	Hu	Female	1.5 year	RNA-Seq
S09_BJ	Low altitude Hu sheep (0 d)	Muscle	F0	Hu	Female	1.5 year	RNA-Seq
S10_BJ	Low altitude Hu sheep (0 d)	Muscle	F0	Hu	Female	1.5 year	RNA-Seq
S11_BJ	High altitude Hu sheep (7 d)	Muscle	F0	Hu	Female	1.5 year	RNA-Seq
S12_BJ	High altitude Hu sheep (7 d)	Muscle	F0	Hu	Female	1.5 year	RNA-Seq
S13_BJ	High altitude Hu sheep (7 d)	Muscle	F0	Hu	Female	1.5 year	RNA-Seq
S14_BJ	High altitude Hu sheep (7 d)	Muscle	F0	Hu	Female	1.5 year	RNA-Seq
S15_BJ	High altitude Hu sheep (7 d)	Muscle	F0	Hu	Female	1.5 year	RNA-Seq
S16_BJ	High altitude Hu sheep (7 d)	Muscle	F0	Hu	Female	1.5 year	RNA-Seq
S17_BJ	High altitude Hu sheep (7 d)	Muscle	F0	Hu	Female	1.5 year	RNA-Seq
S18_BJ	High altitude Hu sheep (7 d)	Muscle	F0	Hu	Female	1.5 year	RNA-Seq
S19_BJ	High altitude Hu sheep (7 d)	Muscle	F0	Hu	Female	1.5 year	RNA-Seq
S20_BJ	High altitude Hu sheep (7 d)	Muscle	F0	Hu	Female	1.5 year	RNA-Seq
S21_BJ	High altitude Hu sheep (14 d)	Muscle	F0	Hu	Female	1.5 year	RNA-Seq
S22_BJ	High altitude Hu sheep (14 d)	Muscle	F0	Hu	Female	1.5 year	RNA-Seq
S23_BJ	High altitude Hu sheep (14 d)	Muscle	F0	Hu	Female	1.5 year	RNA-Seq
S24_BJ	High altitude Hu sheep (14 d)	Muscle	F0	Hu	Female	1.5 year	RNA-Seq
S25_BJ	High altitude Hu sheep (14 d)	Muscle	F0	Hu	Female	1.5 year	RNA-Seq
S26_BJ	High altitude Hu sheep (14 d)	Muscle	F0	Hu	Female	1.5 year	RNA-Seq
S27_BJ	High altitude Hu sheep (14 d)	Muscle	F0	Hu	Female	1.5 year	RNA-Seq
S28_BJ	High altitude Hu sheep (14 d)	Muscle	F0	Hu	Female	1.5 year	RNA-Seq
S29_BJ	High altitude Hu sheep (14 d)	Muscle	F0	Hu	Female	1.5 year	RNA-Seq
S30_BJ	High altitude Hu sheep (14 d)	Muscle	F0	Hu	Female	1.5 year	RNA-Seq
S31_BJ	High altitude Hu sheep (21 d)	Muscle	F0	Hu	Female	1.5 year	RNA-Seq
S32_BJ	High altitude Hu sheep (21 d)	Muscle	F0	Hu	Female	1.5 year	RNA-Seq
S33_BJ	High altitude Hu sheep (21 d)	Muscle	F0	Hu	Female	1.5 year	RNA-Seq
S34_BJ	High altitude Hu sheep (21 d)	Muscle	F0	Hu	Female	1.5 year	RNA-Seq
S35_BJ	High altitude Hu sheep (21 d)	Muscle	F0	Hu	Female	1.5 year	RNA-Seq
S36_BJ	High altitude Hu sheep (21 d)	Muscle	F0	Hu	Female	1.5 year	RNA-Seq
S37_BJ	High altitude Hu sheep (21 d)	Muscle	F0	Hu	Female	1.5 year	RNA-Seq
S38_BJ	High altitude Hu sheep (21 d)	Muscle	F0	Hu	Female	1.5 year	RNA-Seq
S39_BJ	High altitude Hu sheep (21 d)	Muscle	F0	Hu	Female	1.5 year	RNA-Seq
S40_BJ	High altitude Hu sheep (21 d)	Muscle	F0	Hu	Female	1.5 year	RNA-Seq
S41_BJ	Tibetan sheep	Muscle	F0	Tibetan	Female	1.5 year	RNA-Seq
S42_BJ	Tibetan sheep	Muscle	F0	Tibetan	Female	1.5 year	RNA-Seq
S43_BJ	Tibetan sheep	Muscle	F0	Tibetan	Female	1.5 year	RNA-Seq
S44_BJ	Tibetan sheep	Muscle	F0	Tibetan	Female	1.5 year	RNA-Seq
S45_BJ	Tibetan sheep	Muscle	F0	Tibetan	Female	1.5 year	RNA-Seq
S46_BJ	Tibetan sheep	Muscle	F0	Tibetan	Female	1.5 year	RNA-Seq
S47_BJ	Tibetan sheep	Muscle	F0	Tibetan	Female	1.5 year	RNA-Seq
S48_BJ	Tibetan sheep	Muscle	F0	Tibetan	Female	1.5 year	RNA-Seq
S49_BJ	Tibetan sheep	Muscle	F0	Tibetan	Female	1.5 year	RNA-Seq
S50_BJ	Tibetan sheep	Muscle	F0	Tibetan	Female	1.5 year	RNA-Seq
S81_BJ	High altitude Hu sheep (8 mon)	Muscle	F0	Hu	Female	1.5 year	RNA-Seq
S82_BJ	High altitude Hu sheep (8 mon)	Muscle	F0	Hu	Female	1.5 year	RNA-Seq
S83_BJ	High altitude Hu sheep (8 mon)	Muscle	F0	Hu	Female	1.5 year	RNA-Seq
S84_BJ	High altitude Hu sheep (8 mon)	Muscle	F0	Hu	Female	1.5 year	RNA-Seq
S85_BJ	High altitude Hu sheep (8 mon)	Muscle	F0	Hu	Female	1.5 year	RNA-Seq
S86_BJ	High altitude Hu sheep (8 mon)	Muscle	F0	Hu	Female	1.5 year	RNA-Seq
S87_BJ	High altitude Hu sheep (8 mon)	Muscle	F0	Hu	Female	1.5 year	RNA-Seq
S88_BJ	High altitude Hu sheep (8 mon)	Muscle	F0	Hu	Female	1.5 year	RNA-Seq
S89_BJ	High altitude Hu sheep (8 mon)	Muscle	F0	Hu	Female	1.5 year	RNA-Seq
S01_CT	Low altitude Hu sheep (0 d)	Pituitary	F0	Hu	Female	1.5 year	RNA-Seq
S02_CT	Low altitude Hu sheep (0 d)	Pituitary	F0	Hu	Female	1.5 year	RNA-Seq
S03_CT	Low altitude Hu sheep (0 d)	Pituitary	F0	Hu	Female	1.5 year	RNA-Seq
S04_CT	Low altitude Hu sheep (0 d)	Pituitary	F0	Hu	Female	1.5 year	RNA-Seq
S05_CT	Low altitude Hu sheep (0 d)	Pituitary	F0	Hu	Female	1.5 year	RNA-Seq
S06_CT	Low altitude Hu sheep (0 d)	Pituitary	F0	Hu	Female	1.5 year	RNA-Seq
S07_CT	Low altitude Hu sheep (0 d)	Pituitary	F0	Hu	Female	1.5 year	RNA-Seq
S08_CT	Low altitude Hu sheep (0 d)	Pituitary	F0	Hu	Female	1.5 year	RNA-Seq
S09_CT	Low altitude Hu sheep (0 d)	Pituitary	F0	Hu	Female	1.5 year	RNA-Seq
S10_CT	Low altitude Hu sheep (0 d)	Pituitary	F0	Hu	Female	1.5 year	RNA-Seq
S11_CT	High altitude Hu sheep (7 d)	Pituitary	F0	Hu	Female	1.5 year	RNA-Seq
S12_CT	High altitude Hu sheep (7 d)	Pituitary	F0	Hu	Female	1.5 year	RNA-Seq
S13_CT	High altitude Hu sheep (7 d)	Pituitary	F0	Hu	Female	1.5 year	RNA-Seq
S14_CT	High altitude Hu sheep (7 d)	Pituitary	F0	Hu	Female	1.5 year	RNA-Seq
S15_CT	High altitude Hu sheep (7 d)	Pituitary	F0	Hu	Female	1.5 year	RNA-Seq
S16_CT	High altitude Hu sheep (7 d)	Pituitary	F0	Hu	Female	1.5 year	RNA-Seq
S17_CT	High altitude Hu sheep (7 d)	Pituitary	F0	Hu	Female	1.5 year	RNA-Seq
S18_CT	High altitude Hu sheep (7 d)	Pituitary	F0	Hu	Female	1.5 year	RNA-Seq
S19_CT	High altitude Hu sheep (7 d)	Pituitary	F0	Hu	Female	1.5 year	RNA-Seq
S20_CT	High altitude Hu sheep (7 d)	Pituitary	F0	Hu	Female	1.5 year	RNA-Seq
S21_CT	High altitude Hu sheep (14 d)	Pituitary	F0	Hu	Female	1.5 year	RNA-Seq
S22_CT	High altitude Hu sheep (14 d)	Pituitary	F0	Hu	Female	1.5 year	RNA-Seq
S23_CT	High altitude Hu sheep (14 d)	Pituitary	F0	Hu	Female	1.5 year	RNA-Seq
S24_CT	High altitude Hu sheep (14 d)	Pituitary	F0	Hu	Female	1.5 year	RNA-Seq
S25_CT	High altitude Hu sheep (14 d)	Pituitary	F0	Hu	Female	1.5 year	RNA-Seq
S26_CT	High altitude Hu sheep (14 d)	Pituitary	F0	Hu	Female	1.5 year	RNA-Seq
S27_CT	High altitude Hu sheep (14 d)	Pituitary	F0	Hu	Female	1.5 year	RNA-Seq
S28_CT	High altitude Hu sheep (14 d)	Pituitary	F0	Hu	Female	1.5 year	RNA-Seq
S29_CT	High altitude Hu sheep (14 d)	Pituitary	F0	Hu	Female	1.5 year	RNA-Seq
S30_CT	High altitude Hu sheep (14 d)	Pituitary	F0	Hu	Female	1.5 year	RNA-Seq
S31_CT	High altitude Hu sheep (21 d)	Pituitary	F0	Hu	Female	1.5 year	RNA-Seq
S32_CT	High altitude Hu sheep (21 d)	Pituitary	F0	Hu	Female	1.5 year	RNA-Seq
S33_CT	High altitude Hu sheep (21 d)	Pituitary	F0	Hu	Female	1.5 year	RNA-Seq
S34_CT	High altitude Hu sheep (21 d)	Pituitary	F0	Hu	Female	1.5 year	RNA-Seq
S35_CT	High altitude Hu sheep (21 d)	Pituitary	F0	Hu	Female	1.5 year	RNA-Seq
S36_CT	High altitude Hu sheep (21 d)	Pituitary	F0	Hu	Female	1.5 year	RNA-Seq
S37_CT	High altitude Hu sheep (21 d)	Pituitary	F0	Hu	Female	1.5 year	RNA-Seq
S38_CT	High altitude Hu sheep (21 d)	Pituitary	F0	Hu	Female	1.5 year	RNA-Seq
S39_CT	High altitude Hu sheep (21 d)	Pituitary	F0	Hu	Female	1.5 year	RNA-Seq
S40_CT	High altitude Hu sheep (21 d)	Pituitary	F0	Hu	Female	1.5 year	RNA-Seq
S41_CT	Tibetan sheep	Pituitary	F0	Tibetan	Female	1.5 year	RNA-Seq
S42_CT	Tibetan sheep	Pituitary	F0	Tibetan	Female	1.5 year	RNA-Seq
S43_CT	Tibetan sheep	Pituitary	F0	Tibetan	Female	1.5 year	RNA-Seq
S44_CT	Tibetan sheep	Pituitary	F0	Tibetan	Female	1.5 year	RNA-Seq
S45_CT	Tibetan sheep	Pituitary	F0	Tibetan	Female	1.5 year	RNA-Seq
S46_CT	Tibetan sheep	Pituitary	F0	Tibetan	Female	1.5 year	RNA-Seq
S47_CT	Tibetan sheep	Pituitary	F0	Tibetan	Female	1.5 year	RNA-Seq
S48_CT	Tibetan sheep	Pituitary	F0	Tibetan	Female	1.5 year	RNA-Seq
S49_CT	Tibetan sheep	Pituitary	F0	Tibetan	Female	1.5 year	RNA-Seq
S50_CT	Tibetan sheep	Pituitary	F0	Tibetan	Female	1.5 year	RNA-Seq
S81_CT	High altitude Hu sheep (8 mon)	Pituitary	F0	Hu	Female	1.5 year	RNA-Seq
S82_CT	High altitude Hu sheep (8 mon)	Pituitary	F0	Hu	Female	1.5 year	RNA-Seq
S83_CT	High altitude Hu sheep (8 mon)	Pituitary	F0	Hu	Female	1.5 year	RNA-Seq
S84_CT	High altitude Hu sheep (8 mon)	Pituitary	F0	Hu	Female	1.5 year	RNA-Seq
S85_CT	High altitude Hu sheep (8 mon)	Pituitary	F0	Hu	Female	1.5 year	RNA-Seq
S86_CT	High altitude Hu sheep (8 mon)	Pituitary	F0	Hu	Female	1.5 year	RNA-Seq
S87_CT	High altitude Hu sheep (8 mon)	Pituitary	F0	Hu	Female	1.5 year	RNA-Seq
S88_CT	High altitude Hu sheep (8 mon)	Pituitary	F0	Hu	Female	1.5 year	RNA-Seq
S89_CT	High altitude Hu sheep (8 mon)	Pituitary	F0	Hu	Female	1.5 year	RNA-Seq
S01_DN	Low altitude Hu sheep (0 d)	Cerebrum	F0	Hu	Female	1.5 year	RNA-Seq
S02_DN	Low altitude Hu sheep (0 d)	Cerebrum	F0	Hu	Female	1.5 year	RNA-Seq
S03_DN	Low altitude Hu sheep (0 d)	Cerebrum	F0	Hu	Female	1.5 year	RNA-Seq
S04_DN	Low altitude Hu sheep (0 d)	Cerebrum	F0	Hu	Female	1.5 year	RNA-Seq
S05_DN	Low altitude Hu sheep (0 d)	Cerebrum	F0	Hu	Female	1.5 year	RNA-Seq
S06_DN	Low altitude Hu sheep (0 d)	Cerebrum	F0	Hu	Female	1.5 year	RNA-Seq
S07_DN	Low altitude Hu sheep (0 d)	Cerebrum	F0	Hu	Female	1.5 year	RNA-Seq
S08_DN	Low altitude Hu sheep (0 d)	Cerebrum	F0	Hu	Female	1.5 year	RNA-Seq
S09_DN	Low altitude Hu sheep (0 d)	Cerebrum	F0	Hu	Female	1.5 year	RNA-Seq
S10_DN	Low altitude Hu sheep (0 d)	Cerebrum	F0	Hu	Female	1.5 year	RNA-Seq
S11_DN	High altitude Hu sheep (7 d)	Cerebrum	F0	Hu	Female	1.5 year	RNA-Seq
S12_DN	High altitude Hu sheep (7 d)	Cerebrum	F0	Hu	Female	1.5 year	RNA-Seq
S13_DN	High altitude Hu sheep (7 d)	Cerebrum	F0	Hu	Female	1.5 year	RNA-Seq
S14_DN	High altitude Hu sheep (7 d)	Cerebrum	F0	Hu	Female	1.5 year	RNA-Seq
S15_DN	High altitude Hu sheep (7 d)	Cerebrum	F0	Hu	Female	1.5 year	RNA-Seq
S16_DN	High altitude Hu sheep (7 d)	Cerebrum	F0	Hu	Female	1.5 year	RNA-Seq
S17_DN	High altitude Hu sheep (7 d)	Cerebrum	F0	Hu	Female	1.5 year	RNA-Seq
S18_DN	High altitude Hu sheep (7 d)	Cerebrum	F0	Hu	Female	1.5 year	RNA-Seq
S19_DN	High altitude Hu sheep (7 d)	Cerebrum	F0	Hu	Female	1.5 year	RNA-Seq
S20_DN	High altitude Hu sheep (7 d)	Cerebrum	F0	Hu	Female	1.5 year	RNA-Seq
S21_DN	High altitude Hu sheep (14 d)	Cerebrum	F0	Hu	Female	1.5 year	RNA-Seq
S22_DN	High altitude Hu sheep (14 d)	Cerebrum	F0	Hu	Female	1.5 year	RNA-Seq
S23_DN	High altitude Hu sheep (14 d)	Cerebrum	F0	Hu	Female	1.5 year	RNA-Seq
S24_DN	High altitude Hu sheep (14 d)	Cerebrum	F0	Hu	Female	1.5 year	RNA-Seq
S25_DN	High altitude Hu sheep (14 d)	Cerebrum	F0	Hu	Female	1.5 year	RNA-Seq
S26_DN	High altitude Hu sheep (14 d)	Cerebrum	F0	Hu	Female	1.5 year	RNA-Seq
S27_DN	High altitude Hu sheep (14 d)	Cerebrum	F0	Hu	Female	1.5 year	RNA-Seq
S28_DN	High altitude Hu sheep (14 d)	Cerebrum	F0	Hu	Female	1.5 year	RNA-Seq
S29_DN	High altitude Hu sheep (14 d)	Cerebrum	F0	Hu	Female	1.5 year	RNA-Seq
S30_DN	High altitude Hu sheep (14 d)	Cerebrum	F0	Hu	Female	1.5 year	RNA-Seq
S31_DN	High altitude Hu sheep (21 d)	Cerebrum	F0	Hu	Female	1.5 year	RNA-Seq
S32_DN	High altitude Hu sheep (21 d)	Cerebrum	F0	Hu	Female	1.5 year	RNA-Seq
S33_DN	High altitude Hu sheep (21 d)	Cerebrum	F0	Hu	Female	1.5 year	RNA-Seq
S34_DN	High altitude Hu sheep (21 d)	Cerebrum	F0	Hu	Female	1.5 year	RNA-Seq
S35_DN	High altitude Hu sheep (21 d)	Cerebrum	F0	Hu	Female	1.5 year	RNA-Seq
S36_DN	High altitude Hu sheep (21 d)	Cerebrum	F0	Hu	Female	1.5 year	RNA-Seq
S37_DN	High altitude Hu sheep (21 d)	Cerebrum	F0	Hu	Female	1.5 year	RNA-Seq
S38_DN	High altitude Hu sheep (21 d)	Cerebrum	F0	Hu	Female	1.5 year	RNA-Seq
S39_DN	High altitude Hu sheep (21 d)	Cerebrum	F0	Hu	Female	1.5 year	RNA-Seq
S40_DN	High altitude Hu sheep (21 d)	Cerebrum	F0	Hu	Female	1.5 year	RNA-Seq
S41_DN	Tibetan sheep sheep	Cerebrum	F0	Tibetan	Female	1.5 year	RNA-Seq
S42_DN	Tibetan sheep sheep	Cerebrum	F0	Tibetan	Female	1.5 year	RNA-Seq
S43_DN	Tibetan sheep sheep	Cerebrum	F0	Tibetan	Female	1.5 year	RNA-Seq
S44_DN	Tibetan sheep sheep	Cerebrum	F0	Tibetan	Female	1.5 year	RNA-Seq
S45_DN	Tibetan sheep sheep	Cerebrum	F0	Tibetan	Female	1.5 year	RNA-Seq
S46_DN	Tibetan sheep sheep	Cerebrum	F0	Tibetan	Female	1.5 year	RNA-Seq
S47_DN	Tibetan sheep sheep	Cerebrum	F0	Tibetan	Female	1.5 year	RNA-Seq
S48_DN	Tibetan sheep sheep	Cerebrum	F0	Tibetan	Female	1.5 year	RNA-Seq
S49_DN	Tibetan sheep sheep	Cerebrum	F0	Tibetan	Female	1.5 year	RNA-Seq
S50_DN	Tibetan sheep sheep	Cerebrum	F0	Tibetan	Female	1.5 year	RNA-Seq
S81_DN	High altitude Hu sheep (8 mon)	Cerebrum	F0	Hu	Female	1.5 year	RNA-Seq
S82_DN	High altitude Hu sheep (8 mon)	Cerebrum	F0	Hu	Female	1.5 year	RNA-Seq
S83_DN	High altitude Hu sheep (8 mon)	Cerebrum	F0	Hu	Female	1.5 year	RNA-Seq
S84_DN	High altitude Hu sheep (8 mon)	Cerebrum	F0	Hu	Female	1.5 year	RNA-Seq
S85_DN	High altitude Hu sheep (8 mon)	Cerebrum	F0	Hu	Female	1.5 year	RNA-Seq
S86_DN	High altitude Hu sheep (8 mon)	Cerebrum	F0	Hu	Female	1.5 year	RNA-Seq
S87_DN	High altitude Hu sheep (8 mon)	Cerebrum	F0	Hu	Female	1.5 year	RNA-Seq
S88_DN	High altitude Hu sheep (8 mon)	Cerebrum	F0	Hu	Female	1.5 year	RNA-Seq
S89_DN	High altitude Hu sheep (8 mon)	Cerebrum	F0	Hu	Female	1.5 year	RNA-Seq
S01_HC	Low altitude Hu sheep (0 d)	Ileum	F0	Hu	Female	1.5 year	RNA-Seq
S02_HC	Low altitude Hu sheep (0 d)	Ileum	F0	Hu	Female	1.5 year	RNA-Seq
S03_HC	Low altitude Hu sheep (0 d)	Ileum	F0	Hu	Female	1.5 year	RNA-Seq
S04_HC	Low altitude Hu sheep (0 d)	Ileum	F0	Hu	Female	1.5 year	RNA-Seq
S05_HC	Low altitude Hu sheep (0 d)	Ileum	F0	Hu	Female	1.5 year	RNA-Seq
S06_HC	Low altitude Hu sheep (0 d)	Ileum	F0	Hu	Female	1.5 year	RNA-Seq
S07_HC	Low altitude Hu sheep (0 d)	Ileum	F0	Hu	Female	1.5 year	RNA-Seq
S08_HC	Low altitude Hu sheep (0 d)	Ileum	F0	Hu	Female	1.5 year	RNA-Seq
S09_HC	Low altitude Hu sheep (0 d)	Ileum	F0	Hu	Female	1.5 year	RNA-Seq
S10_HC	Low altitude Hu sheep (0 d)	Ileum	F0	Hu	Female	1.5 year	RNA-Seq
S11_HC	High altitude Hu sheep (7 d)	Ileum	F0	Hu	Female	1.5 year	RNA-Seq
S12_HC	High altitude Hu sheep (7 d)	Ileum	F0	Hu	Female	1.5 year	RNA-Seq
S13_HC	High altitude Hu sheep (7 d)	Ileum	F0	Hu	Female	1.5 year	RNA-Seq
S14_HC	High altitude Hu sheep (7 d)	Ileum	F0	Hu	Female	1.5 year	RNA-Seq
S15_HC	High altitude Hu sheep (7 d)	Ileum	F0	Hu	Female	1.5 year	RNA-Seq
S16_HC	High altitude Hu sheep (7 d)	Ileum	F0	Hu	Female	1.5 year	RNA-Seq
S17_HC	High altitude Hu sheep (7 d)	Ileum	F0	Hu	Female	1.5 year	RNA-Seq
S18_HC	High altitude Hu sheep (7 d)	Ileum	F0	Hu	Female	1.5 year	RNA-Seq
S19_HC	High altitude Hu sheep (7 d)	Ileum	F0	Hu	Female	1.5 year	RNA-Seq
S20_HC	High altitude Hu sheep (7 d)	Ileum	F0	Hu	Female	1.5 year	RNA-Seq
S21_HC	High altitude Hu sheep (14 d)	Ileum	F0	Hu	Female	1.5 year	RNA-Seq
S22_HC	High altitude Hu sheep (14 d)	Ileum	F0	Hu	Female	1.5 year	RNA-Seq
S23_HC	High altitude Hu sheep (14 d)	Ileum	F0	Hu	Female	1.5 year	RNA-Seq
S24_HC	High altitude Hu sheep (14 d)	Ileum	F0	Hu	Female	1.5 year	RNA-Seq
S25_HC	High altitude Hu sheep (14 d)	Ileum	F0	Hu	Female	1.5 year	RNA-Seq
S26_HC	High altitude Hu sheep (14 d)	Ileum	F0	Hu	Female	1.5 year	RNA-Seq
S27_HC	High altitude Hu sheep (14 d)	Ileum	F0	Hu	Female	1.5 year	RNA-Seq
S28_HC	High altitude Hu sheep (14 d)	Ileum	F0	Hu	Female	1.5 year	RNA-Seq
S29_HC	High altitude Hu sheep (14 d)	Ileum	F0	Hu	Female	1.5 year	RNA-Seq
S30_HC	High altitude Hu sheep (14 d)	Ileum	F0	Hu	Female	1.5 year	RNA-Seq
S31_HC	High altitude Hu sheep (21 d)	Ileum	F0	Hu	Female	1.5 year	RNA-Seq
S32_HC	High altitude Hu sheep (21 d)	Ileum	F0	Hu	Female	1.5 year	RNA-Seq
S33_HC	High altitude Hu sheep (21 d)	Ileum	F0	Hu	Female	1.5 year	RNA-Seq
S34_HC	High altitude Hu sheep (21 d)	Ileum	F0	Hu	Female	1.5 year	RNA-Seq
S35_HC	High altitude Hu sheep (21 d)	Ileum	F0	Hu	Female	1.5 year	RNA-Seq
S36_HC	High altitude Hu sheep (21 d)	Ileum	F0	Hu	Female	1.5 year	RNA-Seq
S37_HC	High altitude Hu sheep (21 d)	Ileum	F0	Hu	Female	1.5 year	RNA-Seq
S38_HC	High altitude Hu sheep (21 d)	Ileum	F0	Hu	Female	1.5 year	RNA-Seq
S39_HC	High altitude Hu sheep (21 d)	Ileum	F0	Hu	Female	1.5 year	RNA-Seq
S40_HC	High altitude Hu sheep (21 d)	Ileum	F0	Hu	Female	1.5 year	RNA-Seq
S41_HC	Tibetan sheep sheep	Ileum	F0	Tibetan	Female	1.5 year	RNA-Seq
S42_HC	Tibetan sheep sheep	Ileum	F0	Tibetan	Female	1.5 year	RNA-Seq
S43_HC	Tibetan sheep sheep	Ileum	F0	Tibetan	Female	1.5 year	RNA-Seq
S44_HC	Tibetan sheep sheep	Ileum	F0	Tibetan	Female	1.5 year	RNA-Seq
S45_HC	Tibetan sheep sheep	Ileum	F0	Tibetan	Female	1.5 year	RNA-Seq
S46_HC	Tibetan sheep sheep	Ileum	F0	Tibetan	Female	1.5 year	RNA-Seq
S47_HC	Tibetan sheep sheep	Ileum	F0	Tibetan	Female	1.5 year	RNA-Seq
S48_HC	Tibetan sheep sheep	Ileum	F0	Tibetan	Female	1.5 year	RNA-Seq
S50_HC	Tibetan sheep sheep	Ileum	F0	Tibetan	Female	1.5 year	RNA-Seq
S81_HC	High altitude Hu sheep (8 mon)	Ileum	F0	Hu	Female	1.5 year	RNA-Seq
S82_HC	High altitude Hu sheep (8 mon)	Ileum	F0	Hu	Female	1.5 year	RNA-Seq
S83_HC	High altitude Hu sheep (8 mon)	Ileum	F0	Hu	Female	1.5 year	RNA-Seq
S84_HC	High altitude Hu sheep (8 mon)	Ileum	F0	Hu	Female	1.5 year	RNA-Seq
S85_HC	High altitude Hu sheep (8 mon)	Ileum	F0	Hu	Female	1.5 year	RNA-Seq
S86_HC	High altitude Hu sheep (8 mon)	Ileum	F0	Hu	Female	1.5 year	RNA-Seq
S87_HC	High altitude Hu sheep (8 mon)	Ileum	F0	Hu	Female	1.5 year	RNA-Seq
S88_HC	High altitude Hu sheep (8 mon)	Ileum	F0	Hu	Female	1.5 year	RNA-Seq
S89_HC	High altitude Hu sheep (8 mon)	Ileum	F0	Hu	Female	1.5 year	RNA-Seq
S01_heart	Low altitude Hu sheep (0 d)	Heart	F0	Hu	Female	1.5 year	RNA-Seq
S02_heart	Low altitude Hu sheep (0 d)	Heart	F0	Hu	Female	1.5 year	RNA-Seq
S03_heart	Low altitude Hu sheep (0 d)	Heart	F0	Hu	Female	1.5 year	RNA-Seq
S04_heart	Low altitude Hu sheep (0 d)	Heart	F0	Hu	Female	1.5 year	RNA-Seq
S05_heart	Low altitude Hu sheep (0 d)	Heart	F0	Hu	Female	1.5 year	RNA-Seq
S06_heart	Low altitude Hu sheep (0 d)	Heart	F0	Hu	Female	1.5 year	RNA-Seq
S07_heart	Low altitude Hu sheep (0 d)	Heart	F0	Hu	Female	1.5 year	RNA-Seq
S08_heart	Low altitude Hu sheep (0 d)	Heart	F0	Hu	Female	1.5 year	RNA-Seq
S09_heart	Low altitude Hu sheep (0 d)	Heart	F0	Hu	Female	1.5 year	RNA-Seq
S10_heart	Low altitude Hu sheep (0 d)	Heart	F0	Hu	Female	1.5 year	RNA-Seq
S11_heart	High altitude Hu sheep (7 d)	Heart	F0	Hu	Female	1.5 year	RNA-Seq
S12_heart	High altitude Hu sheep (7 d)	Heart	F0	Hu	Female	1.5 year	RNA-Seq
S13_heart	High altitude Hu sheep (7 d)	Heart	F0	Hu	Female	1.5 year	RNA-Seq
S14_heart	High altitude Hu sheep (7 d)	Heart	F0	Hu	Female	1.5 year	RNA-Seq
S15_heart	High altitude Hu sheep (7 d)	Heart	F0	Hu	Female	1.5 year	RNA-Seq
S16_heart	High altitude Hu sheep (7 d)	Heart	F0	Hu	Female	1.5 year	RNA-Seq
S17_heart	High altitude Hu sheep (7 d)	Heart	F0	Hu	Female	1.5 year	RNA-Seq
S18_heart	High altitude Hu sheep (7 d)	Heart	F0	Hu	Female	1.5 year	RNA-Seq
S19_heart	High altitude Hu sheep (7 d)	Heart	F0	Hu	Female	1.5 year	RNA-Seq
S20_heart	High altitude Hu sheep (7 d)	Heart	F0	Hu	Female	1.5 year	RNA-Seq
S21_heart	High altitude Hu sheep (14 d)	Heart	F0	Hu	Female	1.5 year	RNA-Seq
S22_heart	High altitude Hu sheep (14 d)	Heart	F0	Hu	Female	1.5 year	RNA-Seq
S23_heart	High altitude Hu sheep (14 d)	Heart	F0	Hu	Female	1.5 year	RNA-Seq
S24_heart	High altitude Hu sheep (14 d)	Heart	F0	Hu	Female	1.5 year	RNA-Seq
S25_heart	High altitude Hu sheep (14 d)	Heart	F0	Hu	Female	1.5 year	RNA-Seq
S26_heart	High altitude Hu sheep (14 d)	Heart	F0	Hu	Female	1.5 year	RNA-Seq
S27_heart	High altitude Hu sheep (14 d)	Heart	F0	Hu	Female	1.5 year	RNA-Seq
S28_heart	High altitude Hu sheep (14 d)	Heart	F0	Hu	Female	1.5 year	RNA-Seq
S29_heart	High altitude Hu sheep (14 d)	Heart	F0	Hu	Female	1.5 year	RNA-Seq
S30_heart	High altitude Hu sheep (14 d)	Heart	F0	Hu	Female	1.5 year	RNA-Seq
S31_heart	High altitude Hu sheep (21 d)	Heart	F0	Hu	Female	1.5 year	RNA-Seq
S32_heart	High altitude Hu sheep (21 d)	Heart	F0	Hu	Female	1.5 year	RNA-Seq
S33_heart	High altitude Hu sheep (21 d)	Heart	F0	Hu	Female	1.5 year	RNA-Seq
S34_heart	High altitude Hu sheep (21 d)	Heart	F0	Hu	Female	1.5 year	RNA-Seq
S36_heart	High altitude Hu sheep (21 d)	Heart	F0	Hu	Female	1.5 year	RNA-Seq
S37_heart	High altitude Hu sheep (21 d)	Heart	F0	Hu	Female	1.5 year	RNA-Seq
S38_heart	High altitude Hu sheep (21 d)	Heart	F0	Hu	Female	1.5 year	RNA-Seq
S39_heart	High altitude Hu sheep (21 d)	Heart	F0	Hu	Female	1.5 year	RNA-Seq
S40_heart	High altitude Hu sheep (21 d)	Heart	F0	Hu	Female	1.5 year	RNA-Seq
S41_heart	Tibetan sheep sheep	Heart	F0	Tibetan	Female	1.5 year	RNA-Seq
S42_heart	Tibetan sheep sheep	Heart	F0	Tibetan	Female	1.5 year	RNA-Seq
S43_heart	Tibetan sheep sheep	Heart	F0	Tibetan	Female	1.5 year	RNA-Seq
S44_heart	Tibetan sheep sheep	Heart	F0	Tibetan	Female	1.5 year	RNA-Seq
S45_heart	Tibetan sheep sheep	Heart	F0	Tibetan	Female	1.5 year	RNA-Seq
S46_heart	Tibetan sheep sheep	Heart	F0	Tibetan	Female	1.5 year	RNA-Seq
S47_heart	Tibetan sheep sheep	Heart	F0	Tibetan	Female	1.5 year	RNA-Seq
S48_heart	Tibetan sheep sheep	Heart	F0	Tibetan	Female	1.5 year	RNA-Seq
S49_heart	Tibetan sheep sheep	Heart	F0	Tibetan	Female	1.5 year	RNA-Seq
S50_heart	Tibetan sheep sheep	Heart	F0	Tibetan	Female	1.5 year	RNA-Seq
S81_heart	High altitude Hu sheep (8 mon)	Heart	F0	Hu	Female	1.5 year	RNA-Seq
S82_heart	High altitude Hu sheep (8 mon)	Heart	F0	Hu	Female	1.5 year	RNA-Seq
S83_heart	High altitude Hu sheep (8 mon)	Heart	F0	Hu	Female	1.5 year	RNA-Seq
S84_heart	High altitude Hu sheep (8 mon)	Heart	F0	Hu	Female	1.5 year	RNA-Seq
S85_heart	High altitude Hu sheep (8 mon)	Heart	F0	Hu	Female	1.5 year	RNA-Seq
S86_heart	High altitude Hu sheep (8 mon)	Heart	F0	Hu	Female	1.5 year	RNA-Seq
S87_heart	High altitude Hu sheep (8 mon)	Heart	F0	Hu	Female	1.5 year	RNA-Seq
S88_heart	High altitude Hu sheep (8 mon)	Heart	F0	Hu	Female	1.5 year	RNA-Seq
S89_heart	High altitude Hu sheep (8 mon)	Heart	F0	Hu	Female	1.5 year	RNA-Seq
S01_JC	Low altitude Hu sheep (0 d)	Colon	F0	Hu	Female	1.5 year	RNA-Seq
S02_JC	Low altitude Hu sheep (0 d)	Colon	F0	Hu	Female	1.5 year	RNA-Seq
S03_JC	Low altitude Hu sheep (0 d)	Colon	F0	Hu	Female	1.5 year	RNA-Seq
S04_JC	Low altitude Hu sheep (0 d)	Colon	F0	Hu	Female	1.5 year	RNA-Seq
S05_JC	Low altitude Hu sheep (0 d)	Colon	F0	Hu	Female	1.5 year	RNA-Seq
S06_JC	Low altitude Hu sheep (0 d)	Colon	F0	Hu	Female	1.5 year	RNA-Seq
S07_JC	Low altitude Hu sheep (0 d)	Colon	F0	Hu	Female	1.5 year	RNA-Seq
S08_JC	Low altitude Hu sheep (0 d)	Colon	F0	Hu	Female	1.5 year	RNA-Seq
S09_JC	Low altitude Hu sheep (0 d)	Colon	F0	Hu	Female	1.5 year	RNA-Seq
S10_JC	Low altitude Hu sheep (0 d)	Colon	F0	Hu	Female	1.5 year	RNA-Seq
S11_JC	High altitude Hu sheep (7 d)	Colon	F0	Hu	Female	1.5 year	RNA-Seq
S12_JC	High altitude Hu sheep (7 d)	Colon	F0	Hu	Female	1.5 year	RNA-Seq
S13_JC	High altitude Hu sheep (7 d)	Colon	F0	Hu	Female	1.5 year	RNA-Seq
S14_JC	High altitude Hu sheep (7 d)	Colon	F0	Hu	Female	1.5 year	RNA-Seq
S15_JC	High altitude Hu sheep (7 d)	Colon	F0	Hu	Female	1.5 year	RNA-Seq
S16_JC	High altitude Hu sheep (7 d)	Colon	F0	Hu	Female	1.5 year	RNA-Seq
S17_JC	High altitude Hu sheep (7 d)	Colon	F0	Hu	Female	1.5 year	RNA-Seq
S18_JC	High altitude Hu sheep (7 d)	Colon	F0	Hu	Female	1.5 year	RNA-Seq
S19_JC	High altitude Hu sheep (7 d)	Colon	F0	Hu	Female	1.5 year	RNA-Seq
S20_JC	High altitude Hu sheep (7 d)	Colon	F0	Hu	Female	1.5 year	RNA-Seq
S21_JC	High altitude Hu sheep (14 d)	Colon	F0	Hu	Female	1.5 year	RNA-Seq
S22_JC	High altitude Hu sheep (14 d)	Colon	F0	Hu	Female	1.5 year	RNA-Seq
S23_JC	High altitude Hu sheep (14 d)	Colon	F0	Hu	Female	1.5 year	RNA-Seq
S24_JC	High altitude Hu sheep (14 d)	Colon	F0	Hu	Female	1.5 year	RNA-Seq
S25_JC	High altitude Hu sheep (14 d)	Colon	F0	Hu	Female	1.5 year	RNA-Seq
S26_JC	High altitude Hu sheep (14 d)	Colon	F0	Hu	Female	1.5 year	RNA-Seq
S27_JC	High altitude Hu sheep (14 d)	Colon	F0	Hu	Female	1.5 year	RNA-Seq
S28_JC	High altitude Hu sheep (14 d)	Colon	F0	Hu	Female	1.5 year	RNA-Seq
S29_JC	High altitude Hu sheep (14 d)	Colon	F0	Hu	Female	1.5 year	RNA-Seq
S30_JC	High altitude Hu sheep (14 d)	Colon	F0	Hu	Female	1.5 year	RNA-Seq
S31_JC	High altitude Hu sheep (21 d)	Colon	F0	Hu	Female	1.5 year	RNA-Seq
S32_JC	High altitude Hu sheep (21 d)	Colon	F0	Hu	Female	1.5 year	RNA-Seq
S33_JC	High altitude Hu sheep (21 d)	Colon	F0	Hu	Female	1.5 year	RNA-Seq
S34_JC	High altitude Hu sheep (21 d)	Colon	F0	Hu	Female	1.5 year	RNA-Seq
S35_JC	High altitude Hu sheep (21 d)	Colon	F0	Hu	Female	1.5 year	RNA-Seq
S36_JC	High altitude Hu sheep (21 d)	Colon	F0	Hu	Female	1.5 year	RNA-Seq
S37_JC	High altitude Hu sheep (21 d)	Colon	F0	Hu	Female	1.5 year	RNA-Seq
S38_JC	High altitude Hu sheep (21 d)	Colon	F0	Hu	Female	1.5 year	RNA-Seq
S39_JC	High altitude Hu sheep (21 d)	Colon	F0	Hu	Female	1.5 year	RNA-Seq
S40_JC	High altitude Hu sheep (21 d)	Colon	F0	Hu	Female	1.5 year	RNA-Seq
S41_JC	Tibetan sheep sheep	Colon	F0	Tibetan	Female	1.5 year	RNA-Seq
S42_JC	Tibetan sheep sheep	Colon	F0	Tibetan	Female	1.5 year	RNA-Seq
S43_JC	Tibetan sheep sheep	Colon	F0	Tibetan	Female	1.5 year	RNA-Seq
S44_JC	Tibetan sheep sheep	Colon	F0	Tibetan	Female	1.5 year	RNA-Seq
S45_JC	Tibetan sheep sheep	Colon	F0	Tibetan	Female	1.5 year	RNA-Seq
S46_JC	Tibetan sheep sheep	Colon	F0	Tibetan	Female	1.5 year	RNA-Seq
S47_JC	Tibetan sheep sheep	Colon	F0	Tibetan	Female	1.5 year	RNA-Seq
S48_JC	Tibetan sheep sheep	Colon	F0	Tibetan	Female	1.5 year	RNA-Seq
S49_JC	Tibetan sheep sheep	Colon	F0	Tibetan	Female	1.5 year	RNA-Seq
S50_JC	Tibetan sheep sheep	Colon	F0	Tibetan	Female	1.5 year	RNA-Seq
S81_JC	High altitude Hu sheep (8 mon)	Colon	F0	Hu	Female	1.5 year	RNA-Seq
S82_JC	High altitude Hu sheep (8 mon)	Colon	F0	Hu	Female	1.5 year	RNA-Seq
S83_JC	High altitude Hu sheep (8 mon)	Colon	F0	Hu	Female	1.5 year	RNA-Seq
S84_JC	High altitude Hu sheep (8 mon)	Colon	F0	Hu	Female	1.5 year	RNA-Seq
S85_JC	High altitude Hu sheep (8 mon)	Colon	F0	Hu	Female	1.5 year	RNA-Seq
S86_JC	High altitude Hu sheep (8 mon)	Colon	F0	Hu	Female	1.5 year	RNA-Seq
S87_JC	High altitude Hu sheep (8 mon)	Colon	F0	Hu	Female	1.5 year	RNA-Seq
S88_JC	High altitude Hu sheep (8 mon)	Colon	F0	Hu	Female	1.5 year	RNA-Seq
S89_JC	High altitude Hu sheep (8 mon)	Colon	F0	Hu	Female	1.5 year	RNA-Seq
S01_KC	Low altitude Hu sheep (0 d)	Jejunum	F0	Hu	Female	1.5 year	RNA-Seq
S02_KC	Low altitude Hu sheep (0 d)	Jejunum	F0	Hu	Female	1.5 year	RNA-Seq
S03_KC	Low altitude Hu sheep (0 d)	Jejunum	F0	Hu	Female	1.5 year	RNA-Seq
S04_KC	Low altitude Hu sheep (0 d)	Jejunum	F0	Hu	Female	1.5 year	RNA-Seq
S05_KC	Low altitude Hu sheep (0 d)	Jejunum	F0	Hu	Female	1.5 year	RNA-Seq
S06_KC	Low altitude Hu sheep (0 d)	Jejunum	F0	Hu	Female	1.5 year	RNA-Seq
S07_KC	Low altitude Hu sheep (0 d)	Jejunum	F0	Hu	Female	1.5 year	RNA-Seq
S08_KC	Low altitude Hu sheep (0 d)	Jejunum	F0	Hu	Female	1.5 year	RNA-Seq
S09_KC	Low altitude Hu sheep (0 d)	Jejunum	F0	Hu	Female	1.5 year	RNA-Seq
S10_KC	Low altitude Hu sheep (0 d)	Jejunum	F0	Hu	Female	1.5 year	RNA-Seq
S11_KC	High altitude Hu sheep (7 d)	Jejunum	F0	Hu	Female	1.5 year	RNA-Seq
S12_KC	High altitude Hu sheep (7 d)	Jejunum	F0	Hu	Female	1.5 year	RNA-Seq
S13_KC	High altitude Hu sheep (7 d)	Jejunum	F0	Hu	Female	1.5 year	RNA-Seq
S14_KC	High altitude Hu sheep (7 d)	Jejunum	F0	Hu	Female	1.5 year	RNA-Seq
S15_KC	High altitude Hu sheep (7 d)	Jejunum	F0	Hu	Female	1.5 year	RNA-Seq
S16_KC	High altitude Hu sheep (7 d)	Jejunum	F0	Hu	Female	1.5 year	RNA-Seq
S17_KC	High altitude Hu sheep (7 d)	Jejunum	F0	Hu	Female	1.5 year	RNA-Seq
S18_KC	High altitude Hu sheep (7 d)	Jejunum	F0	Hu	Female	1.5 year	RNA-Seq
S19_KC	High altitude Hu sheep (7 d)	Jejunum	F0	Hu	Female	1.5 year	RNA-Seq
S20_KC	High altitude Hu sheep (7 d)	Jejunum	F0	Hu	Female	1.5 year	RNA-Seq
S21_KC	High altitude Hu sheep (14 d)	Jejunum	F0	Hu	Female	1.5 year	RNA-Seq
S22_KC	High altitude Hu sheep (14 d)	Jejunum	F0	Hu	Female	1.5 year	RNA-Seq
S23_KC	High altitude Hu sheep (14 d)	Jejunum	F0	Hu	Female	1.5 year	RNA-Seq
S24_KC	High altitude Hu sheep (14 d)	Jejunum	F0	Hu	Female	1.5 year	RNA-Seq
S25_KC	High altitude Hu sheep (14 d)	Jejunum	F0	Hu	Female	1.5 year	RNA-Seq
S26_KC	High altitude Hu sheep (14 d)	Jejunum	F0	Hu	Female	1.5 year	RNA-Seq
S27_KC	High altitude Hu sheep (14 d)	Jejunum	F0	Hu	Female	1.5 year	RNA-Seq
S28_KC	High altitude Hu sheep (14 d)	Jejunum	F0	Hu	Female	1.5 year	RNA-Seq
S29_KC	High altitude Hu sheep (14 d)	Jejunum	F0	Hu	Female	1.5 year	RNA-Seq
S30_KC	High altitude Hu sheep (14 d)	Jejunum	F0	Hu	Female	1.5 year	RNA-Seq
S31_KC	High altitude Hu sheep (21 d)	Jejunum	F0	Hu	Female	1.5 year	RNA-Seq
S32_KC	High altitude Hu sheep (21 d)	Jejunum	F0	Hu	Female	1.5 year	RNA-Seq
S33_KC	High altitude Hu sheep (21 d)	Jejunum	F0	Hu	Female	1.5 year	RNA-Seq
S34_KC	High altitude Hu sheep (21 d)	Jejunum	F0	Hu	Female	1.5 year	RNA-Seq
S35_KC	High altitude Hu sheep (21 d)	Jejunum	F0	Hu	Female	1.5 year	RNA-Seq
S36_KC	High altitude Hu sheep (21 d)	Jejunum	F0	Hu	Female	1.5 year	RNA-Seq
S37_KC	High altitude Hu sheep (21 d)	Jejunum	F0	Hu	Female	1.5 year	RNA-Seq
S38_KC	High altitude Hu sheep (21 d)	Jejunum	F0	Hu	Female	1.5 year	RNA-Seq
S39_KC	High altitude Hu sheep (21 d)	Jejunum	F0	Hu	Female	1.5 year	RNA-Seq
S40_KC	High altitude Hu sheep (21 d)	Jejunum	F0	Hu	Female	1.5 year	RNA-Seq
S41_KC	Tibetan sheep sheep	Jejunum	F0	Tibetan	Female	1.5 year	RNA-Seq
S42_KC	Tibetan sheep sheep	Jejunum	F0	Tibetan	Female	1.5 year	RNA-Seq
S43_KC	Tibetan sheep sheep	Jejunum	F0	Tibetan	Female	1.5 year	RNA-Seq
S44_KC	Tibetan sheep sheep	Jejunum	F0	Tibetan	Female	1.5 year	RNA-Seq
S45_KC	Tibetan sheep sheep	Jejunum	F0	Tibetan	Female	1.5 year	RNA-Seq
S46_KC	Tibetan sheep sheep	Jejunum	F0	Tibetan	Female	1.5 year	RNA-Seq
S47_KC	Tibetan sheep sheep	Jejunum	F0	Tibetan	Female	1.5 year	RNA-Seq
S48_KC	Tibetan sheep sheep	Jejunum	F0	Tibetan	Female	1.5 year	RNA-Seq
S49_KC	Tibetan sheep sheep	Jejunum	F0	Tibetan	Female	1.5 year	RNA-Seq
S50_KC	Tibetan sheep sheep	Jejunum	F0	Tibetan	Female	1.5 year	RNA-Seq
S81_KC	High altitude Hu sheep (8 mon)	Jejunum	F0	Hu	Female	1.5 year	RNA-Seq
S82_KC	High altitude Hu sheep (8 mon)	Jejunum	F0	Hu	Female	1.5 year	RNA-Seq
S83_KC	High altitude Hu sheep (8 mon)	Jejunum	F0	Hu	Female	1.5 year	RNA-Seq
S84_KC	High altitude Hu sheep (8 mon)	Jejunum	F0	Hu	Female	1.5 year	RNA-Seq
S85_KC	High altitude Hu sheep (8 mon)	Jejunum	F0	Hu	Female	1.5 year	RNA-Seq
S86_KC	High altitude Hu sheep (8 mon)	Jejunum	F0	Hu	Female	1.5 year	RNA-Seq
S87_KC	High altitude Hu sheep (8 mon)	Jejunum	F0	Hu	Female	1.5 year	RNA-Seq
S88_KC	High altitude Hu sheep (8 mon)	Jejunum	F0	Hu	Female	1.5 year	RNA-Seq
S01_kidney	Low altitude Hu sheep (0 d)	Kidney	F0	Hu	Female	1.5 year	RNA-Seq
S02_kidney	Low altitude Hu sheep (0 d)	Kidney	F0	Hu	Female	1.5 year	RNA-Seq
S03_kidney	Low altitude Hu sheep (0 d)	Kidney	F0	Hu	Female	1.5 year	RNA-Seq
S04_kidney	Low altitude Hu sheep (0 d)	Kidney	F0	Hu	Female	1.5 year	RNA-Seq
S05_kidney	Low altitude Hu sheep (0 d)	Kidney	F0	Hu	Female	1.5 year	RNA-Seq
S06_kidney	Low altitude Hu sheep (0 d)	Kidney	F0	Hu	Female	1.5 year	RNA-Seq
S07_kidney	Low altitude Hu sheep (0 d)	Kidney	F0	Hu	Female	1.5 year	RNA-Seq
S08_kidney	Low altitude Hu sheep (0 d)	Kidney	F0	Hu	Female	1.5 year	RNA-Seq
S09_kidney	Low altitude Hu sheep (0 d)	Kidney	F0	Hu	Female	1.5 year	RNA-Seq
S10_kidney	Low altitude Hu sheep (0 d)	Kidney	F0	Hu	Female	1.5 year	RNA-Seq
S11_kidney	High altitude Hu sheep (7 d)	Kidney	F0	Hu	Female	1.5 year	RNA-Seq
S12_kidney	High altitude Hu sheep (7 d)	Kidney	F0	Hu	Female	1.5 year	RNA-Seq
S13_kidney	High altitude Hu sheep (7 d)	Kidney	F0	Hu	Female	1.5 year	RNA-Seq
S14_kidney	High altitude Hu sheep (7 d)	Kidney	F0	Hu	Female	1.5 year	RNA-Seq
S15_kidney	High altitude Hu sheep (7 d)	Kidney	F0	Hu	Female	1.5 year	RNA-Seq
S16_kidney	High altitude Hu sheep (7 d)	Kidney	F0	Hu	Female	1.5 year	RNA-Seq
S17_kidney	High altitude Hu sheep (7 d)	Kidney	F0	Hu	Female	1.5 year	RNA-Seq
S18_kidney	High altitude Hu sheep (7 d)	Kidney	F0	Hu	Female	1.5 year	RNA-Seq
S19_kidney	High altitude Hu sheep (7 d)	Kidney	F0	Hu	Female	1.5 year	RNA-Seq
S20_kidney	High altitude Hu sheep (7 d)	Kidney	F0	Hu	Female	1.5 year	RNA-Seq
S21_kidney	High altitude Hu sheep (14 d)	Kidney	F0	Hu	Female	1.5 year	RNA-Seq
S22_kidney	High altitude Hu sheep (14 d)	Kidney	F0	Hu	Female	1.5 year	RNA-Seq
S23_kidney	High altitude Hu sheep (14 d)	Kidney	F0	Hu	Female	1.5 year	RNA-Seq
S24_kidney	High altitude Hu sheep (14 d)	Kidney	F0	Hu	Female	1.5 year	RNA-Seq
S25_kidney	High altitude Hu sheep (14 d)	Kidney	F0	Hu	Female	1.5 year	RNA-Seq
S26_kidney	High altitude Hu sheep (14 d)	Kidney	F0	Hu	Female	1.5 year	RNA-Seq
S28_kidney	High altitude Hu sheep (14 d)	Kidney	F0	Hu	Female	1.5 year	RNA-Seq
S29_kidney	High altitude Hu sheep (14 d)	Kidney	F0	Hu	Female	1.5 year	RNA-Seq
S30_kidney	High altitude Hu sheep (14 d)	Kidney	F0	Hu	Female	1.5 year	RNA-Seq
S31_kidney	High altitude Hu sheep (21 d)	Kidney	F0	Hu	Female	1.5 year	RNA-Seq
S32_kidney	High altitude Hu sheep (21 d)	Kidney	F0	Hu	Female	1.5 year	RNA-Seq
S33_kidney	High altitude Hu sheep (21 d)	Kidney	F0	Hu	Female	1.5 year	RNA-Seq
S34_kidney	High altitude Hu sheep (21 d)	Kidney	F0	Hu	Female	1.5 year	RNA-Seq
S35_kidney	High altitude Hu sheep (21 d)	Kidney	F0	Hu	Female	1.5 year	RNA-Seq
S36_kidney	High altitude Hu sheep (21 d)	Kidney	F0	Hu	Female	1.5 year	RNA-Seq
S37_kidney	High altitude Hu sheep (21 d)	Kidney	F0	Hu	Female	1.5 year	RNA-Seq
S38_kidney	High altitude Hu sheep (21 d)	Kidney	F0	Hu	Female	1.5 year	RNA-Seq
S39_kidney	High altitude Hu sheep (21 d)	Kidney	F0	Hu	Female	1.5 year	RNA-Seq
S40_kidney	High altitude Hu sheep (21 d)	Kidney	F0	Hu	Female	1.5 year	RNA-Seq
S41_kidney	Tibetan sheep sheep	Kidney	F0	Tibetan	Female	1.5 year	RNA-Seq
S42_kidney	Tibetan sheep sheep	Kidney	F0	Tibetan	Female	1.5 year	RNA-Seq
S43_kidney	Tibetan sheep sheep	Kidney	F0	Tibetan	Female	1.5 year	RNA-Seq
S44_kidney	Tibetan sheep sheep	Kidney	F0	Tibetan	Female	1.5 year	RNA-Seq
S45_kidney	Tibetan sheep sheep	Kidney	F0	Tibetan	Female	1.5 year	RNA-Seq
S46_kidney	Tibetan sheep sheep	Kidney	F0	Tibetan	Female	1.5 year	RNA-Seq
S47_kidney	Tibetan sheep sheep	Kidney	F0	Tibetan	Female	1.5 year	RNA-Seq
S48_kidney	Tibetan sheep sheep	Kidney	F0	Tibetan	Female	1.5 year	RNA-Seq
S49_kidney	Tibetan sheep sheep	Kidney	F0	Tibetan	Female	1.5 year	RNA-Seq
S50_kidney	Tibetan sheep sheep	Kidney	F0	Tibetan	Female	1.5 year	RNA-Seq
S81_kidney	High altitude Hu sheep (8 mon)	Kidney	F0	Hu	Female	1.5 year	RNA-Seq
S82_kidney	High altitude Hu sheep (8 mon)	Kidney	F0	Hu	Female	1.5 year	RNA-Seq
S83_kidney	High altitude Hu sheep (8 mon)	Kidney	F0	Hu	Female	1.5 year	RNA-Seq
S84_kidney	High altitude Hu sheep (8 mon)	Kidney	F0	Hu	Female	1.5 year	RNA-Seq
S85_kidney	High altitude Hu sheep (8 mon)	Kidney	F0	Hu	Female	1.5 year	RNA-Seq
S86_kidney	High altitude Hu sheep (8 mon)	Kidney	F0	Hu	Female	1.5 year	RNA-Seq
S88_kidney	High altitude Hu sheep (8 mon)	Kidney	F0	Hu	Female	1.5 year	RNA-Seq
S89_kidney	High altitude Hu sheep (8 mon)	Kidney	F0	Hu	Female	1.5 year	RNA-Seq
S01_liver	Low altitude Hu sheep (0 d)	Liver	F0	Hu	Female	1.5 year	RNA-Seq
S02_liver	Low altitude Hu sheep (0 d)	Liver	F0	Hu	Female	1.5 year	RNA-Seq
S03_liver	Low altitude Hu sheep (0 d)	Liver	F0	Hu	Female	1.5 year	RNA-Seq
S04_liver	Low altitude Hu sheep (0 d)	Liver	F0	Hu	Female	1.5 year	RNA-Seq
S05_liver	Low altitude Hu sheep (0 d)	Liver	F0	Hu	Female	1.5 year	RNA-Seq
S06_liver	Low altitude Hu sheep (0 d)	Liver	F0	Hu	Female	1.5 year	RNA-Seq
S07_liver	Low altitude Hu sheep (0 d)	Liver	F0	Hu	Female	1.5 year	RNA-Seq
S08_liver	Low altitude Hu sheep (0 d)	Liver	F0	Hu	Female	1.5 year	RNA-Seq
S09_liver	Low altitude Hu sheep (0 d)	Liver	F0	Hu	Female	1.5 year	RNA-Seq
S10_liver	Low altitude Hu sheep (0 d)	Liver	F0	Hu	Female	1.5 year	RNA-Seq
S11_liver	High altitude Hu sheep (7 d)	Liver	F0	Hu	Female	1.5 year	RNA-Seq
S12_liver	High altitude Hu sheep (7 d)	Liver	F0	Hu	Female	1.5 year	RNA-Seq
S13_liver	High altitude Hu sheep (7 d)	Liver	F0	Hu	Female	1.5 year	RNA-Seq
S14_liver	High altitude Hu sheep (7 d)	Liver	F0	Hu	Female	1.5 year	RNA-Seq
S15_liver	High altitude Hu sheep (7 d)	Liver	F0	Hu	Female	1.5 year	RNA-Seq
S16_liver	High altitude Hu sheep (7 d)	Liver	F0	Hu	Female	1.5 year	RNA-Seq
S17_liver	High altitude Hu sheep (7 d)	Liver	F0	Hu	Female	1.5 year	RNA-Seq
S18_liver	High altitude Hu sheep (7 d)	Liver	F0	Hu	Female	1.5 year	RNA-Seq
S19_liver	High altitude Hu sheep (7 d)	Liver	F0	Hu	Female	1.5 year	RNA-Seq
S20_liver	High altitude Hu sheep (7 d)	Liver	F0	Hu	Female	1.5 year	RNA-Seq
S21_liver	High altitude Hu sheep (14 d)	Liver	F0	Hu	Female	1.5 year	RNA-Seq
S22_liver	High altitude Hu sheep (14 d)	Liver	F0	Hu	Female	1.5 year	RNA-Seq
S23_liver	High altitude Hu sheep (14 d)	Liver	F0	Hu	Female	1.5 year	RNA-Seq
S24_liver	High altitude Hu sheep (14 d)	Liver	F0	Hu	Female	1.5 year	RNA-Seq
S25_liver	High altitude Hu sheep (14 d)	Liver	F0	Hu	Female	1.5 year	RNA-Seq
S26_liver	High altitude Hu sheep (14 d)	Liver	F0	Hu	Female	1.5 year	RNA-Seq
S27_liver	High altitude Hu sheep (14 d)	Liver	F0	Hu	Female	1.5 year	RNA-Seq
S28_liver	High altitude Hu sheep (14 d)	Liver	F0	Hu	Female	1.5 year	RNA-Seq
S29_liver	High altitude Hu sheep (14 d)	Liver	F0	Hu	Female	1.5 year	RNA-Seq
S30_liver	High altitude Hu sheep (14 d)	Liver	F0	Hu	Female	1.5 year	RNA-Seq
S31_liver	High altitude Hu sheep (21 d)	Liver	F0	Hu	Female	1.5 year	RNA-Seq
S32_liver	High altitude Hu sheep (21 d)	Liver	F0	Hu	Female	1.5 year	RNA-Seq
S33_liver	High altitude Hu sheep (21 d)	Liver	F0	Hu	Female	1.5 year	RNA-Seq
S34_liver	High altitude Hu sheep (21 d)	Liver	F0	Hu	Female	1.5 year	RNA-Seq
S35_liver	High altitude Hu sheep (21 d)	Liver	F0	Hu	Female	1.5 year	RNA-Seq
S36_liver	High altitude Hu sheep (21 d)	Liver	F0	Hu	Female	1.5 year	RNA-Seq
S37_liver	High altitude Hu sheep (21 d)	Liver	F0	Hu	Female	1.5 year	RNA-Seq
S38_liver	High altitude Hu sheep (21 d)	Liver	F0	Hu	Female	1.5 year	RNA-Seq
S39_liver	High altitude Hu sheep (21 d)	Liver	F0	Hu	Female	1.5 year	RNA-Seq
S40_liver	High altitude Hu sheep (21 d)	Liver	F0	Hu	Female	1.5 year	RNA-Seq
S41_liver	Tibetan sheep sheep	Liver	F0	Tibetan	Female	1.5 year	RNA-Seq
S43_liver	Tibetan sheep sheep	Liver	F0	Tibetan	Female	1.5 year	RNA-Seq
S45_liver	Tibetan sheep sheep	Liver	F0	Tibetan	Female	1.5 year	RNA-Seq
S46_liver	Tibetan sheep sheep	Liver	F0	Tibetan	Female	1.5 year	RNA-Seq
S47_liver	Tibetan sheep sheep	Liver	F0	Tibetan	Female	1.5 year	RNA-Seq
S48_liver	Tibetan sheep sheep	Liver	F0	Tibetan	Female	1.5 year	RNA-Seq
S49_liver	Tibetan sheep sheep	Liver	F0	Tibetan	Female	1.5 year	RNA-Seq
S50_liver	Tibetan sheep sheep	Liver	F0	Tibetan	Female	1.5 year	RNA-Seq
S81_liver	High altitude Hu sheep (8 mon)	Liver	F0	Hu	Female	1.5 year	RNA-Seq
S82_liver	High altitude Hu sheep (8 mon)	Liver	F0	Hu	Female	1.5 year	RNA-Seq
S83_liver	High altitude Hu sheep (8 mon)	Liver	F0	Hu	Female	1.5 year	RNA-Seq
S84_liver	High altitude Hu sheep (8 mon)	Liver	F0	Hu	Female	1.5 year	RNA-Seq
S85_liver	High altitude Hu sheep (8 mon)	Liver	F0	Hu	Female	1.5 year	RNA-Seq
S86_liver	High altitude Hu sheep (8 mon)	Liver	F0	Hu	Female	1.5 year	RNA-Seq
S87_liver	High altitude Hu sheep (8 mon)	Liver	F0	Hu	Female	1.5 year	RNA-Seq
S88_liver	High altitude Hu sheep (8 mon)	Liver	F0	Hu	Female	1.5 year	RNA-Seq
S89_liver	High altitude Hu sheep (8 mon)	Liver	F0	Hu	Female	1.5 year	RNA-Seq
S01_lung	Low altitude Hu sheep (0 d)	Lung	F0	Hu	Female	1.5 year	RNA-Seq
S02_lung	Low altitude Hu sheep (0 d)	Lung	F0	Hu	Female	1.5 year	RNA-Seq
S03_lung	Low altitude Hu sheep (0 d)	Lung	F0	Hu	Female	1.5 year	RNA-Seq
S04_lung	Low altitude Hu sheep (0 d)	Lung	F0	Hu	Female	1.5 year	RNA-Seq
S05_lung	Low altitude Hu sheep (0 d)	Lung	F0	Hu	Female	1.5 year	RNA-Seq
S06_lung	Low altitude Hu sheep (0 d)	Lung	F0	Hu	Female	1.5 year	RNA-Seq
S07_lung	Low altitude Hu sheep (0 d)	Lung	F0	Hu	Female	1.5 year	RNA-Seq
S08_lung	Low altitude Hu sheep (0 d)	Lung	F0	Hu	Female	1.5 year	RNA-Seq
S09_lung	Low altitude Hu sheep (0 d)	Lung	F0	Hu	Female	1.5 year	RNA-Seq
S10_lung	Low altitude Hu sheep (0 d)	Lung	F0	Hu	Female	1.5 year	RNA-Seq
S11_lung	High altitude Hu sheep (7 d)	Lung	F0	Hu	Female	1.5 year	RNA-Seq
S12_lung	High altitude Hu sheep (7 d)	Lung	F0	Hu	Female	1.5 year	RNA-Seq
S13_lung	High altitude Hu sheep (7 d)	Lung	F0	Hu	Female	1.5 year	RNA-Seq
S14_lung	High altitude Hu sheep (7 d)	Lung	F0	Hu	Female	1.5 year	RNA-Seq
S15_lung	High altitude Hu sheep (7 d)	Lung	F0	Hu	Female	1.5 year	RNA-Seq
S16_lung	High altitude Hu sheep (7 d)	Lung	F0	Hu	Female	1.5 year	RNA-Seq
S17_lung	High altitude Hu sheep (7 d)	Lung	F0	Hu	Female	1.5 year	RNA-Seq
S18_lung	High altitude Hu sheep (7 d)	Lung	F0	Hu	Female	1.5 year	RNA-Seq
S19_lung	High altitude Hu sheep (7 d)	Lung	F0	Hu	Female	1.5 year	RNA-Seq
S20_lung	High altitude Hu sheep (7 d)	Lung	F0	Hu	Female	1.5 year	RNA-Seq
S21_lung	High altitude Hu sheep (14 d)	Lung	F0	Hu	Female	1.5 year	RNA-Seq
S22_lung	High altitude Hu sheep (14 d)	Lung	F0	Hu	Female	1.5 year	RNA-Seq
S23_lung	High altitude Hu sheep (14 d)	Lung	F0	Hu	Female	1.5 year	RNA-Seq
S25_lung	High altitude Hu sheep (14 d)	Lung	F0	Hu	Female	1.5 year	RNA-Seq
S26_lung	High altitude Hu sheep (14 d)	Lung	F0	Hu	Female	1.5 year	RNA-Seq
S27_lung	High altitude Hu sheep (14 d)	Lung	F0	Hu	Female	1.5 year	RNA-Seq
S28_lung	High altitude Hu sheep (14 d)	Lung	F0	Hu	Female	1.5 year	RNA-Seq
S29_lung	High altitude Hu sheep (14 d)	Lung	F0	Hu	Female	1.5 year	RNA-Seq
S30_lung	High altitude Hu sheep (14 d)	Lung	F0	Hu	Female	1.5 year	RNA-Seq
S31_lung	High altitude Hu sheep (21 d)	Lung	F0	Hu	Female	1.5 year	RNA-Seq
S32_lung	High altitude Hu sheep (21 d)	Lung	F0	Hu	Female	1.5 year	RNA-Seq
S33_lung	High altitude Hu sheep (21 d)	Lung	F0	Hu	Female	1.5 year	RNA-Seq
S34_lung	High altitude Hu sheep (21 d)	Lung	F0	Hu	Female	1.5 year	RNA-Seq
S35_lung	High altitude Hu sheep (21 d)	Lung	F0	Hu	Female	1.5 year	RNA-Seq
S36_lung	High altitude Hu sheep (21 d)	Lung	F0	Hu	Female	1.5 year	RNA-Seq
S37_lung	High altitude Hu sheep (21 d)	Lung	F0	Hu	Female	1.5 year	RNA-Seq
S38_lung	High altitude Hu sheep (21 d)	Lung	F0	Hu	Female	1.5 year	RNA-Seq
S39_lung	High altitude Hu sheep (21 d)	Lung	F0	Hu	Female	1.5 year	RNA-Seq
S40_lung	High altitude Hu sheep (21 d)	Lung	F0	Hu	Female	1.5 year	RNA-Seq
S41_lung	Tibetan sheep sheep	Lung	F0	Tibetan	Female	1.5 year	RNA-Seq
S43_lung	Tibetan sheep sheep	Lung	F0	Tibetan	Female	1.5 year	RNA-Seq
S44_lung	Tibetan sheep sheep	Lung	F0	Tibetan	Female	1.5 year	RNA-Seq
S45_lung	Tibetan sheep sheep	Lung	F0	Tibetan	Female	1.5 year	RNA-Seq
S46_lung	Tibetan sheep sheep	Lung	F0	Tibetan	Female	1.5 year	RNA-Seq
S47_lung	Tibetan sheep sheep	Lung	F0	Tibetan	Female	1.5 year	RNA-Seq
S48_lung	Tibetan sheep sheep	Lung	F0	Tibetan	Female	1.5 year	RNA-Seq
S49_lung	Tibetan sheep sheep	Lung	F0	Tibetan	Female	1.5 year	RNA-Seq
S50_lung	Tibetan sheep sheep	Lung	F0	Tibetan	Female	1.5 year	RNA-Seq
S81_lung	High altitude Hu sheep (8 mon)	Lung	F0	Hu	Female	1.5 year	RNA-Seq
S82_lung	High altitude Hu sheep (8 mon)	Lung	F0	Hu	Female	1.5 year	RNA-Seq
S83_lung	High altitude Hu sheep (8 mon)	Lung	F0	Hu	Female	1.5 year	RNA-Seq
S84_lung	High altitude Hu sheep (8 mon)	Lung	F0	Hu	Female	1.5 year	RNA-Seq
S85_lung	High altitude Hu sheep (8 mon)	Lung	F0	Hu	Female	1.5 year	RNA-Seq
S86_lung	High altitude Hu sheep (8 mon)	Lung	F0	Hu	Female	1.5 year	RNA-Seq
S87_lung	High altitude Hu sheep (8 mon)	Lung	F0	Hu	Female	1.5 year	RNA-Seq
S88_lung	High altitude Hu sheep (8 mon)	Lung	F0	Hu	Female	1.5 year	RNA-Seq
S89_lung	High altitude Hu sheep (8 mon)	Lung	F0	Hu	Female	1.5 year	RNA-Seq
S01_LW	Low altitude Hu sheep (0 d)	Rumen	F0	Hu	Female	1.5 year	RNA-Seq
S02_LW	Low altitude Hu sheep (0 d)	Rumen	F0	Hu	Female	1.5 year	RNA-Seq
S03_LW	Low altitude Hu sheep (0 d)	Rumen	F0	Hu	Female	1.5 year	RNA-Seq
S04_LW	Low altitude Hu sheep (0 d)	Rumen	F0	Hu	Female	1.5 year	RNA-Seq
S05_LW	Low altitude Hu sheep (0 d)	Rumen	F0	Hu	Female	1.5 year	RNA-Seq
S06_LW	Low altitude Hu sheep (0 d)	Rumen	F0	Hu	Female	1.5 year	RNA-Seq
S07_LW	Low altitude Hu sheep (0 d)	Rumen	F0	Hu	Female	1.5 year	RNA-Seq
S08_LW	Low altitude Hu sheep (0 d)	Rumen	F0	Hu	Female	1.5 year	RNA-Seq
S09_LW	Low altitude Hu sheep (0 d)	Rumen	F0	Hu	Female	1.5 year	RNA-Seq
S10_LW	Low altitude Hu sheep (0 d)	Rumen	F0	Hu	Female	1.5 year	RNA-Seq
S11_LW	High altitude Hu sheep (7 d)	Rumen	F0	Hu	Female	1.5 year	RNA-Seq
S12_LW	High altitude Hu sheep (7 d)	Rumen	F0	Hu	Female	1.5 year	RNA-Seq
S13_LW	High altitude Hu sheep (7 d)	Rumen	F0	Hu	Female	1.5 year	RNA-Seq
S14_LW	High altitude Hu sheep (7 d)	Rumen	F0	Hu	Female	1.5 year	RNA-Seq
S15_LW	High altitude Hu sheep (7 d)	Rumen	F0	Hu	Female	1.5 year	RNA-Seq
S16_LW	High altitude Hu sheep (7 d)	Rumen	F0	Hu	Female	1.5 year	RNA-Seq
S17_LW	High altitude Hu sheep (7 d)	Rumen	F0	Hu	Female	1.5 year	RNA-Seq
S18_LW	High altitude Hu sheep (7 d)	Rumen	F0	Hu	Female	1.5 year	RNA-Seq
S19_LW	High altitude Hu sheep (7 d)	Rumen	F0	Hu	Female	1.5 year	RNA-Seq
S20_LW	High altitude Hu sheep (7 d)	Rumen	F0	Hu	Female	1.5 year	RNA-Seq
S21_LW	High altitude Hu sheep (14 d)	Rumen	F0	Hu	Female	1.5 year	RNA-Seq
S22_LW	High altitude Hu sheep (14 d)	Rumen	F0	Hu	Female	1.5 year	RNA-Seq
S23_LW	High altitude Hu sheep (14 d)	Rumen	F0	Hu	Female	1.5 year	RNA-Seq
S24_LW	High altitude Hu sheep (14 d)	Rumen	F0	Hu	Female	1.5 year	RNA-Seq
S25_LW	High altitude Hu sheep (14 d)	Rumen	F0	Hu	Female	1.5 year	RNA-Seq
S26_LW	High altitude Hu sheep (14 d)	Rumen	F0	Hu	Female	1.5 year	RNA-Seq
S27_LW	High altitude Hu sheep (14 d)	Rumen	F0	Hu	Female	1.5 year	RNA-Seq
S28_LW	High altitude Hu sheep (14 d)	Rumen	F0	Hu	Female	1.5 year	RNA-Seq
S29_LW	High altitude Hu sheep (14 d)	Rumen	F0	Hu	Female	1.5 year	RNA-Seq
S30_LW	High altitude Hu sheep (14 d)	Rumen	F0	Hu	Female	1.5 year	RNA-Seq
S31_LW	High altitude Hu sheep (21 d)	Rumen	F0	Hu	Female	1.5 year	RNA-Seq
S32_LW	High altitude Hu sheep (21 d)	Rumen	F0	Hu	Female	1.5 year	RNA-Seq
S33_LW	High altitude Hu sheep (21 d)	Rumen	F0	Hu	Female	1.5 year	RNA-Seq
S34_LW	High altitude Hu sheep (21 d)	Rumen	F0	Hu	Female	1.5 year	RNA-Seq
S35_LW	High altitude Hu sheep (21 d)	Rumen	F0	Hu	Female	1.5 year	RNA-Seq
S36_LW	High altitude Hu sheep (21 d)	Rumen	F0	Hu	Female	1.5 year	RNA-Seq
S37_LW	High altitude Hu sheep (21 d)	Rumen	F0	Hu	Female	1.5 year	RNA-Seq
S38_LW	High altitude Hu sheep (21 d)	Rumen	F0	Hu	Female	1.5 year	RNA-Seq
S39_LW	High altitude Hu sheep (21 d)	Rumen	F0	Hu	Female	1.5 year	RNA-Seq
S40_LW	High altitude Hu sheep (21 d)	Rumen	F0	Hu	Female	1.5 year	RNA-Seq
S41_LW	Tibetan sheep sheep	Rumen	F0	Tibetan	Female	1.5 year	RNA-Seq
S42_LW	Tibetan sheep sheep	Rumen	F0	Tibetan	Female	1.5 year	RNA-Seq
S43_LW	Tibetan sheep sheep	Rumen	F0	Tibetan	Female	1.5 year	RNA-Seq
S44_LW	Tibetan sheep sheep	Rumen	F0	Tibetan	Female	1.5 year	RNA-Seq
S45_LW	Tibetan sheep sheep	Rumen	F0	Tibetan	Female	1.5 year	RNA-Seq
S46_LW	Tibetan sheep sheep	Rumen	F0	Tibetan	Female	1.5 year	RNA-Seq
S47_LW	Tibetan sheep sheep	Rumen	F0	Tibetan	Female	1.5 year	RNA-Seq
S48_LW	Tibetan sheep sheep	Rumen	F0	Tibetan	Female	1.5 year	RNA-Seq
S49_LW	Tibetan sheep sheep	Rumen	F0	Tibetan	Female	1.5 year	RNA-Seq
S50_LW	Tibetan sheep sheep	Rumen	F0	Tibetan	Female	1.5 year	RNA-Seq
S81_LW	High altitude Hu sheep (8 mon)	Rumen	F0	Hu	Female	1.5 year	RNA-Seq
S82_LW	High altitude Hu sheep (8 mon)	Rumen	F0	Hu	Female	1.5 year	RNA-Seq
S83_LW	High altitude Hu sheep (8 mon)	Rumen	F0	Hu	Female	1.5 year	RNA-Seq
S84_LW	High altitude Hu sheep (8 mon)	Rumen	F0	Hu	Female	1.5 year	RNA-Seq
S85_LW	High altitude Hu sheep (8 mon)	Rumen	F0	Hu	Female	1.5 year	RNA-Seq
S86_LW	High altitude Hu sheep (8 mon)	Rumen	F0	Hu	Female	1.5 year	RNA-Seq
S87_LW	High altitude Hu sheep (8 mon)	Rumen	F0	Hu	Female	1.5 year	RNA-Seq
S88_LW	High altitude Hu sheep (8 mon)	Rumen	F0	Hu	Female	1.5 year	RNA-Seq
S89_LW	High altitude Hu sheep (8 mon)	Rumen	F0	Hu	Female	1.5 year	RNA-Seq
S01_QN	Low altitude Hu sheep (0 d)	Hypothalamus	F0	Hu	Female	1.5 year	RNA-Seq
S02_QN	Low altitude Hu sheep (0 d)	Hypothalamus	F0	Hu	Female	1.5 year	RNA-Seq
S03_QN	Low altitude Hu sheep (0 d)	Hypothalamus	F0	Hu	Female	1.5 year	RNA-Seq
S04_QN	Low altitude Hu sheep (0 d)	Hypothalamus	F0	Hu	Female	1.5 year	RNA-Seq
S05_QN	Low altitude Hu sheep (0 d)	Hypothalamus	F0	Hu	Female	1.5 year	RNA-Seq
S06_QN	Low altitude Hu sheep (0 d)	Hypothalamus	F0	Hu	Female	1.5 year	RNA-Seq
S07_QN	Low altitude Hu sheep (0 d)	Hypothalamus	F0	Hu	Female	1.5 year	RNA-Seq
S08_QN	Low altitude Hu sheep (0 d)	Hypothalamus	F0	Hu	Female	1.5 year	RNA-Seq
S09_QN	Low altitude Hu sheep (0 d)	Hypothalamus	F0	Hu	Female	1.5 year	RNA-Seq
S10_QN	Low altitude Hu sheep (0 d)	Hypothalamus	F0	Hu	Female	1.5 year	RNA-Seq
S11_QN	High altitude Hu sheep (7 d)	Hypothalamus	F0	Hu	Female	1.5 year	RNA-Seq
S12_QN	High altitude Hu sheep (7 d)	Hypothalamus	F0	Hu	Female	1.5 year	RNA-Seq
S13_QN	High altitude Hu sheep (7 d)	Hypothalamus	F0	Hu	Female	1.5 year	RNA-Seq
S14_QN	High altitude Hu sheep (7 d)	Hypothalamus	F0	Hu	Female	1.5 year	RNA-Seq
S15_QN	High altitude Hu sheep (7 d)	Hypothalamus	F0	Hu	Female	1.5 year	RNA-Seq
S16_QN	High altitude Hu sheep (7 d)	Hypothalamus	F0	Hu	Female	1.5 year	RNA-Seq
S17_QN	High altitude Hu sheep (7 d)	Hypothalamus	F0	Hu	Female	1.5 year	RNA-Seq
S18_QN	High altitude Hu sheep (7 d)	Hypothalamus	F0	Hu	Female	1.5 year	RNA-Seq
S19_QN	High altitude Hu sheep (7 d)	Hypothalamus	F0	Hu	Female	1.5 year	RNA-Seq
S20_QN	High altitude Hu sheep (7 d)	Hypothalamus	F0	Hu	Female	1.5 year	RNA-Seq
S21_QN	High altitude Hu sheep (14 d)	Hypothalamus	F0	Hu	Female	1.5 year	RNA-Seq
S22_QN	High altitude Hu sheep (14 d)	Hypothalamus	F0	Hu	Female	1.5 year	RNA-Seq
S23_QN	High altitude Hu sheep (14 d)	Hypothalamus	F0	Hu	Female	1.5 year	RNA-Seq
S24_QN	High altitude Hu sheep (14 d)	Hypothalamus	F0	Hu	Female	1.5 year	RNA-Seq
S25_QN	High altitude Hu sheep (14 d)	Hypothalamus	F0	Hu	Female	1.5 year	RNA-Seq
S26_QN	High altitude Hu sheep (14 d)	Hypothalamus	F0	Hu	Female	1.5 year	RNA-Seq
S27_QN	High altitude Hu sheep (14 d)	Hypothalamus	F0	Hu	Female	1.5 year	RNA-Seq
S28_QN	High altitude Hu sheep (14 d)	Hypothalamus	F0	Hu	Female	1.5 year	RNA-Seq
S29_QN	High altitude Hu sheep (14 d)	Hypothalamus	F0	Hu	Female	1.5 year	RNA-Seq
S30_QN	High altitude Hu sheep (14 d)	Hypothalamus	F0	Hu	Female	1.5 year	RNA-Seq
S31_QN	High altitude Hu sheep (21 d)	Hypothalamus	F0	Hu	Female	1.5 year	RNA-Seq
S32_QN	High altitude Hu sheep (21 d)	Hypothalamus	F0	Hu	Female	1.5 year	RNA-Seq
S33_QN	High altitude Hu sheep (21 d)	Hypothalamus	F0	Hu	Female	1.5 year	RNA-Seq
S34_QN	High altitude Hu sheep (21 d)	Hypothalamus	F0	Hu	Female	1.5 year	RNA-Seq
S35_QN	High altitude Hu sheep (21 d)	Hypothalamus	F0	Hu	Female	1.5 year	RNA-Seq
S36_QN	High altitude Hu sheep (21 d)	Hypothalamus	F0	Hu	Female	1.5 year	RNA-Seq
S37_QN	High altitude Hu sheep (21 d)	Hypothalamus	F0	Hu	Female	1.5 year	RNA-Seq
S38_QN	High altitude Hu sheep (21 d)	Hypothalamus	F0	Hu	Female	1.5 year	RNA-Seq
S39_QN	High altitude Hu sheep (21 d)	Hypothalamus	F0	Hu	Female	1.5 year	RNA-Seq
S40_QN	High altitude Hu sheep (21 d)	Hypothalamus	F0	Hu	Female	1.5 year	RNA-Seq
S41_QN	Tibetan sheep sheep	Hypothalamus	F0	Tibetan	Female	1.5 year	RNA-Seq
S42_QN	Tibetan sheep sheep	Hypothalamus	F0	Tibetan	Female	1.5 year	RNA-Seq
S43_QN	Tibetan sheep sheep	Hypothalamus	F0	Tibetan	Female	1.5 year	RNA-Seq
S44_QN	Tibetan sheep sheep	Hypothalamus	F0	Tibetan	Female	1.5 year	RNA-Seq
S45_QN	Tibetan sheep sheep	Hypothalamus	F0	Tibetan	Female	1.5 year	RNA-Seq
S46_QN	Tibetan sheep sheep	Hypothalamus	F0	Tibetan	Female	1.5 year	RNA-Seq
S47_QN	Tibetan sheep sheep	Hypothalamus	F0	Tibetan	Female	1.5 year	RNA-Seq
S48_QN	Tibetan sheep sheep	Hypothalamus	F0	Tibetan	Female	1.5 year	RNA-Seq
S49_QN	Tibetan sheep sheep	Hypothalamus	F0	Tibetan	Female	1.5 year	RNA-Seq
S50_QN	Tibetan sheep sheep	Hypothalamus	F0	Tibetan	Female	1.5 year	RNA-Seq
S82_QN	High altitude Hu sheep (8 mon)	Hypothalamus	F0	Hu	Female	1.5 year	RNA-Seq
S83_QN	High altitude Hu sheep (8 mon)	Hypothalamus	F0	Hu	Female	1.5 year	RNA-Seq
S84_QN	High altitude Hu sheep (8 mon)	Hypothalamus	F0	Hu	Female	1.5 year	RNA-Seq
S85_QN	High altitude Hu sheep (8 mon)	Hypothalamus	F0	Hu	Female	1.5 year	RNA-Seq
S86_QN	High altitude Hu sheep (8 mon)	Hypothalamus	F0	Hu	Female	1.5 year	RNA-Seq
S87_QN	High altitude Hu sheep (8 mon)	Hypothalamus	F0	Hu	Female	1.5 year	RNA-Seq
S88_QN	High altitude Hu sheep (8 mon)	Hypothalamus	F0	Hu	Female	1.5 year	RNA-Seq
S89_QN	High altitude Hu sheep (8 mon)	Hypothalamus	F0	Hu	Female	1.5 year	RNA-Seq
S01_spleen	Low altitude Hu sheep (0 d)	Spleen	F0	Hu	Female	1.5 year	RNA-Seq
S02_spleen	Low altitude Hu sheep (0 d)	Spleen	F0	Hu	Female	1.5 year	RNA-Seq
S03_spleen	Low altitude Hu sheep (0 d)	Spleen	F0	Hu	Female	1.5 year	RNA-Seq
S04_spleen	Low altitude Hu sheep (0 d)	Spleen	F0	Hu	Female	1.5 year	RNA-Seq
S05_spleen	Low altitude Hu sheep (0 d)	Spleen	F0	Hu	Female	1.5 year	RNA-Seq
S06_spleen	Low altitude Hu sheep (0 d)	Spleen	F0	Hu	Female	1.5 year	RNA-Seq
S07_spleen	Low altitude Hu sheep (0 d)	Spleen	F0	Hu	Female	1.5 year	RNA-Seq
S08_spleen	Low altitude Hu sheep (0 d)	Spleen	F0	Hu	Female	1.5 year	RNA-Seq
S09_spleen	Low altitude Hu sheep (0 d)	Spleen	F0	Hu	Female	1.5 year	RNA-Seq
S10_spleen	Low altitude Hu sheep (0 d)	Spleen	F0	Hu	Female	1.5 year	RNA-Seq
S11_spleen	High altitude Hu sheep (7 d)	Spleen	F0	Hu	Female	1.5 year	RNA-Seq
S12_spleen	High altitude Hu sheep (7 d)	Spleen	F0	Hu	Female	1.5 year	RNA-Seq
S13_spleen	High altitude Hu sheep (7 d)	Spleen	F0	Hu	Female	1.5 year	RNA-Seq
S14_spleen	High altitude Hu sheep (7 d)	Spleen	F0	Hu	Female	1.5 year	RNA-Seq
S15_spleen	High altitude Hu sheep (7 d)	Spleen	F0	Hu	Female	1.5 year	RNA-Seq
S16_spleen	High altitude Hu sheep (7 d)	Spleen	F0	Hu	Female	1.5 year	RNA-Seq
S17_spleen	High altitude Hu sheep (7 d)	Spleen	F0	Hu	Female	1.5 year	RNA-Seq
S18_spleen	High altitude Hu sheep (7 d)	Spleen	F0	Hu	Female	1.5 year	RNA-Seq
S19_spleen	High altitude Hu sheep (7 d)	Spleen	F0	Hu	Female	1.5 year	RNA-Seq
S20_spleen	High altitude Hu sheep (7 d)	Spleen	F0	Hu	Female	1.5 year	RNA-Seq
S21_spleen	High altitude Hu sheep (14 d)	Spleen	F0	Hu	Female	1.5 year	RNA-Seq
S22_spleen	High altitude Hu sheep (14 d)	Spleen	F0	Hu	Female	1.5 year	RNA-Seq
S23_spleen	High altitude Hu sheep (14 d)	Spleen	F0	Hu	Female	1.5 year	RNA-Seq
S24_spleen	High altitude Hu sheep (14 d)	Spleen	F0	Hu	Female	1.5 year	RNA-Seq
S25_spleen	High altitude Hu sheep (14 d)	Spleen	F0	Hu	Female	1.5 year	RNA-Seq
S26_spleen	High altitude Hu sheep (14 d)	Spleen	F0	Hu	Female	1.5 year	RNA-Seq
S27_spleen	High altitude Hu sheep (14 d)	Spleen	F0	Hu	Female	1.5 year	RNA-Seq
S28_spleen	High altitude Hu sheep (14 d)	Spleen	F0	Hu	Female	1.5 year	RNA-Seq
S29_spleen	High altitude Hu sheep (14 d)	Spleen	F0	Hu	Female	1.5 year	RNA-Seq
S30_spleen	High altitude Hu sheep (14 d)	Spleen	F0	Hu	Female	1.5 year	RNA-Seq
S31_spleen	High altitude Hu sheep (21 d)	Spleen	F0	Hu	Female	1.5 year	RNA-Seq
S32_spleen	High altitude Hu sheep (21 d)	Spleen	F0	Hu	Female	1.5 year	RNA-Seq
S33_spleen	High altitude Hu sheep (21 d)	Spleen	F0	Hu	Female	1.5 year	RNA-Seq
S34_spleen	High altitude Hu sheep (21 d)	Spleen	F0	Hu	Female	1.5 year	RNA-Seq
S35_spleen	High altitude Hu sheep (21 d)	Spleen	F0	Hu	Female	1.5 year	RNA-Seq
S36_spleen	High altitude Hu sheep (21 d)	Spleen	F0	Hu	Female	1.5 year	RNA-Seq
S37_spleen	High altitude Hu sheep (21 d)	Spleen	F0	Hu	Female	1.5 year	RNA-Seq
S38_spleen	High altitude Hu sheep (21 d)	Spleen	F0	Hu	Female	1.5 year	RNA-Seq
S39_spleen	High altitude Hu sheep (21 d)	Spleen	F0	Hu	Female	1.5 year	RNA-Seq
S40_spleen	High altitude Hu sheep (21 d)	Spleen	F0	Hu	Female	1.5 year	RNA-Seq
S41_spleen	Tibetan sheep sheep	Spleen	F0	Tibetan	Female	1.5 year	RNA-Seq
S42_spleen	Tibetan sheep sheep	Spleen	F0	Tibetan	Female	1.5 year	RNA-Seq
S43_spleen	Tibetan sheep sheep	Spleen	F0	Tibetan	Female	1.5 year	RNA-Seq
S44_spleen	Tibetan sheep sheep	Spleen	F0	Tibetan	Female	1.5 year	RNA-Seq
S45_spleen	Tibetan sheep sheep	Spleen	F0	Tibetan	Female	1.5 year	RNA-Seq
S46_spleen	Tibetan sheep sheep	Spleen	F0	Tibetan	Female	1.5 year	RNA-Seq
S47_spleen	Tibetan sheep sheep	Spleen	F0	Tibetan	Female	1.5 year	RNA-Seq
S48_spleen	Tibetan sheep sheep	Spleen	F0	Tibetan	Female	1.5 year	RNA-Seq
S49_spleen	Tibetan sheep sheep	Spleen	F0	Tibetan	Female	1.5 year	RNA-Seq
S50_spleen	Tibetan sheep sheep	Spleen	F0	Tibetan	Female	1.5 year	RNA-Seq
S81_spleen	High altitude Hu sheep (8 mon)	Spleen	F0	Hu	Female	1.5 year	RNA-Seq
S82_spleen	High altitude Hu sheep (8 mon)	Spleen	F0	Hu	Female	1.5 year	RNA-Seq
S83_spleen	High altitude Hu sheep (8 mon)	Spleen	F0	Hu	Female	1.5 year	RNA-Seq
S84_spleen	High altitude Hu sheep (8 mon)	Spleen	F0	Hu	Female	1.5 year	RNA-Seq
S85_spleen	High altitude Hu sheep (8 mon)	Spleen	F0	Hu	Female	1.5 year	RNA-Seq
S86_spleen	High altitude Hu sheep (8 mon)	Spleen	F0	Hu	Female	1.5 year	RNA-Seq
S87_spleen	High altitude Hu sheep (8 mon)	Spleen	F0	Hu	Female	1.5 year	RNA-Seq
S88_spleen	High altitude Hu sheep (8 mon)	Spleen	F0	Hu	Female	1.5 year	RNA-Seq
S89_spleen	High altitude Hu sheep (8 mon)	Spleen	F0	Hu	Female	1.5 year	RNA-Seq
S01_WBC	Low altitude Hu sheep (0 d)	Leukocyte	F0	Hu	Female	1.5 year	RNA-Seq
S02_WBC	Low altitude Hu sheep (0 d)	Leukocyte	F0	Hu	Female	1.5 year	RNA-Seq
S03_WBC	Low altitude Hu sheep (0 d)	Leukocyte	F0	Hu	Female	1.5 year	RNA-Seq
S04_WBC	Low altitude Hu sheep (0 d)	Leukocyte	F0	Hu	Female	1.5 year	RNA-Seq
S05_WBC	Low altitude Hu sheep (0 d)	Leukocyte	F0	Hu	Female	1.5 year	RNA-Seq
S06_WBC	Low altitude Hu sheep (0 d)	Leukocyte	F0	Hu	Female	1.5 year	RNA-Seq
S07_WBC	Low altitude Hu sheep (0 d)	Leukocyte	F0	Hu	Female	1.5 year	RNA-Seq
S08_WBC	Low altitude Hu sheep (0 d)	Leukocyte	F0	Hu	Female	1.5 year	RNA-Seq
S09_WBC	Low altitude Hu sheep (0 d)	Leukocyte	F0	Hu	Female	1.5 year	RNA-Seq
S10_WBC	Low altitude Hu sheep (0 d)	Leukocyte	F0	Hu	Female	1.5 year	RNA-Seq
S11_WBC	High altitude Hu sheep (7 d)	Leukocyte	F0	Hu	Female	1.5 year	RNA-Seq
S12_WBC	High altitude Hu sheep (7 d)	Leukocyte	F0	Hu	Female	1.5 year	RNA-Seq
S13_WBC	High altitude Hu sheep (7 d)	Leukocyte	F0	Hu	Female	1.5 year	RNA-Seq
S14_WBC	High altitude Hu sheep (7 d)	Leukocyte	F0	Hu	Female	1.5 year	RNA-Seq
S15_WBC	High altitude Hu sheep (7 d)	Leukocyte	F0	Hu	Female	1.5 year	RNA-Seq
S16_WBC	High altitude Hu sheep (7 d)	Leukocyte	F0	Hu	Female	1.5 year	RNA-Seq
S17_WBC	High altitude Hu sheep (7 d)	Leukocyte	F0	Hu	Female	1.5 year	RNA-Seq
S18_WBC	High altitude Hu sheep (7 d)	Leukocyte	F0	Hu	Female	1.5 year	RNA-Seq
S19_WBC	High altitude Hu sheep (7 d)	Leukocyte	F0	Hu	Female	1.5 year	RNA-Seq
S20_WBC	High altitude Hu sheep (7 d)	Leukocyte	F0	Hu	Female	1.5 year	RNA-Seq
S21_WBC	High altitude Hu sheep (14 d)	Leukocyte	F0	Hu	Female	1.5 year	RNA-Seq
S22_WBC	High altitude Hu sheep (14 d)	Leukocyte	F0	Hu	Female	1.5 year	RNA-Seq
S23_WBC	High altitude Hu sheep (14 d)	Leukocyte	F0	Hu	Female	1.5 year	RNA-Seq
S24_WBC	High altitude Hu sheep (14 d)	Leukocyte	F0	Hu	Female	1.5 year	RNA-Seq
S25_WBC	High altitude Hu sheep (14 d)	Leukocyte	F0	Hu	Female	1.5 year	RNA-Seq
S26_WBC	High altitude Hu sheep (14 d)	Leukocyte	F0	Hu	Female	1.5 year	RNA-Seq
S27_WBC	High altitude Hu sheep (14 d)	Leukocyte	F0	Hu	Female	1.5 year	RNA-Seq
S28_WBC	High altitude Hu sheep (14 d)	Leukocyte	F0	Hu	Female	1.5 year	RNA-Seq
S29_WBC	High altitude Hu sheep (14 d)	Leukocyte	F0	Hu	Female	1.5 year	RNA-Seq
S30_WBC	High altitude Hu sheep (14 d)	Leukocyte	F0	Hu	Female	1.5 year	RNA-Seq
S31_WBC	High altitude Hu sheep (21 d)	Leukocyte	F0	Hu	Female	1.5 year	RNA-Seq
S32_WBC	High altitude Hu sheep (21 d)	Leukocyte	F0	Hu	Female	1.5 year	RNA-Seq
S33_WBC	High altitude Hu sheep (21 d)	Leukocyte	F0	Hu	Female	1.5 year	RNA-Seq
S34_WBC	High altitude Hu sheep (21 d)	Leukocyte	F0	Hu	Female	1.5 year	RNA-Seq
S35_WBC	High altitude Hu sheep (21 d)	Leukocyte	F0	Hu	Female	1.5 year	RNA-Seq
S36_WBC	High altitude Hu sheep (21 d)	Leukocyte	F0	Hu	Female	1.5 year	RNA-Seq
S37_WBC	High altitude Hu sheep (21 d)	Leukocyte	F0	Hu	Female	1.5 year	RNA-Seq
S38_WBC	High altitude Hu sheep (21 d)	Leukocyte	F0	Hu	Female	1.5 year	RNA-Seq
S39_WBC	High altitude Hu sheep (21 d)	Leukocyte	F0	Hu	Female	1.5 year	RNA-Seq
S40_WBC	High altitude Hu sheep (21 d)	Leukocyte	F0	Hu	Female	1.5 year	RNA-Seq
S41_WBC	Tibetan sheep sheep	Leukocyte	F0	Tibetan	Female	1.5 year	RNA-Seq
S42_WBC	Tibetan sheep sheep	Leukocyte	F0	Tibetan	Female	1.5 year	RNA-Seq
S43_WBC	Tibetan sheep sheep	Leukocyte	F0	Tibetan	Female	1.5 year	RNA-Seq
S44_WBC	Tibetan sheep sheep	Leukocyte	F0	Tibetan	Female	1.5 year	RNA-Seq
S45_WBC	Tibetan sheep sheep	Leukocyte	F0	Tibetan	Female	1.5 year	RNA-Seq
S46_WBC	Tibetan sheep sheep	Leukocyte	F0	Tibetan	Female	1.5 year	RNA-Seq
S47_WBC	Tibetan sheep sheep	Leukocyte	F0	Tibetan	Female	1.5 year	RNA-Seq
S48_WBC	Tibetan sheep sheep	Leukocyte	F0	Tibetan	Female	1.5 year	RNA-Seq
S49_WBC	Tibetan sheep sheep	Leukocyte	F0	Tibetan	Female	1.5 year	RNA-Seq
S50_WBC	Tibetan sheep sheep	Leukocyte	F0	Tibetan	Female	1.5 year	RNA-Seq
S81_WBC	High altitude Hu sheep (8 mon)	Leukocyte	F0	Hu	Female	1.5 year	RNA-Seq
S82_WBC	High altitude Hu sheep (8 mon)	Leukocyte	F0	Hu	Female	1.5 year	RNA-Seq
S83_WBC	High altitude Hu sheep (8 mon)	Leukocyte	F0	Hu	Female	1.5 year	RNA-Seq
S84_WBC	High altitude Hu sheep (8 mon)	Leukocyte	F0	Hu	Female	1.5 year	RNA-Seq
S85_WBC	High altitude Hu sheep (8 mon)	Leukocyte	F0	Hu	Female	1.5 year	RNA-Seq
S86_WBC	High altitude Hu sheep (8 mon)	Leukocyte	F0	Hu	Female	1.5 year	RNA-Seq
S87_WBC	High altitude Hu sheep (8 mon)	Leukocyte	F0	Hu	Female	1.5 year	RNA-Seq
S88_WBC	High altitude Hu sheep (8 mon)	Leukocyte	F0	Hu	Female	1.5 year	RNA-Seq
S89_WBC	High altitude Hu sheep (8 mon)	Leukocyte	F0	Hu	Female	1.5 year	RNA-Seq
S90_WBC	High altitude Hu sheep (8 mon)	Leukocyte	F0	Hu	Female	1.5 year	RNA-Seq
S01_XDM	Low altitude Hu sheep (0 d)	Artery	F0	Hu	Female	1.5 year	RNA-Seq
S02_XDM	Low altitude Hu sheep (0 d)	Artery	F0	Hu	Female	1.5 year	RNA-Seq
S03_XDM	Low altitude Hu sheep (0 d)	Artery	F0	Hu	Female	1.5 year	RNA-Seq
S04_XDM	Low altitude Hu sheep (0 d)	Artery	F0	Hu	Female	1.5 year	RNA-Seq
S05_XDM	Low altitude Hu sheep (0 d)	Artery	F0	Hu	Female	1.5 year	RNA-Seq
S06_XDM	Low altitude Hu sheep (0 d)	Artery	F0	Hu	Female	1.5 year	RNA-Seq
S07_XDM	Low altitude Hu sheep (0 d)	Artery	F0	Hu	Female	1.5 year	RNA-Seq
S08_XDM	Low altitude Hu sheep (0 d)	Artery	F0	Hu	Female	1.5 year	RNA-Seq
S09_XDM	Low altitude Hu sheep (0 d)	Artery	F0	Hu	Female	1.5 year	RNA-Seq
S10_XDM	Low altitude Hu sheep (0 d)	Artery	F0	Hu	Female	1.5 year	RNA-Seq
S11_XDM	High altitude Hu sheep (7 d)	Artery	F0	Hu	Female	1.5 year	RNA-Seq
S12_XDM	High altitude Hu sheep (7 d)	Artery	F0	Hu	Female	1.5 year	RNA-Seq
S13_XDM	High altitude Hu sheep (7 d)	Artery	F0	Hu	Female	1.5 year	RNA-Seq
S14_XDM	High altitude Hu sheep (7 d)	Artery	F0	Hu	Female	1.5 year	RNA-Seq
S15_XDM	High altitude Hu sheep (7 d)	Artery	F0	Hu	Female	1.5 year	RNA-Seq
S16_XDM	High altitude Hu sheep (7 d)	Artery	F0	Hu	Female	1.5 year	RNA-Seq
S17_XDM	High altitude Hu sheep (7 d)	Artery	F0	Hu	Female	1.5 year	RNA-Seq
S18_XDM	High altitude Hu sheep (7 d)	Artery	F0	Hu	Female	1.5 year	RNA-Seq
S19_XDM	High altitude Hu sheep (7 d)	Artery	F0	Hu	Female	1.5 year	RNA-Seq
S20_XDM	High altitude Hu sheep (7 d)	Artery	F0	Hu	Female	1.5 year	RNA-Seq
S21_XDM	High altitude Hu sheep (14 d)	Artery	F0	Hu	Female	1.5 year	RNA-Seq
S22_XDM	High altitude Hu sheep (14 d)	Artery	F0	Hu	Female	1.5 year	RNA-Seq
S23_XDM	High altitude Hu sheep (14 d)	Artery	F0	Hu	Female	1.5 year	RNA-Seq
S24_XDM	High altitude Hu sheep (14 d)	Artery	F0	Hu	Female	1.5 year	RNA-Seq
S25_XDM	High altitude Hu sheep (14 d)	Artery	F0	Hu	Female	1.5 year	RNA-Seq
S26_XDM	High altitude Hu sheep (14 d)	Artery	F0	Hu	Female	1.5 year	RNA-Seq
S27_XDM	High altitude Hu sheep (14 d)	Artery	F0	Hu	Female	1.5 year	RNA-Seq
S28_XDM	High altitude Hu sheep (14 d)	Artery	F0	Hu	Female	1.5 year	RNA-Seq
S29_XDM	High altitude Hu sheep (14 d)	Artery	F0	Hu	Female	1.5 year	RNA-Seq
S30_XDM	High altitude Hu sheep (14 d)	Artery	F0	Hu	Female	1.5 year	RNA-Seq
S31_XDM	High altitude Hu sheep (21 d)	Artery	F0	Hu	Female	1.5 year	RNA-Seq
S32_XDM	High altitude Hu sheep (21 d)	Artery	F0	Hu	Female	1.5 year	RNA-Seq
S33_XDM	High altitude Hu sheep (21 d)	Artery	F0	Hu	Female	1.5 year	RNA-Seq
S34_XDM	High altitude Hu sheep (21 d)	Artery	F0	Hu	Female	1.5 year	RNA-Seq
S35_XDM	High altitude Hu sheep (21 d)	Artery	F0	Hu	Female	1.5 year	RNA-Seq
S36_XDM	High altitude Hu sheep (21 d)	Artery	F0	Hu	Female	1.5 year	RNA-Seq
S37_XDM	High altitude Hu sheep (21 d)	Artery	F0	Hu	Female	1.5 year	RNA-Seq
S38_XDM	High altitude Hu sheep (21 d)	Artery	F0	Hu	Female	1.5 year	RNA-Seq
S39_XDM	High altitude Hu sheep (21 d)	Artery	F0	Hu	Female	1.5 year	RNA-Seq
S40_XDM	High altitude Hu sheep (21 d)	Artery	F0	Hu	Female	1.5 year	RNA-Seq
S41_XDM	Tibetan sheep	Artery	F0	Tibetan	Female	1.5 year	RNA-Seq
S42_XDM	Tibetan sheep	Artery	F0	Tibetan	Female	1.5 year	RNA-Seq
S43_XDM	Tibetan sheep	Artery	F0	Tibetan	Female	1.5 year	RNA-Seq
S44_XDM	Tibetan sheep	Artery	F0	Tibetan	Female	1.5 year	RNA-Seq
S45_XDM	Tibetan sheep	Artery	F0	Tibetan	Female	1.5 year	RNA-Seq
S46_XDM	Tibetan sheep	Artery	F0	Tibetan	Female	1.5 year	RNA-Seq
S47_XDM	Tibetan sheep	Artery	F0	Tibetan	Female	1.5 year	RNA-Seq
S48_XDM	Tibetan sheep	Artery	F0	Tibetan	Female	1.5 year	RNA-Seq
S49_XDM	Tibetan sheep	Artery	F0	Tibetan	Female	1.5 year	RNA-Seq
S50_XDM	Tibetan sheep	Artery	F0	Tibetan	Female	1.5 year	RNA-Seq
S81_XDM	High altitude Hu sheep (8 mon)	Artery	F0	Hu	Female	1.5 year	RNA-Seq
S82_XDM	High altitude Hu sheep (8 mon)	Artery	F0	Hu	Female	1.5 year	RNA-Seq
S83_XDM	High altitude Hu sheep (8 mon)	Artery	F0	Hu	Female	1.5 year	RNA-Seq
S84_XDM	High altitude Hu sheep (8 mon)	Artery	F0	Hu	Female	1.5 year	RNA-Seq
S85_XDM	High altitude Hu sheep (8 mon)	Artery	F0	Hu	Female	1.5 year	RNA-Seq
S86_XDM	High altitude Hu sheep (8 mon)	Artery	F0	Hu	Female	1.5 year	RNA-Seq
S87_XDM	High altitude Hu sheep (8 mon)	Artery	F0	Hu	Female	1.5 year	RNA-Seq
S88_XDM	High altitude Hu sheep (8 mon)	Artery	F0	Hu	Female	1.5 year	RNA-Seq
S89_XDM	High altitude Hu sheep (8 mon)	Artery	F0	Hu	Female	1.5 year	RNA-Seq
S01_XN	Low altitude Hu sheep (0 d)	Cerebellum	F0	Hu	Female	1.5 year	RNA-Seq
S02_XN	Low altitude Hu sheep (0 d)	Cerebellum	F0	Hu	Female	1.5 year	RNA-Seq
S03_XN	Low altitude Hu sheep (0 d)	Cerebellum	F0	Hu	Female	1.5 year	RNA-Seq
S04_XN	Low altitude Hu sheep (0 d)	Cerebellum	F0	Hu	Female	1.5 year	RNA-Seq
S05_XN	Low altitude Hu sheep (0 d)	Cerebellum	F0	Hu	Female	1.5 year	RNA-Seq
S06_XN	Low altitude Hu sheep (0 d)	Cerebellum	F0	Hu	Female	1.5 year	RNA-Seq
S07_XN	Low altitude Hu sheep (0 d)	Cerebellum	F0	Hu	Female	1.5 year	RNA-Seq
S08_XN	Low altitude Hu sheep (0 d)	Cerebellum	F0	Hu	Female	1.5 year	RNA-Seq
S09_XN	Low altitude Hu sheep (0 d)	Cerebellum	F0	Hu	Female	1.5 year	RNA-Seq
S10_XN	Low altitude Hu sheep (0 d)	Cerebellum	F0	Hu	Female	1.5 year	RNA-Seq
S11_XN	High altitude Hu sheep (7 d)	Cerebellum	F0	Hu	Female	1.5 year	RNA-Seq
S12_XN	High altitude Hu sheep (7 d)	Cerebellum	F0	Hu	Female	1.5 year	RNA-Seq
S13_XN	High altitude Hu sheep (7 d)	Cerebellum	F0	Hu	Female	1.5 year	RNA-Seq
S14_XN	High altitude Hu sheep (7 d)	Cerebellum	F0	Hu	Female	1.5 year	RNA-Seq
S15_XN	High altitude Hu sheep (7 d)	Cerebellum	F0	Hu	Female	1.5 year	RNA-Seq
S16_XN	High altitude Hu sheep (7 d)	Cerebellum	F0	Hu	Female	1.5 year	RNA-Seq
S17_XN	High altitude Hu sheep (7 d)	Cerebellum	F0	Hu	Female	1.5 year	RNA-Seq
S18_XN	High altitude Hu sheep (7 d)	Cerebellum	F0	Hu	Female	1.5 year	RNA-Seq
S19_XN	High altitude Hu sheep (7 d)	Cerebellum	F0	Hu	Female	1.5 year	RNA-Seq
S20_XN	High altitude Hu sheep (7 d)	Cerebellum	F0	Hu	Female	1.5 year	RNA-Seq
S21_XN	High altitude Hu sheep (14 d)	Cerebellum	F0	Hu	Female	1.5 year	RNA-Seq
S22_XN	High altitude Hu sheep (14 d)	Cerebellum	F0	Hu	Female	1.5 year	RNA-Seq
S23_XN	High altitude Hu sheep (14 d)	Cerebellum	F0	Hu	Female	1.5 year	RNA-Seq
S24_XN	High altitude Hu sheep (14 d)	Cerebellum	F0	Hu	Female	1.5 year	RNA-Seq
S25_XN	High altitude Hu sheep (14 d)	Cerebellum	F0	Hu	Female	1.5 year	RNA-Seq
S26_XN	High altitude Hu sheep (14 d)	Cerebellum	F0	Hu	Female	1.5 year	RNA-Seq
S27_XN	High altitude Hu sheep (14 d)	Cerebellum	F0	Hu	Female	1.5 year	RNA-Seq
S28_XN	High altitude Hu sheep (14 d)	Cerebellum	F0	Hu	Female	1.5 year	RNA-Seq
S29_XN	High altitude Hu sheep (14 d)	Cerebellum	F0	Hu	Female	1.5 year	RNA-Seq
S30_XN	High altitude Hu sheep (14 d)	Cerebellum	F0	Hu	Female	1.5 year	RNA-Seq
S31_XN	High altitude Hu sheep (21 d)	Cerebellum	F0	Hu	Female	1.5 year	RNA-Seq
S32_XN	High altitude Hu sheep (21 d)	Cerebellum	F0	Hu	Female	1.5 year	RNA-Seq
S33_XN	High altitude Hu sheep (21 d)	Cerebellum	F0	Hu	Female	1.5 year	RNA-Seq
S34_XN	High altitude Hu sheep (21 d)	Cerebellum	F0	Hu	Female	1.5 year	RNA-Seq
S35_XN	High altitude Hu sheep (21 d)	Cerebellum	F0	Hu	Female	1.5 year	RNA-Seq
S36_XN	High altitude Hu sheep (21 d)	Cerebellum	F0	Hu	Female	1.5 year	RNA-Seq
S37_XN	High altitude Hu sheep (21 d)	Cerebellum	F0	Hu	Female	1.5 year	RNA-Seq
S38_XN	High altitude Hu sheep (21 d)	Cerebellum	F0	Hu	Female	1.5 year	RNA-Seq
S39_XN	High altitude Hu sheep (21 d)	Cerebellum	F0	Hu	Female	1.5 year	RNA-Seq
S40_XN	High altitude Hu sheep (21 d)	Cerebellum	F0	Hu	Female	1.5 year	RNA-Seq
S41_XN	Tibetan sheep	Cerebellum	F0	Tibetan	Female	1.5 year	RNA-Seq
S42_XN	Tibetan sheep	Cerebellum	F0	Tibetan	Female	1.5 year	RNA-Seq
S43_XN	Tibetan sheep	Cerebellum	F0	Tibetan	Female	1.5 year	RNA-Seq
S44_XN	Tibetan sheep	Cerebellum	F0	Tibetan	Female	1.5 year	RNA-Seq
S45_XN	Tibetan sheep	Cerebellum	F0	Tibetan	Female	1.5 year	RNA-Seq
S46_XN	Tibetan sheep	Cerebellum	F0	Tibetan	Female	1.5 year	RNA-Seq
S47_XN	Tibetan sheep	Cerebellum	F0	Tibetan	Female	1.5 year	RNA-Seq
S48_XN	Tibetan sheep	Cerebellum	F0	Tibetan	Female	1.5 year	RNA-Seq
S49_XN	Tibetan sheep	Cerebellum	F0	Tibetan	Female	1.5 year	RNA-Seq
S50_XN	Tibetan sheep	Cerebellum	F0	Tibetan	Female	1.5 year	RNA-Seq
S81_XN	High altitude Hu sheep (8 mon)	Cerebellum	F0	Hu	Female	1.5 year	RNA-Seq
S82_XN	High altitude Hu sheep (8 mon)	Cerebellum	F0	Hu	Female	1.5 year	RNA-Seq
S83_XN	High altitude Hu sheep (8 mon)	Cerebellum	F0	Hu	Female	1.5 year	RNA-Seq
S84_XN	High altitude Hu sheep (8 mon)	Cerebellum	F0	Hu	Female	1.5 year	RNA-Seq
S85_XN	High altitude Hu sheep (8 mon)	Cerebellum	F0	Hu	Female	1.5 year	RNA-Seq
S86_XN	High altitude Hu sheep (8 mon)	Cerebellum	F0	Hu	Female	1.5 year	RNA-Seq
S87_XN	High altitude Hu sheep (8 mon)	Cerebellum	F0	Hu	Female	1.5 year	RNA-Seq
S88_XN	High altitude Hu sheep (8 mon)	Cerebellum	F0	Hu	Female	1.5 year	RNA-Seq
S89_XN	High altitude Hu sheep (8 mon)	Cerebellum	F0	Hu	Female	1.5 year	RNA-Seq
S01_ZC	Low altitude Hu sheep (0 d)	Duodenum	F0	Hu	Female	1.5 year	RNA-Seq
S02_ZC	Low altitude Hu sheep (0 d)	Duodenum	F0	Hu	Female	1.5 year	RNA-Seq
S03_ZC	Low altitude Hu sheep (0 d)	Duodenum	F0	Hu	Female	1.5 year	RNA-Seq
S04_ZC	Low altitude Hu sheep (0 d)	Duodenum	F0	Hu	Female	1.5 year	RNA-Seq
S05_ZC	Low altitude Hu sheep (0 d)	Duodenum	F0	Hu	Female	1.5 year	RNA-Seq
S06_ZC	Low altitude Hu sheep (0 d)	Duodenum	F0	Hu	Female	1.5 year	RNA-Seq
S07_ZC	Low altitude Hu sheep (0 d)	Duodenum	F0	Hu	Female	1.5 year	RNA-Seq
S08_ZC	Low altitude Hu sheep (0 d)	Duodenum	F0	Hu	Female	1.5 year	RNA-Seq
S09_ZC	Low altitude Hu sheep (0 d)	Duodenum	F0	Hu	Female	1.5 year	RNA-Seq
S10_ZC	Low altitude Hu sheep (0 d)	Duodenum	F0	Hu	Female	1.5 year	RNA-Seq
S11_ZC	High altitude Hu sheep (7 d)	Duodenum	F0	Hu	Female	1.5 year	RNA-Seq
S12_ZC	High altitude Hu sheep (7 d)	Duodenum	F0	Hu	Female	1.5 year	RNA-Seq
S13_ZC	High altitude Hu sheep (7 d)	Duodenum	F0	Hu	Female	1.5 year	RNA-Seq
S14_ZC	High altitude Hu sheep (7 d)	Duodenum	F0	Hu	Female	1.5 year	RNA-Seq
S15_ZC	High altitude Hu sheep (7 d)	Duodenum	F0	Hu	Female	1.5 year	RNA-Seq
S16_ZC	High altitude Hu sheep (7 d)	Duodenum	F0	Hu	Female	1.5 year	RNA-Seq
S17_ZC	High altitude Hu sheep (7 d)	Duodenum	F0	Hu	Female	1.5 year	RNA-Seq
S18_ZC	High altitude Hu sheep (7 d)	Duodenum	F0	Hu	Female	1.5 year	RNA-Seq
S19_ZC	High altitude Hu sheep (7 d)	Duodenum	F0	Hu	Female	1.5 year	RNA-Seq
S20_ZC	High altitude Hu sheep (7 d)	Duodenum	F0	Hu	Female	1.5 year	RNA-Seq
S21_ZC	High altitude Hu sheep (14 d)	Duodenum	F0	Hu	Female	1.5 year	RNA-Seq
S22_ZC	High altitude Hu sheep (14 d)	Duodenum	F0	Hu	Female	1.5 year	RNA-Seq
S23_ZC	High altitude Hu sheep (14 d)	Duodenum	F0	Hu	Female	1.5 year	RNA-Seq
S24_ZC	High altitude Hu sheep (14 d)	Duodenum	F0	Hu	Female	1.5 year	RNA-Seq
S25_ZC	High altitude Hu sheep (14 d)	Duodenum	F0	Hu	Female	1.5 year	RNA-Seq
S26_ZC	High altitude Hu sheep (14 d)	Duodenum	F0	Hu	Female	1.5 year	RNA-Seq
S27_ZC	High altitude Hu sheep (14 d)	Duodenum	F0	Hu	Female	1.5 year	RNA-Seq
S28_ZC	High altitude Hu sheep (14 d)	Duodenum	F0	Hu	Female	1.5 year	RNA-Seq
S29_ZC	High altitude Hu sheep (14 d)	Duodenum	F0	Hu	Female	1.5 year	RNA-Seq
S30_ZC	High altitude Hu sheep (14 d)	Duodenum	F0	Hu	Female	1.5 year	RNA-Seq
S31_ZC	High altitude Hu sheep (21 d)	Duodenum	F0	Hu	Female	1.5 year	RNA-Seq
S32_ZC	High altitude Hu sheep (21 d)	Duodenum	F0	Hu	Female	1.5 year	RNA-Seq
S33_ZC	High altitude Hu sheep (21 d)	Duodenum	F0	Hu	Female	1.5 year	RNA-Seq
S34_ZC	High altitude Hu sheep (21 d)	Duodenum	F0	Hu	Female	1.5 year	RNA-Seq
S35_ZC	High altitude Hu sheep (21 d)	Duodenum	F0	Hu	Female	1.5 year	RNA-Seq
S36_ZC	High altitude Hu sheep (21 d)	Duodenum	F0	Hu	Female	1.5 year	RNA-Seq
S37_ZC	High altitude Hu sheep (21 d)	Duodenum	F0	Hu	Female	1.5 year	RNA-Seq
S38_ZC	High altitude Hu sheep (21 d)	Duodenum	F0	Hu	Female	1.5 year	RNA-Seq
S39_ZC	High altitude Hu sheep (21 d)	Duodenum	F0	Hu	Female	1.5 year	RNA-Seq
S40_ZC	High altitude Hu sheep (21 d)	Duodenum	F0	Hu	Female	1.5 year	RNA-Seq
S41_ZC	Tibetan sheep	Duodenum	F0	Tibetan	Female	1.5 year	RNA-Seq
S42_ZC	Tibetan sheep	Duodenum	F0	Tibetan	Female	1.5 year	RNA-Seq
S43_ZC	Tibetan sheep	Duodenum	F0	Tibetan	Female	1.5 year	RNA-Seq
S44_ZC	Tibetan sheep	Duodenum	F0	Tibetan	Female	1.5 year	RNA-Seq
S45_ZC	Tibetan sheep	Duodenum	F0	Tibetan	Female	1.5 year	RNA-Seq
S46_ZC	Tibetan sheep	Duodenum	F0	Tibetan	Female	1.5 year	RNA-Seq
S47_ZC	Tibetan sheep	Duodenum	F0	Tibetan	Female	1.5 year	RNA-Seq
S48_ZC	Tibetan sheep	Duodenum	F0	Tibetan	Female	1.5 year	RNA-Seq
S49_ZC	Tibetan sheep	Duodenum	F0	Tibetan	Female	1.5 year	RNA-Seq
S50_ZC	Tibetan sheep	Duodenum	F0	Tibetan	Female	1.5 year	RNA-Seq
S81_ZC	High altitude Hu sheep (8 mon)	Duodenum	F0	Hu	Female	1.5 year	RNA-Seq
S82_ZC	High altitude Hu sheep (8 mon)	Duodenum	F0	Hu	Female	1.5 year	RNA-Seq
S83_ZC	High altitude Hu sheep (8 mon)	Duodenum	F0	Hu	Female	1.5 year	RNA-Seq
S84_ZC	High altitude Hu sheep (8 mon)	Duodenum	F0	Hu	Female	1.5 year	RNA-Seq
S85_ZC	High altitude Hu sheep (8 mon)	Duodenum	F0	Hu	Female	1.5 year	RNA-Seq
S86_ZC	High altitude Hu sheep (8 mon)	Duodenum	F0	Hu	Female	1.5 year	RNA-Seq
S87_ZC	High altitude Hu sheep (8 mon)	Duodenum	F0	Hu	Female	1.5 year	RNA-Seq
S88_ZC	High altitude Hu sheep (8 mon)	Duodenum	F0	Hu	Female	1.5 year	RNA-Seq
S89_ZC	High altitude Hu sheep (8 mon)	Duodenum	F0	Hu	Female	1.5 year	RNA-Seq
S01_ZF	Low altitude Hu sheep (0 d)	Adipose	F0	Hu	Female	1.5 year	RNA-Seq
S02_ZF	Low altitude Hu sheep (0 d)	Adipose	F0	Hu	Female	1.5 year	RNA-Seq
S03_ZF	Low altitude Hu sheep (0 d)	Adipose	F0	Hu	Female	1.5 year	RNA-Seq
S04_ZF	Low altitude Hu sheep (0 d)	Adipose	F0	Hu	Female	1.5 year	RNA-Seq
S05_ZF	Low altitude Hu sheep (0 d)	Adipose	F0	Hu	Female	1.5 year	RNA-Seq
S07_ZF	Low altitude Hu sheep (0 d)	Adipose	F0	Hu	Female	1.5 year	RNA-Seq
S08_ZF	Low altitude Hu sheep (0 d)	Adipose	F0	Hu	Female	1.5 year	RNA-Seq
S09_ZF	Low altitude Hu sheep (0 d)	Adipose	F0	Hu	Female	1.5 year	RNA-Seq
S10_ZF	Low altitude Hu sheep (0 d)	Adipose	F0	Hu	Female	1.5 year	RNA-Seq
S11_ZF	High altitude Hu sheep (7 d)	Adipose	F0	Hu	Female	1.5 year	RNA-Seq
S12_ZF	High altitude Hu sheep (7 d)	Adipose	F0	Hu	Female	1.5 year	RNA-Seq
S13_ZF	High altitude Hu sheep (7 d)	Adipose	F0	Hu	Female	1.5 year	RNA-Seq
S14_ZF	High altitude Hu sheep (7 d)	Adipose	F0	Hu	Female	1.5 year	RNA-Seq
S15_ZF	High altitude Hu sheep (7 d)	Adipose	F0	Hu	Female	1.5 year	RNA-Seq
S16_ZF	High altitude Hu sheep (7 d)	Adipose	F0	Hu	Female	1.5 year	RNA-Seq
S17_ZF	High altitude Hu sheep (7 d)	Adipose	F0	Hu	Female	1.5 year	RNA-Seq
S18_ZF	High altitude Hu sheep (7 d)	Adipose	F0	Hu	Female	1.5 year	RNA-Seq
S19_ZF	High altitude Hu sheep (7 d)	Adipose	F0	Hu	Female	1.5 year	RNA-Seq
S20_ZF	High altitude Hu sheep (7 d)	Adipose	F0	Hu	Female	1.5 year	RNA-Seq
S21_ZF	High altitude Hu sheep (14 d)	Adipose	F0	Hu	Female	1.5 year	RNA-Seq
S22_ZF	High altitude Hu sheep (14 d)	Adipose	F0	Hu	Female	1.5 year	RNA-Seq
S23_ZF	High altitude Hu sheep (14 d)	Adipose	F0	Hu	Female	1.5 year	RNA-Seq
S24_ZF	High altitude Hu sheep (14 d)	Adipose	F0	Hu	Female	1.5 year	RNA-Seq
S25_ZF	High altitude Hu sheep (14 d)	Adipose	F0	Hu	Female	1.5 year	RNA-Seq
S26_ZF	High altitude Hu sheep (14 d)	Adipose	F0	Hu	Female	1.5 year	RNA-Seq
S27_ZF	High altitude Hu sheep (14 d)	Adipose	F0	Hu	Female	1.5 year	RNA-Seq
S28_ZF	High altitude Hu sheep (14 d)	Adipose	F0	Hu	Female	1.5 year	RNA-Seq
S29_ZF	High altitude Hu sheep (14 d)	Adipose	F0	Hu	Female	1.5 year	RNA-Seq
S30_ZF	High altitude Hu sheep (14 d)	Adipose	F0	Hu	Female	1.5 year	RNA-Seq
S31_ZF	High altitude Hu sheep (21 d)	Adipose	F0	Hu	Female	1.5 year	RNA-Seq
S32_ZF	High altitude Hu sheep (21 d)	Adipose	F0	Hu	Female	1.5 year	RNA-Seq
S33_ZF	High altitude Hu sheep (21 d)	Adipose	F0	Hu	Female	1.5 year	RNA-Seq
S34_ZF	High altitude Hu sheep (21 d)	Adipose	F0	Hu	Female	1.5 year	RNA-Seq
S35_ZF	High altitude Hu sheep (21 d)	Adipose	F0	Hu	Female	1.5 year	RNA-Seq
S36_ZF	High altitude Hu sheep (21 d)	Adipose	F0	Hu	Female	1.5 year	RNA-Seq
S37_ZF	High altitude Hu sheep (21 d)	Adipose	F0	Hu	Female	1.5 year	RNA-Seq
S38_ZF	High altitude Hu sheep (21 d)	Adipose	F0	Hu	Female	1.5 year	RNA-Seq
S39_ZF	High altitude Hu sheep (21 d)	Adipose	F0	Hu	Female	1.5 year	RNA-Seq
S40_ZF	High altitude Hu sheep (21 d)	Adipose	F0	Hu	Female	1.5 year	RNA-Seq
S41_ZF	Tibetan sheep	Adipose	F0	Tibetan	Female	1.5 year	RNA-Seq
S42_ZF	Tibetan sheep	Adipose	F0	Tibetan	Female	1.5 year	RNA-Seq
S43_ZF	Tibetan sheep	Adipose	F0	Tibetan	Female	1.5 year	RNA-Seq
S44_ZF	Tibetan sheep	Adipose	F0	Tibetan	Female	1.5 year	RNA-Seq
S45_ZF	Tibetan sheep	Adipose	F0	Tibetan	Female	1.5 year	RNA-Seq
S46_ZF	Tibetan sheep	Adipose	F0	Tibetan	Female	1.5 year	RNA-Seq
S47_ZF	Tibetan sheep	Adipose	F0	Tibetan	Female	1.5 year	RNA-Seq
S48_ZF	Tibetan sheep	Adipose	F0	Tibetan	Female	1.5 year	RNA-Seq
S49_ZF	Tibetan sheep	Adipose	F0	Tibetan	Female	1.5 year	RNA-Seq
S50_ZF	Tibetan sheep	Adipose	F0	Tibetan	Female	1.5 year	RNA-Seq
S81_ZF	High altitude Hu sheep (8 mon)	Adipose	F0	Hu	Female	1.5 year	RNA-Seq
S82_ZF	High altitude Hu sheep (8 mon)	Adipose	F0	Hu	Female	1.5 year	RNA-Seq
S83_ZF	High altitude Hu sheep (8 mon)	Adipose	F0	Hu	Female	1.5 year	RNA-Seq
S84_ZF	High altitude Hu sheep (8 mon)	Adipose	F0	Hu	Female	1.5 year	RNA-Seq
S86_ZF	High altitude Hu sheep (8 mon)	Adipose	F0	Hu	Female	1.5 year	RNA-Seq
S87_ZF	High altitude Hu sheep (8 mon)	Adipose	F0	Hu	Female	1.5 year	RNA-Seq
S88_ZF	High altitude Hu sheep (8 mon)	Adipose	F0	Hu	Female	1.5 year	RNA-Seq
S89_ZF	High altitude Hu sheep (8 mon)	Adipose	F0	Hu	Female	1.5 year	RNA-Seq
S01_ZW	Low altitude Hu sheep (0 d)	Abomasum	F0	Hu	Female	1.5 year	RNA-Seq
S02_ZW	Low altitude Hu sheep (0 d)	Abomasum	F0	Hu	Female	1.5 year	RNA-Seq
S03_ZW	Low altitude Hu sheep (0 d)	Abomasum	F0	Hu	Female	1.5 year	RNA-Seq
S04_ZW	Low altitude Hu sheep (0 d)	Abomasum	F0	Hu	Female	1.5 year	RNA-Seq
S05_ZW	Low altitude Hu sheep (0 d)	Abomasum	F0	Hu	Female	1.5 year	RNA-Seq
S06_ZW	Low altitude Hu sheep (0 d)	Abomasum	F0	Hu	Female	1.5 year	RNA-Seq
S07_ZW	Low altitude Hu sheep (0 d)	Abomasum	F0	Hu	Female	1.5 year	RNA-Seq
S08_ZW	Low altitude Hu sheep (0 d)	Abomasum	F0	Hu	Female	1.5 year	RNA-Seq
S09_ZW	Low altitude Hu sheep (0 d)	Abomasum	F0	Hu	Female	1.5 year	RNA-Seq
S10_ZW	Low altitude Hu sheep (0 d)	Abomasum	F0	Hu	Female	1.5 year	RNA-Seq
S11_ZW	High altitude Hu sheep (7 d)	Abomasum	F0	Hu	Female	1.5 year	RNA-Seq
S12_ZW	High altitude Hu sheep (7 d)	Abomasum	F0	Hu	Female	1.5 year	RNA-Seq
S13_ZW	High altitude Hu sheep (7 d)	Abomasum	F0	Hu	Female	1.5 year	RNA-Seq
S14_ZW	High altitude Hu sheep (7 d)	Abomasum	F0	Hu	Female	1.5 year	RNA-Seq
S15_ZW	High altitude Hu sheep (7 d)	Abomasum	F0	Hu	Female	1.5 year	RNA-Seq
S16_ZW	High altitude Hu sheep (7 d)	Abomasum	F0	Hu	Female	1.5 year	RNA-Seq
S17_ZW	High altitude Hu sheep (7 d)	Abomasum	F0	Hu	Female	1.5 year	RNA-Seq
S18_ZW	High altitude Hu sheep (7 d)	Abomasum	F0	Hu	Female	1.5 year	RNA-Seq
S19_ZW	High altitude Hu sheep (7 d)	Abomasum	F0	Hu	Female	1.5 year	RNA-Seq
S20_ZW	High altitude Hu sheep (7 d)	Abomasum	F0	Hu	Female	1.5 year	RNA-Seq
S21_ZW	High altitude Hu sheep (14 d)	Abomasum	F0	Hu	Female	1.5 year	RNA-Seq
S22_ZW	High altitude Hu sheep (14 d)	Abomasum	F0	Hu	Female	1.5 year	RNA-Seq
S23_ZW	High altitude Hu sheep (14 d)	Abomasum	F0	Hu	Female	1.5 year	RNA-Seq
S24_ZW	High altitude Hu sheep (14 d)	Abomasum	F0	Hu	Female	1.5 year	RNA-Seq
S25_ZW	High altitude Hu sheep (14 d)	Abomasum	F0	Hu	Female	1.5 year	RNA-Seq
S26_ZW	High altitude Hu sheep (14 d)	Abomasum	F0	Hu	Female	1.5 year	RNA-Seq
S27_ZW	High altitude Hu sheep (14 d)	Abomasum	F0	Hu	Female	1.5 year	RNA-Seq
S28_ZW	High altitude Hu sheep (14 d)	Abomasum	F0	Hu	Female	1.5 year	RNA-Seq
S29_ZW	High altitude Hu sheep (14 d)	Abomasum	F0	Hu	Female	1.5 year	RNA-Seq
S30_ZW	High altitude Hu sheep (14 d)	Abomasum	F0	Hu	Female	1.5 year	RNA-Seq
S31_ZW	High altitude Hu sheep (21 d)	Abomasum	F0	Hu	Female	1.5 year	RNA-Seq
S32_ZW	High altitude Hu sheep (21 d)	Abomasum	F0	Hu	Female	1.5 year	RNA-Seq
S33_ZW	High altitude Hu sheep (21 d)	Abomasum	F0	Hu	Female	1.5 year	RNA-Seq
S34_ZW	High altitude Hu sheep (21 d)	Abomasum	F0	Hu	Female	1.5 year	RNA-Seq
S35_ZW	High altitude Hu sheep (21 d)	Abomasum	F0	Hu	Female	1.5 year	RNA-Seq
S36_ZW	High altitude Hu sheep (21 d)	Abomasum	F0	Hu	Female	1.5 year	RNA-Seq
S37_ZW	High altitude Hu sheep (21 d)	Abomasum	F0	Hu	Female	1.5 year	RNA-Seq
S38_ZW	High altitude Hu sheep (21 d)	Abomasum	F0	Hu	Female	1.5 year	RNA-Seq
S39_ZW	High altitude Hu sheep (21 d)	Abomasum	F0	Hu	Female	1.5 year	RNA-Seq
S40_ZW	High altitude Hu sheep (21 d)	Abomasum	F0	Hu	Female	1.5 year	RNA-Seq
S41_ZW	Tibetan sheep	Abomasum	F0	Tibetan	Female	1.5 year	RNA-Seq
S42_ZW	Tibetan sheep	Abomasum	F0	Tibetan	Female	1.5 year	RNA-Seq
S43_ZW	Tibetan sheep	Abomasum	F0	Tibetan	Female	1.5 year	RNA-Seq
S44_ZW	Tibetan sheep	Abomasum	F0	Tibetan	Female	1.5 year	RNA-Seq
S45_ZW	Tibetan sheep	Abomasum	F0	Tibetan	Female	1.5 year	RNA-Seq
S46_ZW	Tibetan sheep	Abomasum	F0	Tibetan	Female	1.5 year	RNA-Seq
S47_ZW	Tibetan sheep	Abomasum	F0	Tibetan	Female	1.5 year	RNA-Seq
S48_ZW	Tibetan sheep	Abomasum	F0	Tibetan	Female	1.5 year	RNA-Seq
S49_ZW	Tibetan sheep	Abomasum	F0	Tibetan	Female	1.5 year	RNA-Seq
S50_ZW	Tibetan sheep	Abomasum	F0	Tibetan	Female	1.5 year	RNA-Seq
S81_ZW	High altitude Hu sheep (8 mon)	Abomasum	F0	Hu	Female	1.5 year	RNA-Seq
S82_ZW	High altitude Hu sheep (8 mon)	Abomasum	F0	Hu	Female	1.5 year	RNA-Seq
S83_ZW	High altitude Hu sheep (8 mon)	Abomasum	F0	Hu	Female	1.5 year	RNA-Seq
S84_ZW	High altitude Hu sheep (8 mon)	Abomasum	F0	Hu	Female	1.5 year	RNA-Seq
S85_ZW	High altitude Hu sheep (8 mon)	Abomasum	F0	Hu	Female	1.5 year	RNA-Seq
S86_ZW	High altitude Hu sheep (8 mon)	Abomasum	F0	Hu	Female	1.5 year	RNA-Seq
S87_ZW	High altitude Hu sheep (8 mon)	Abomasum	F0	Hu	Female	1.5 year	RNA-Seq
S88_ZW	High altitude Hu sheep (8 mon)	Abomasum	F0	Hu	Female	1.5 year	RNA-Seq
S89_ZW	High altitude Hu sheep (8 mon)	Abomasum	F0	Hu	Female	1.5 year	RNA-Seq
S51_BJ	Low altitude Hu lamb	Muscle	F1	Hu	Female	1 month	RNA-Seq
S52_BJ	Low altitude Hu lamb	Muscle	F1	Hu	Male	1 month	RNA-Seq
S53_BJ	Low altitude Hu lamb	Muscle	F1	Hu	Male	1 month	RNA-Seq
S54_BJ	Low altitude Hu lamb	Muscle	F1	Hu	Male	1 month	RNA-Seq
S55_BJ	Low altitude Hu lamb	Muscle	F1	Hu	Female	1 month	RNA-Seq
S56_BJ	Low altitude Hu lamb	Muscle	F1	Hu	Female	1 month	RNA-Seq
S61_BJ	High altitude Hu lamb	Muscle	F1	Hu	Female	2 month	RNA-Seq
S62_BJ	High altitude Hu lamb	Muscle	F1	Hu	Female	2 month	RNA-Seq
S63_BJ	High altitude Hu lamb	Muscle	F1	Hu	Female	2 month	RNA-Seq
S64_BJ	High altitude Hu lamb	Muscle	F1	Hu	Female	2 month	RNA-Seq
S65_BJ	High altitude Hu lamb	Muscle	F1	Hu	Female	2 month	RNA-Seq
S66_BJ	High altitude Hu lamb	Muscle	F1	Hu	Male	2 month	RNA-Seq
S71_BJ	Tibetan lamb	Muscle	F1	Tibetan	Female	2 month	RNA-Seq
S72_BJ	Tibetan lamb	Muscle	F1	Tibetan	Female	2 month	RNA-Seq
S73_BJ	Tibetan lamb	Muscle	F1	Tibetan	Female	2 month	RNA-Seq
S74_BJ	Tibetan lamb	Muscle	F1	Tibetan	Female	2 month	RNA-Seq
S75_BJ	Tibetan lamb	Muscle	F1	Tibetan	Male	2 month	RNA-Seq
S76_BJ	Tibetan lamb	Muscle	F1	Tibetan	Male	2 month	RNA-Seq
S51_DN	Low altitude Hu lamb	Cerebrum	F1	Hu	Female	1 month	RNA-Seq
S52_DN	Low altitude Hu lamb	Cerebrum	F1	Hu	Male	1 month	RNA-Seq
S53_DN	Low altitude Hu lamb	Cerebrum	F1	Hu	Male	1 month	RNA-Seq
S54_DN	Low altitude Hu lamb	Cerebrum	F1	Hu	Male	1 month	RNA-Seq
S55_DN	Low altitude Hu lamb	Cerebrum	F1	Hu	Female	1 month	RNA-Seq
S56_DN	Low altitude Hu lamb	Cerebrum	F1	Hu	Female	1 month	RNA-Seq
S61_DN	High altitude Hu lamb	Cerebrum	F1	Hu	Female	2 month	RNA-Seq
S62_DN	High altitude Hu lamb	Cerebrum	F1	Hu	Female	2 month	RNA-Seq
S63_DN	High altitude Hu lamb	Cerebrum	F1	Hu	Female	2 month	RNA-Seq
S64_DN	High altitude Hu lamb	Cerebrum	F1	Hu	Female	2 month	RNA-Seq
S65_DN	High altitude Hu lamb	Cerebrum	F1	Hu	Female	2 month	RNA-Seq
S66_DN	High altitude Hu lamb	Cerebrum	F1	Hu	Male	2 month	RNA-Seq
S71_DN	Tibetan lamb	Cerebrum	F1	Tibetan	Female	2 month	RNA-Seq
S72_DN	Tibetan lamb	Cerebrum	F1	Tibetan	Female	2 month	RNA-Seq
S73_DN	Tibetan lamb	Cerebrum	F1	Tibetan	Female	2 month	RNA-Seq
S74_DN	Tibetan lamb	Cerebrum	F1	Tibetan	Female	2 month	RNA-Seq
S75_DN	Tibetan lamb	Cerebrum	F1	Tibetan	Male	2 month	RNA-Seq
S76_DN	Tibetan lamb	Cerebrum	F1	Tibetan	Male	2 month	RNA-Seq
S51_heart	Low altitude Hu lamb	Heart	F1	Hu	Female	1 month	RNA-Seq
S52_heart	Low altitude Hu lamb	Heart	F1	Hu	Male	1 month	RNA-Seq
S53_heart	Low altitude Hu lamb	Heart	F1	Hu	Male	1 month	RNA-Seq
S54_heart	Low altitude Hu lamb	Heart	F1	Hu	Male	1 month	RNA-Seq
S55_heart	Low altitude Hu lamb	Heart	F1	Hu	Female	1 month	RNA-Seq
S56_heart	Low altitude Hu lamb	Heart	F1	Hu	Female	1 month	RNA-Seq
S61_heart	High altitude Hu lamb	Heart	F1	Hu	Female	2 month	RNA-Seq
S62_heart	High altitude Hu lamb	Heart	F1	Hu	Female	2 month	RNA-Seq
S63_heart	High altitude Hu lamb	Heart	F1	Hu	Female	2 month	RNA-Seq
S64_heart	High altitude Hu lamb	Heart	F1	Hu	Female	2 month	RNA-Seq
S65_heart	High altitude Hu lamb	Heart	F1	Hu	Female	2 month	RNA-Seq
S66_heart	High altitude Hu lamb	Heart	F1	Hu	Male	2 month	RNA-Seq
S71_heart	Tibetan lamb	Heart	F1	Tibetan	Female	2 month	RNA-Seq
S72_heart	Tibetan lamb	Heart	F1	Tibetan	Female	2 month	RNA-Seq
S73_heart	Tibetan lamb	Heart	F1	Tibetan	Female	2 month	RNA-Seq
S74_heart	Tibetan lamb	Heart	F1	Tibetan	Female	2 month	RNA-Seq
S75_heart	Tibetan lamb	Heart	F1	Tibetan	Male	2 month	RNA-Seq
S76_heart	Tibetan lamb	Heart	F1	Tibetan	Male	2 month	RNA-Seq
S51_kidney	Low altitude Hu lamb	Kidney	F1	Hu	Female	1 month	RNA-Seq
S52_kidney	Low altitude Hu lamb	Kidney	F1	Hu	Male	1 month	RNA-Seq
S53_kidney	Low altitude Hu lamb	Kidney	F1	Hu	Male	1 month	RNA-Seq
S54_kidney	Low altitude Hu lamb	Kidney	F1	Hu	Male	1 month	RNA-Seq
S55_kidney	Low altitude Hu lamb	Kidney	F1	Hu	Female	1 month	RNA-Seq
S56_kidney	Low altitude Hu lamb	Kidney	F1	Hu	Female	1 month	RNA-Seq
S61_kidney	High altitude Hu lamb	Kidney	F1	Hu	Female	2 month	RNA-Seq
S62_kidney	High altitude Hu lamb	Kidney	F1	Hu	Female	2 month	RNA-Seq
S63_kidney	High altitude Hu lamb	Kidney	F1	Hu	Female	2 month	RNA-Seq
S64_kidney	High altitude Hu lamb	Kidney	F1	Hu	Female	2 month	RNA-Seq
S65_kidney	High altitude Hu lamb	Kidney	F1	Hu	Female	2 month	RNA-Seq
S66_kidney	High altitude Hu lamb	Kidney	F1	Hu	Male	2 month	RNA-Seq
S71_kidney	Tibetan lamb	Kidney	F1	Tibetan	Female	2 month	RNA-Seq
S72_kidney	Tibetan lamb	Kidney	F1	Tibetan	Female	2 month	RNA-Seq
S73_kidney	Tibetan lamb	Kidney	F1	Tibetan	Female	2 month	RNA-Seq
S74_kidney	Tibetan lamb	Kidney	F1	Tibetan	Female	2 month	RNA-Seq
S75_kidney	Tibetan lamb	Kidney	F1	Tibetan	Male	2 month	RNA-Seq
S76_kidney	Tibetan lamb	Kidney	F1	Tibetan	Male	2 month	RNA-Seq
S53_liver	Low altitude Hu lamb	Liver	F1	Hu	Male	1 month	RNA-Seq
S54_liver	Low altitude Hu lamb	Liver	F1	Hu	Male	1 month	RNA-Seq
S55_liver	Low altitude Hu lamb	Liver	F1	Hu	Female	1 month	RNA-Seq
S56_liver	Low altitude Hu lamb	Liver	F1	Hu	Female	1 month	RNA-Seq
S61_liver	High altitude Hu lamb	Liver	F1	Hu	Female	2 month	RNA-Seq
S62_liver	High altitude Hu lamb	Liver	F1	Hu	Female	2 month	RNA-Seq
S63_liver	High altitude Hu lamb	Liver	F1	Hu	Female	2 month	RNA-Seq
S64_liver	High altitude Hu lamb	Liver	F1	Hu	Female	2 month	RNA-Seq
S65_liver	High altitude Hu lamb	Liver	F1	Hu	Female	2 month	RNA-Seq
S66_liver	High altitude Hu lamb	Liver	F1	Hu	Male	2 month	RNA-Seq
S71_liver	Tibetan lamb	Liver	F1	Tibetan	Female	2 month	RNA-Seq
S72_liver	Tibetan lamb	Liver	F1	Tibetan	Female	2 month	RNA-Seq
S73_liver	Tibetan lamb	Liver	F1	Tibetan	Female	2 month	RNA-Seq
S74_liver	Tibetan lamb	Liver	F1	Tibetan	Female	2 month	RNA-Seq
S75_liver	Tibetan lamb	Liver	F1	Tibetan	Male	2 month	RNA-Seq
S76_liver	Tibetan lamb	Liver	F1	Tibetan	Male	2 month	RNA-Seq
S51_lung	Low altitude Hu lamb	Lung	F1	Hu	Female	1 month	RNA-Seq
S52_lung	Low altitude Hu lamb	Lung	F1	Hu	Male	1 month	RNA-Seq
S53_lung	Low altitude Hu lamb	Lung	F1	Hu	Male	1 month	RNA-Seq
S54_lung	Low altitude Hu lamb	Lung	F1	Hu	Male	1 month	RNA-Seq
S55_lung	Low altitude Hu lamb	Lung	F1	Hu	Female	1 month	RNA-Seq
S56_lung	Low altitude Hu lamb	Lung	F1	Hu	Female	1 month	RNA-Seq
S61_lung	High altitude Hu lamb	Lung	F1	Hu	Female	2 month	RNA-Seq
S62_lung	High altitude Hu lamb	Lung	F1	Hu	Female	2 month	RNA-Seq
S63_lung	High altitude Hu lamb	Lung	F1	Hu	Female	2 month	RNA-Seq
S64_lung	High altitude Hu lamb	Lung	F1	Hu	Female	2 month	RNA-Seq
S65_lung	High altitude Hu lamb	Lung	F1	Hu	Female	2 month	RNA-Seq
S66_lung	High altitude Hu lamb	Lung	F1	Hu	Male	2 month	RNA-Seq
S72_lung	Tibetan lamb	Lung	F1	Tibetan	Female	2 month	RNA-Seq
S73_lung	Tibetan lamb	Lung	F1	Tibetan	Female	2 month	RNA-Seq
S74_lung	Tibetan lamb	Lung	F1	Tibetan	Female	2 month	RNA-Seq
S75_lung	Tibetan lamb	Lung	F1	Tibetan	Male	2 month	RNA-Seq
S76_lung	Tibetan lamb	Lung	F1	Tibetan	Male	2 month	RNA-Seq
S53_QN	Low altitude Hu lamb	Hypothalamus	F1	Hu	Male	1 month	RNA-Seq
S54_QN	Low altitude Hu lamb	Hypothalamus	F1	Hu	Male	1 month	RNA-Seq
S61_QN	High altitude Hu lamb	Hypothalamus	F1	Hu	Female	2 month	RNA-Seq
S62_QN	High altitude Hu lamb	Hypothalamus	F1	Hu	Female	2 month	RNA-Seq
S63_QN	High altitude Hu lamb	Hypothalamus	F1	Hu	Female	2 month	RNA-Seq
S64_QN	High altitude Hu lamb	Hypothalamus	F1	Hu	Female	2 month	RNA-Seq
S65_QN	High altitude Hu lamb	Hypothalamus	F1	Hu	Female	2 month	RNA-Seq
S66_QN	High altitude Hu lamb	Hypothalamus	F1	Hu	Male	2 month	RNA-Seq
S71_QN	Tibetan lamb	Hypothalamus	F1	Tibetan	Female	2 month	RNA-Seq
S72_QN	Tibetan lamb	Hypothalamus	F1	Tibetan	Female	2 month	RNA-Seq
S73_QN	Tibetan lamb	Hypothalamus	F1	Tibetan	Female	2 month	RNA-Seq
S74_QN	Tibetan lamb	Hypothalamus	F1	Tibetan	Female	2 month	RNA-Seq
S75_QN	Tibetan lamb	Hypothalamus	F1	Tibetan	Male	2 month	RNA-Seq
S76_QN	Tibetan lamb	Hypothalamus	F1	Tibetan	Male	2 month	RNA-Seq
S51_spleen	Low altitude Hu lamb	Spleen	F1	Hu	Female	1 month	RNA-Seq
S52_spleen	Low altitude Hu lamb	Spleen	F1	Hu	Male	1 month	RNA-Seq
S53_spleen	Low altitude Hu lamb	Spleen	F1	Hu	Male	1 month	RNA-Seq
S55_spleen	Low altitude Hu lamb	Spleen	F1	Hu	Female	1 month	RNA-Seq
S56_spleen	Low altitude Hu lamb	Spleen	F1	Hu	Female	1 month	RNA-Seq
S61_spleen	High altitude Hu lamb	Spleen	F1	Hu	Female	2 month	RNA-Seq
S62_spleen	High altitude Hu lamb	Spleen	F1	Hu	Female	2 month	RNA-Seq
S63_spleen	High altitude Hu lamb	Spleen	F1	Hu	Female	2 month	RNA-Seq
S64_spleen	High altitude Hu lamb	Spleen	F1	Hu	Female	2 month	RNA-Seq
S65_spleen	High altitude Hu lamb	Spleen	F1	Hu	Female	2 month	RNA-Seq
S66_spleen	High altitude Hu lamb	Spleen	F1	Hu	Male	2 month	RNA-Seq
S71_spleen	Tibetan lamb	Spleen	F1	Tibetan	Female	2 month	RNA-Seq
S72_spleen	Tibetan lamb	Spleen	F1	Tibetan	Female	2 month	RNA-Seq
S73_spleen	Tibetan lamb	Spleen	F1	Tibetan	Female	2 month	RNA-Seq
S74_spleen	Tibetan lamb	Spleen	F1	Tibetan	Female	2 month	RNA-Seq
S75_spleen	Tibetan lamb	Spleen	F1	Tibetan	Male	2 month	RNA-Seq
S76_spleen	Tibetan lamb	Spleen	F1	Tibetan	Male	2 month	RNA-Seq
S52_XDM	Low altitude Hu lamb	Artery	F1	Hu	Male	1 month	RNA-Seq
S53_XDM	Low altitude Hu lamb	Artery	F1	Hu	Male	1 month	RNA-Seq
S54_XDM	Low altitude Hu lamb	Artery	F1	Hu	Male	1 month	RNA-Seq
S55_XDM	Low altitude Hu lamb	Artery	F1	Hu	Female	1 month	RNA-Seq
S61_XDM	High altitude Hu lamb	Artery	F1	Hu	Female	2 month	RNA-Seq
S62_XDM	High altitude Hu lamb	Artery	F1	Hu	Female	2 month	RNA-Seq
S63_XDM	High altitude Hu lamb	Artery	F1	Hu	Female	2 month	RNA-Seq
S64_XDM	High altitude Hu lamb	Artery	F1	Hu	Female	2 month	RNA-Seq
S65_XDM	High altitude Hu lamb	Artery	F1	Hu	Female	2 month	RNA-Seq
S66_XDM	High altitude Hu lamb	Artery	F1	Hu	Male	2 month	RNA-Seq
S73_XDM	Tibetan lamb	Artery	F1	Tibetan	Female	2 month	RNA-Seq
S75_XDM	Tibetan lamb	Artery	F1	Tibetan	Male	2 month	RNA-Seq
S76_XDM	Tibetan lamb	Artery	F1	Tibetan	Male	2 month	RNA-Seq
S51_XN	Low altitude Hu lamb	Cerebellum	F1	Hu	Female	1 month	RNA-Seq
S52_XN	Low altitude Hu lamb	Cerebellum	F1	Hu	Male	1 month	RNA-Seq
S53_XN	Low altitude Hu lamb	Cerebellum	F1	Hu	Male	1 month	RNA-Seq
S54_XN	Low altitude Hu lamb	Cerebellum	F1	Hu	Male	1 month	RNA-Seq
S55_XN	Low altitude Hu lamb	Cerebellum	F1	Hu	Female	1 month	RNA-Seq
S56_XN	Low altitude Hu lamb	Cerebellum	F1	Hu	Female	1 month	RNA-Seq
S61_XN	High altitude Hu lamb	Cerebellum	F1	Hu	Female	2 month	RNA-Seq
S62_XN	High altitude Hu lamb	Cerebellum	F1	Hu	Female	2 month	RNA-Seq
S63_XN	High altitude Hu lamb	Cerebellum	F1	Hu	Female	2 month	RNA-Seq
S64_XN	High altitude Hu lamb	Cerebellum	F1	Hu	Female	2 month	RNA-Seq
S65_XN	High altitude Hu lamb	Cerebellum	F1	Hu	Female	2 month	RNA-Seq
S66_XN	High altitude Hu lamb	Cerebellum	F1	Hu	Male	2 month	RNA-Seq
S71_XN	Tibetan lamb	Cerebellum	F1	Tibetan	Female	2 month	RNA-Seq
S72_XN	Tibetan lamb	Cerebellum	F1	Tibetan	Female	2 month	RNA-Seq
S73_XN	Tibetan lamb	Cerebellum	F1	Tibetan	Female	2 month	RNA-Seq
S74_XN	Tibetan lamb	Cerebellum	F1	Tibetan	Female	2 month	RNA-Seq
S75_XN	Tibetan lamb	Cerebellum	F1	Tibetan	Male	2 month	RNA-Seq
S76_XN	Tibetan lamb	Cerebellum	F1	Tibetan	Male	2 month	RNA-Seq
scRNA-Seq
pal	Low altitude Hu sheep	Lung	F0	Hu	Female	1.5 year	scRNA-Seq
ad6l	High altitude Hu sheep (7 d)	Lung	F0	Hu	Female	1.5 year	scRNA-Seq
ad14l	High altitude Hu sheep (14 d)	Lung	F0	Hu	Female	1.5 year	scRNA-Seq
ad21l	High altitude Hu sheep (21 d)	Lung	F0	Hu	Female	1.5 year	scRNA-Seq
sal	High altitude Hu sheep (8 mon)	Lung	F0	Hu	Female	1.5 year	scRNA-Seq
lal	Tibetan sheep	Lung	F0	Tibetan	Female	1.5 year	scRNA-Seq
ATAC-Seq
A_Heart_1	Low altitude Hu sheep (0 d)	Heart	F0	Hu	Female	1.5 year	ATAC-Seq
A_Heart_2	Low altitude Hu sheep (0 d)	Heart	F0	Hu	Female	1.5 year	ATAC-Seq
B_Heart_1	High altitude Hu sheep (8 mon)	Heart	F0	Hu	Female	1.5 year	ATAC-Seq
B_Heart_2	High altitude Hu sheep (8 mon)	Heart	F0	Hu	Female	1.5 year	ATAC-Seq
C_Heart_1	Tibetan sheep	Heart	F0	Tibetan	Female	1.5 year	ATAC-Seq
C_Heart_2	Tibetan sheep	Heart	F0	Tibetan	Female	1.5 year	ATAC-Seq
a_Heart_1	Low altitude Hu lamb	Heart	F1	Hu	Female	2 month	ATAC-Seq
a_Heart_2	Low altitude Hu lamb	Heart	F1	Hu	Female	2 month	ATAC-Seq
b_Heart_1	High altitude Hu lamb	Heart	F1	Hu	Female	2 month	ATAC-Seq
b_Heart_2	High altitude Hu lamb	Heart	F1	Hu	Female	2 month	ATAC-Seq
c_Heart_1	Tibetan lamb	Heart	F1	Tibetan	Female	2 month	ATAC-Seq
c_Heart_2	Tibetan lamb	Heart	F1	Tibetan	Female	2 month	ATAC-Seq
A_Liver_1	Low altitude Hu sheep (0 d)	Liver	F0	Hu	Female	1.5 year	ATAC-Seq
A_Liver_2	Low altitude Hu sheep (0 d)	Liver	F0	Hu	Female	1.5 year	ATAC-Seq
B_Liver_1	High altitude Hu sheep (8 mon)	Liver	F0	Hu	Female	1.5 year	ATAC-Seq
B_Liver_2	High altitude Hu sheep (8 mon)	Liver	F0	Hu	Female	1.5 year	ATAC-Seq
C_Liver_1	Tibetan sheep	Liver	F0	Tibetan	Female	1.5 year	ATAC-Seq
C_Liver_2	Tibetan sheep	Liver	F0	Tibetan	Female	1.5 year	ATAC-Seq
A_Spleen_1	Low altitude Hu sheep (0 d)	Spleen	F0	Hu	Female	1.5 year	ATAC-Seq
A_Spleen_2	Low altitude Hu sheep (0 d)	Spleen	F0	Hu	Female	1.5 year	ATAC-Seq
B_Spleen_1	High altitude Hu sheep (8 mon)	Spleen	F0	Hu	Female	1.5 year	ATAC-Seq
B_Spleen_2	High altitude Hu sheep (8 mon)	Spleen	F0	Hu	Female	1.5 year	ATAC-Seq
C_Spleen_1	Tibetan sheep	Spleen	F0	Tibetan	Female	1.5 year	ATAC-Seq
C_Spleen_2	Tibetan sheep	Spleen	F0	Tibetan	Female	1.5 year	ATAC-Seq
A_Lung_1	Low altitude Hu sheep (0 d)	Lung	F0	Hu	Female	1.5 year	ATAC-Seq
A_Lung_2	Low altitude Hu sheep (0 d)	Lung	F0	Hu	Female	1.5 year	ATAC-Seq
B_Lung_1	High altitude Hu sheep (8 mon)	Lung	F0	Hu	Female	1.5 year	ATAC-Seq
B_Lung_2	High altitude Hu sheep (8 mon)	Lung	F0	Hu	Female	1.5 year	ATAC-Seq
C_Lung_1	Tibetan sheep	Lung	F0	Tibetan	Female	1.5 year	ATAC-Seq
C_Lung_2	Tibetan sheep	Lung	F0	Tibetan	Female	1.5 year	ATAC-Seq
a_Lung_1	Low altitude Hu lamb	Lung	F1	Hu	Female	2 month	ATAC-Seq
a_Lung_2	Low altitude Hu lamb	Lung	F1	Hu	Female	2 month	ATAC-Seq
b_Lung_1	High altitude Hu lamb	Lung	F1	Hu	Female	2 month	ATAC-Seq
b_Lung_2	High altitude Hu lamb	Lung	F1	Hu	Female	2 month	ATAC-Seq
c_Lung_1	Tibetan lamb	Lung	F1	Tibetan	Female	2 month	ATAC-Seq
c_Lung_2	Tibetan lamb	Lung	F1	Tibetan	Female	2 month	ATAC-Seq
A_Hypothalamus_1	Low altitude Hu sheep (0 d)	Hypothalamus	F0	Hu	Female	1.5 year	ATAC-Seq
A_Hypothalamus_2	Low altitude Hu sheep (0 d)	Hypothalamus	F0	Hu	Female	1.5 year	ATAC-Seq
B_Hypothalamus_1	High altitude Hu sheep (8 mon)	Hypothalamus	F0	Hu	Female	1.5 year	ATAC-Seq
B_Hypothalamus_2	High altitude Hu sheep (8 mon)	Hypothalamus	F0	Hu	Female	1.5 year	ATAC-Seq
C_Hypothalamus_1	Tibetan sheep	Hypothalamus	F0	Tibetan	Female	1.5 year	ATAC-Seq
C_Hypothalamus_2	Tibetan sheep	Hypothalamus	F0	Tibetan	Female	1.5 year	ATAC-Seq
a_Hypothalamus_1	Low altitude Hu lamb	Hypothalamus	F1	Hu	Female	2 month	ATAC-Seq
a_Hypothalamus_2	Low altitude Hu lamb	Hypothalamus	F1	Hu	Female	2 month	ATAC-Seq
b_Hypothalamus_1	High altitude Hu lamb	Hypothalamus	F1	Hu	Female	2 month	ATAC-Seq
b_Hypothalamus_2	High altitude Hu lamb	Hypothalamus	F1	Hu	Female	2 month	ATAC-Seq
c_Hypothalamus_1	Tibetan lamb	Hypothalamus	F1	Tibetan	Female	2 month	ATAC-Seq
c_Hypothalamus_2	Tibetan lamb	Hypothalamus	F1	Tibetan	Female	2 month	ATAC-Seq
A_Duodenum_1	Low altitude Hu sheep (0 d)	Duodenum	F0	Hu	Female	1.5 year	ATAC-Seq
A_Duodenum_2	Low altitude Hu sheep (0 d)	Duodenum	F0	Hu	Female	1.5 year	ATAC-Seq
B_Duodenum_1	High altitude Hu sheep (8 mon)	Duodenum	F0	Hu	Female	1.5 year	ATAC-Seq
B_Duodenum_2	High altitude Hu sheep (8 mon)	Duodenum	F0	Hu	Female	1.5 year	ATAC-Seq
C_Duodenum_1	Tibetan sheep	Duodenum	F0	Tibetan	Female	1.5 year	ATAC-Seq
C_Duodenum_2	Tibetan sheep	Duodenum	F0	Tibetan	Female	1.5 year	ATAC-Seq
A_Adipose_1	Low altitude Hu sheep (0 d)	Adipose	F0	Hu	Female	1.5 year	ATAC-Seq
A_Adipose_2	Low altitude Hu sheep (0 d)	Adipose	F0	Hu	Female	1.5 year	ATAC-Seq
B_Adipose_1	High altitude Hu sheep (8 mon)	Adipose	F0	Hu	Female	1.5 year	ATAC-Seq
B_Adipose_2	High altitude Hu sheep (8 mon)	Adipose	F0	Hu	Female	1.5 year	ATAC-Seq
C_Adipose_1	Tibetan sheep	Adipose	F0	Tibetan	Female	1.5 year	ATAC-Seq
C_Adipose_2	Tibetan sheep	Adipose	F0	Tibetan	Female	1.5 year	ATAC-Seq
A_Rumen_1	Low altitude Hu sheep (0 d)	Rumen	F0	Hu	Female	1.5 year	ATAC-Seq
A_Rumen_2	Low altitude Hu sheep (0 d)	Rumen	F0	Hu	Female	1.5 year	ATAC-Seq
B_Rumen_1	High altitude Hu sheep (8 mon)	Rumen	F0	Hu	Female	1.5 year	ATAC-Seq
B_Rumen_2	High altitude Hu sheep (8 mon)	Rumen	F0	Hu	Female	1.5 year	ATAC-Seq
C_Rumen_1	Tibetan sheep	Rumen	F0	Tibetan	Female	1.5 year	ATAC-Seq
C_Rumen_2	Tibetan sheep	Rumen	F0	Tibetan	Female	1.5 year	ATAC-Seq
NOTE: Multi-omics data generated from the same individuals (i.e., S01-S89). F0 represents paternal generation, F1 represents offspring.

## Sheet: Supplementary Data 3
Supplementary Data 3. Data summary of 49 WGS data.
Sample	Sequencing depth	Coverage (%)	Mapping rate (%)	No. of SNPs	Raw base (G)	No. of raw reads	GC (%)	Q20 (%)	Q30 (%)
S01	15.0429	96.2661	97.8158	13232420	67.64	450900474	98.48	95.68	43.53
S02	14.2697	96.1759	97.9694	13140467	64.37	429122878	98.54	95.86	43.61
S03	18.8219	96.3675	97.77	13237514	87.16	581074784	98.5	95.8	43.7
S04	15.8881	96.2789	97.5742	13198814	72.54	483597070	98.5	95.76	43.68
S05	13.863	96.1498	97.7566	13119668	60.47	403144284	98.47	95.68	43.81
S06	13.027	96.1043	97.2674	13188972	58.48	389873730	98.49	95.74	43.48
S07	12.7187	96.1166	97.961	13046339	55.25	368301406	98.43	95.56	43.81
S08	13.4091	96.3991	97.708	13374927	61.69	411280164	98.45	95.62	43.57
S09	15.0781	96.2271	98.3092	13210089	66.62	444103098	98.5	95.76	43.57
S10	15.2765	96.2836	97.9556	13242070	71.75	478352040	98.42	95.54	43.7
S11	14.5754	96.2241	97.2696	13180132	60.53	403541334	98.2	94.94	43.71
S12	14.6896	96.2022	98.244	13228783	59.98	399869424	98.32	95.14	43.58
S13	14.378	96.2029	97.9958	13177012	58.98	393173968	98.32	95.23	43.6
S14	16.3326	96.326	97.9862	13314318	68.77	458493108	98.23	95.07	43.62
S15	18.5458	96.3857	96.6134	13348877	73.24	488248730	98.44	95.87	43.1
S16	14.8753	96.2122	97.8916	13319138	62.71	418085666	98.36	95.4	43.44
S17	16.4953	96.3485	97.73	13243366	67.64	450945806	98.3	95.2	43.67
S18	18.7678	96.3952	97.2482	13292788	79.38	529171618	98.31	95.26	43.74
S19	20.9126	96.471	97.781	13343659	88.53	590166710	98.29	95.26	43.71
S20	17.1483	96.3871	97.659	13515527	72.8	485334256	98.36	95.4	44.02
S21	15.329	96.2219	98.0154	13165718	66.88	445882758	98.24	95.19	43.44
S22	17.9009	96.3367	98.0094	13275794	80.1	533970716	98.06	94.59	43.51
S23	12.977	96.1747	97.9918	13139062	57.84	385599066	98.21	95.17	43.36
S24	22.4792	96.5154	96.3776	13368817	90.34	602252846	98.35	95.68	43.27
S25	16.0691	96.2701	98.0076	13221798	70.6	470669668	98.3	95.4	43.68
S26	18.901	96.3839	97.9832	13225955	84.03	560171868	98.29	95.4	43.57
S27	14.2014	96.261	97.8806	13171363	62.32	415459074	98.19	95.06	43.55
S28	14.2802	96.2664	97.8436	13198317	61.56	410386900	98.21	94.99	43.65
S29	14.6311	96.1854	97.854	13243318	61.32	408824492	98.32	95.32	43.59
S30	14.3428	96.2221	97.6826	13178234	60.08	400524680	98.31	95.24	43.91
S31	12.5584	96.1124	98.1306	13049816	56.41	376061054	98.49	95.71	43.68
S32	15.3071	96.2398	97.411	13259764	66.64	444254644	98.49	95.71	43.8
S33	12.7285	96.0948	96.717	13054018	57.23	381563286	98.25	95.29	43.71
S34	15.2208	96.3285	97.86	13224311	71.39	475937532	98.21	95.18	43.4
S35	14.6811	96.4528	97.657	13445336	65.64	437575612	98.13	94.99	43.89
S36	13.9811	96.4176	97.4764	13416303	62.44	416259656	98.25	95.27	43.55
S37	14.959	96.2307	97.6682	13205544	67.71	451400130	98.21	95.2	43.77
S38	12.6089	96.0554	97.7846	12858533	53.24	354952100	98.17	95.11	43.72
S39	16.2326	96.3063	97.7434	13275438	74.15	494335258	98.29	95.37	43.28
S40	14.324	96.1931	97.9924	13118840	62.09	413949788	98.25	95.27	43.72
S81	16.1204	96.2729	97.53	13221574	66.93	446186526	98.38	95.44	43.56
S82	14.437	96.1905	97.821	13177286	59.11	394093474	98.36	95.4	43.56
S83	14.4963	96.2432	97.9656	13182571	60.84	405623954	98.39	95.45	43.47
S84	15.3855	96.2531	97.8442	13140960	63.07	420492926	98.33	95.29	43.57
S85	15.6676	96.2836	96.6908	13238851	65.07	433769606	98.36	95.38	43.73
S86	12.1665	96.0669	98.0642	13041656	52.65	350973528	98.42	95.57	43.22
S87	11.6787	96.0674	97.8746	12967827	51.36	342373738	98.42	95.53	43.17
S88	12.3929	96.0929	97.8462	13080598	52.55	350311084	98.28	95.22	43.42
S89	12.2513	96.0908	97.6522	13049870	54.57	363817182	98.37	95.41	43.19

## Sheet: Supplementary Data 4
Supplementary Data 4. Data summary of 1,277 RNA-Seq data.
Sample	RIN	Raw reads	Clean reads	Raw base(G)	Clean base(G)	Effective rate(%)	Error rate(%)	Q20(%)	Q30(%)	GC Content(%)	Total reads	Unique mapping read	Unique mapping rate(%)
S01-heart	7.6	19994711	18930068	6	5.68	94.68	0.03	97.63	93.55	51.42	18930068	15283920	80.74
S02-heart	8.1	21322240	19966686	6.4	5.99	93.64	0.03	97.5	93.18	48.34	19308252	14335166	74.24
S03-heart	6.8	20889844	19290275	6.27	5.79	92.34	0.03	97.54	93.31	50.73	19290275	14670264	76.05
S04-heart	8.7	19756575	18200304	5.93	5.46	92.12	0.03	97.57	93.35	50.93	18200304	14168412	77.85
S05-heart	9	21927499	20294809	6.58	6.09	92.55	0.03	97.55	93.35	50.34	20294809	15370092	75.73
S06-heart	7.7	20158459	18435950	6.05	5.53	91.46	0.03	97.55	93.38	51.35	18435950	14509193	78.7
S07-heart	7.1	20120322	18245903	6.04	5.47	90.68	0.03	97.45	93.22	51.8	18245903	14015846	76.82
S08-heart	8	21709574	21304705	6.51	6.39	98.14	0.03	97.95	94.22	49.36	21304705	16342701	76.71
S09-heart	7.6	21062173	19979635	6.32	5.99	94.86	0.03	97.56	93.44	51.09	19979635	16309269	81.63
S10-heart	8.5	21460233	19236422	6.44	5.77	89.64	0.03	97.27	92.6	48.84	22130099	16739566	75.64
S11-heart	8.8	23564232	21829561	7.07	6.55	92.64	0.03	97.65	93.59	50.54	21829561	16747010	76.72
S12-heart	8.7	22622771	21133514	6.79	6.34	93.42	0.03	97.18	92.59	51.05	21133514	16776057	79.38
S13-heart	8	20353700	18787707	6.11	5.64	92.31	0.03	97.56	93.39	49.24	19708894	15288668	77.57
S14-heart	8.6	19844062	18738097	5.95	5.62	94.43	0.03	97.29	92.75	49.8	18738097	14321348	76.43
S15-heart	9	21861828	20594109	6.56	6.18	94.2	0.03	97.56	93.4	49.44	20594109	15676931	76.12
S16-heart	8.3	23247902	21653379	6.97	6.5	93.14	0.03	97.36	93	50.91	24087772	18825677	78.15
S17-heart	7.9	20935739	19710931	6.28	5.91	94.15	0.03	97.59	93.39	48.47	23990497	18111319	75.49
S18-heart	6.4	20642672	19274795	6.19	5.78	93.37	0.03	97.59	93.47	50.17	19274795	14463971	75.04
S19-heart	8.6	19738641	17962864	5.92	5.39	91	0.03	97.62	93.56	50.28	17962864	13529555	75.32
S20-heart	8.3	21304687	20022680	6.39	6.01	93.98	0.03	97.55	93.39	49.17	23973779	18100872	75.5
S21-heart	9.2	20279370	18947963	6.08	5.68	93.43	0.03	97.63	93.45	48.78	22675605	16445124	72.52
S22-heart	7.4	23736529	21579908	7.12	6.47	90.91	0.03	97.49	93.19	49.76	21579908	16367010	75.84
S23-heart	9.1	20728561	19375057	6.22	5.81	93.47	0.03	97.56	93.33	49.9	19375057	14913894	76.97
S24-heart	8	19982721	18580780	5.99	5.57	92.98	0.03	97.5	93.23	50.57	18580780	14343906	77.2
S25-heart	9.6	21084322	19481318	6.33	5.84	92.4	0.03	97.47	93.19	50.59	19481318	14774298	75.84
S26-heart	7.9	22367566	21235578	6.71	6.37	94.94	0.03	97.56	93.37	51.73	21235578	17443422	82.14
S27-heart	8.6	21885560	20190093	6.57	6.06	92.25	0.03	97.47	93.25	50.81	20190093	15348303	76.02
S28-heart	9.4	21236042	19456178	6.37	5.84	91.62	0.03	97.56	93.38	49.48	22773883	17436825	76.57
S29-heart	9.3	20295296	18625410	6.09	5.59	91.77	0.03	97.44	93.19	50.78	18625410	14400142	77.31
S30-heart	9.1	23236327	21861955	6.97	6.56	94.09	0.03	97.72	93.78	50.64	21861955	17174939	78.56
S31-heart	9	21131692	19729838	6.34	5.92	93.37	0.03	97.54	93.31	50.19	19729838	15082347	76.44
S32-heart	7.3	26269299	24955401	7.88	7.49	95	0.03	96.91	92.86	51.67	24955401	20649681	82.75
S33-heart	6.4	22020278	20127024	6.61	6.04	91.4	0.03	95.7	91.03	55.01	21141779	16329612	77.24
S34-heart	8.5	21922072	20309055	6.58	6.09	92.64	0.03	97.56	93.38	50.82	20309055	15720933	77.41
S36-heart	9.1	21560970	19740438	6.47	5.92	91.56	0.03	97.59	93.47	51.38	19740438	15753027	79.8
S37-heart	8.8	26621100	24652271	7.99	7.4	92.6	0.03	97.55	93.36	50.59	24652271	18916631	76.73
S38-heart	8	19817176	18377343	5.95	5.51	92.73	0.03	97.56	93.41	52.31	18377343	14882185	80.98
S39-heart	7.9	20902064	19139057	6.27	5.74	91.57	0.03	97.08	92.59	52.88	19139057	15826753	82.69
S40-heart	8.6	21400655	19768322	6.42	5.93	92.37	0.03	97.59	93.47	51.23	19768322	15989181	80.88
S41-heart	8.8	23782696	22020292	7.13	6.61	92.59	0.03	97.69	93.72	50.97	22020292	16829991	76.43
S42-heart	8.8	22136615	20410602	6.64	6.12	92.2	0.03	97.58	93.41	50.59	20410602	16337514	80.04
S43-heart	8.3	21391830	19900195	6.42	5.97	93.03	0.03	97.47	93.27	51.77	19900195	15686968	78.83
S44-heart	8.6	25830872	24281192	7.75	7.28	94	0.03	97.51	93.28	51.54	24281192	20569868	84.72
S45-heart	9	20284519	19071826	6.09	5.72	94.02	0.03	97.43	93.1	51.06	19071826	15300033	80.22
S46-heart	8.5	21783621	20313756	6.54	6.09	93.25	0.03	97.5	93.31	51.74	20313756	16841107	82.9
S47-heart	8.7	22782052	21239977	6.83	6.37	93.23	0.03	97.48	93.25	51.88	21239977	16886778	79.5
S48-heart	9.2	23028253	20982063	6.91	6.29	91.11	0.03	97.57	93.38	50.06	20982063	16843632	80.28
S49-heart	8.4	21302137	19720403	6.39	5.92	92.57	0.03	97.51	93.33	51.53	19720403	15457060	78.38
S50-heart	7.8	21189953	19896133	6.36	5.97	93.89	0.03	97.61	93.52	51.91	19896133	16559330	83.23
S51-heart	7.7	48155476	46141970	7.22	6.92	95.82	0.03	96.97	91.78	47.82	23070985	17492150	75.82
S52-heart	8.4	43693216	41289298	6.55	6.19	94.5	0.03	97.05	92.17	50.5	20644649	16745446	81.11
S53-heart	8.8	44367586	42120688	6.66	6.32	94.94	0.03	96.71	91.33	50.02	21060344	16713787	79.36
S54-heart	8.8	44460156	41644530	6.67	6.25	93.67	0.03	96.32	90.36	50.42	20822265	16724791	80.32
S55-heart	9	44007360	43028360	6.6	6.45	97.78	0.03	96.24	90.21	49.6	21514180	17100182	79.48
S56-heart	8.4	45691194	44258358	6.85	6.64	96.86	0.03	97.13	92.27	49.29	22129179	17262762	78.01
S61-heart	8.7	44556018	43408520	6.68	6.51	97.42	0.03	96.19	90.05	49.48	21704260	16861946	77.69
S62-heart	8.1	48093372	46390318	7.21	6.96	96.46	0.03	96.12	89.98	49.36	23195159	17945590	77.37
S63-heart	8.3	40541138	39102762	6.08	5.87	96.45	0.03	96.3	90.41	49.86	19551381	15568737	79.63
S64-heart	8.3	42814290	40972620	6.42	6.15	95.7	0.03	96.26	90.19	49.69	20486310	15872787	77.48
S65-heart	8.3	43976786	42609500	6.6	6.39	96.89	0.03	96.82	91.64	49.51	21304750	16995700	79.77
S66-heart	8.7	46104546	44538612	6.92	6.68	96.6	0.03	96.73	91.33	50.16	22269306	17861702	80.21
S71-heart	8	42498722	40785946	6.37	6.12	95.97	0.03	96.51	90.89	49.66	20392973	15881907	77.88
S72-heart	8.5	46071174	44523522	6.91	6.68	96.64	0.03	96.96	91.83	48.99	22261761	17298263	77.7
S73-heart	8.2	40305708	38435810	6.05	5.77	95.36	0.03	96.23	90.12	48.98	19217905	14925942	77.67
S74-heart	8.5	46361802	43263428	6.95	6.49	93.32	0.03	96.38	90.52	49.36	21631714	16625706	76.86
S75-heart	8.3	44720286	43296068	6.71	6.49	96.82	0.03	96.55	90.9	50.01	21648034	16525590	76.34
S76-heart	9.2	45701678	43893798	6.86	6.58	96.04	0.03	96.49	90.8	50.86	21946899	17353762	79.07
S81-heart	8.1	45059736	42350170	6.76	6.35	93.99	0.03	97.16	92.22	50.13	21175085	16230596	76.65
S82-heart	8.8	44138156	40765890	6.62	6.11	92.36	0.03	97.39	92.55	48.61	20382945	15202927	74.59
S83-heart	7.6	44480638	41872110	6.67	6.28	94.14	0.03	97.32	92.47	50.46	20936055	16257833	77.65
S84-heart	8.1	45110354	42642514	6.77	6.4	94.53	0.03	97.39	92.75	49.62	21321257	15916897	74.65
S85-heart	8.2	43097584	40465448	6.46	6.07	93.89	0.03	97.58	93.12	48.7	20232724	14536874	71.85
S86-heart	8	51568416	50238506	7.74	7.54	97.42	0.03	97.67	93.39	49.9	25119253	19949232	79.42
S87-heart	8.5	41728030	39408008	6.26	5.91	94.44	0.03	97.75	93.61	48.88	19704004	14694425	74.58
S88-heart	7.4	46491708	43853980	6.97	6.58	94.33	0.03	97.63	93.27	48.04	21926990	15867139	72.36
S89-heart	8.5	44502262	41806734	6.68	6.27	93.94	0.03	97.4	92.49	47.32	20903367	14934514	71.45
S01-liver	8.8	21197761	18178816	6.36	5.45	85.76	0.03	97.79	93.79	50.09	18178816	15463471	85.06
S02-liver	7.7	20532623	17352965	6.16	5.21	84.51	0.02	98.19	94.72	49.33	17352965	15295477	88.14
S03-liver	8.2	20818835	19216453	6.25	5.76	92.3	0.03	97.74	93.69	50.66	19216453	16897733	87.93
S04-liver	8.9	24679086	22528828	7.4	6.76	91.29	0.03	97.94	94.12	50.36	22528828	20050668	89
S05-liver	8.5	20496767	18856535	6.15	5.66	92	0.03	97.84	93.99	50.5	18856535	16244774	86.15
S06-liver	8.9	19810801	18019446	5.94	5.41	90.96	0.03	97.91	93.98	49.22	18019446	15847486	87.95
S07-liver	8	21615215	19220632	6.48	5.77	88.92	0.03	97.89	94.04	49.39	19220632	16826813	87.55
S08-liver	8.2	20748126	18193391	6.22	5.46	87.69	0.02	98.03	94.34	48.95	18193391	15622349	85.87
S09-liver	9.3	21283040	17934954	6.38	5.38	84.27	0.03	97.88	93.88	48.84	17934954	15836865	88.3
S10-liver	7.9	21231316	18201196	6.37	5.46	85.73	0.03	97.81	93.77	48.72	18201196	15195484	83.49
S11-liver	7.5	20521090	17219245	6.16	5.17	83.91	0.03	97.82	93.82	48.23	17219245	14833755	86.15
S12-liver	9.9	21552255	18361633	6.47	5.51	85.2	0.03	97.95	94.09	47.8	18361633	15956107	86.9
S13-liver	7.9	39843631	38263103	11.95	11.48	96.03	0.03	98.08	94.47	46.7	38263103	32024791	83.7
S14-liver	9.2	20165187	17130434	6.05	5.14	84.95	0.03	97.91	93.94	47.81	17130434	14873032	86.82
S15-liver	8.9	24668608	23591688	7.4	7.08	95.63	0.03	98.07	94.42	47.41	23591688	19200968	81.39
S16-liver	9.9	29399475	28317436	8.82	8.5	96.32	0.02	98.2	94.66	47.66	28317436	24525784	86.61
S17-liver	6	30304565	27306801	9.09	8.19	90.11	0.03	97.78	93.72	49.97	27306801	23743936	86.95
S18-liver	7	20102163	18566862	6.03	5.57	92.36	0.03	97.72	93.63	51.41	18566862	16463799	88.67
S19-liver	6.4	26171162	23682144	7.85	7.1	90.49	0.03	97.31	93.06	50.39	23682144	18214909	76.91
S20-liver	8.8	21529156	19811350	6.46	5.94	92.02	0.03	97.87	93.87	49.31	19811350	16660633	84.1
S21-liver	9.4	19985326	18304412	6	5.49	91.59	0.03	97.74	93.69	50.1	18304412	16072256	87.81
S22-liver	9.6	21001432	18817862	6.3	5.65	89.6	0.03	97.85	93.92	50.59	18817862	16554549	87.97
S23-liver	8.9	21044116	19472554	6.31	5.84	92.53	0.03	97.77	93.81	49.69	19472554	16827839	86.42
S24-liver	6.9	21455667	19441968	6.44	5.83	90.61	0.03	97.69	93.72	50.86	19441968	17218859	88.57
S25-liver	6.8	21332260	18506772	6.4	5.55	86.75	0.03	97.75	93.85	48.78	18506772	16112470	87.06
S26-liver	8.6	21057217	18713836	6.32	5.61	88.87	0.03	97.83	93.91	48.08	18713836	16342119	87.33
S27-liver	7.8	22310042	20822295	6.69	6.25	93.33	0.02	98.08	94.54	45.38	20822295	18530827	89
S28-liver	7.9	22001582	19838540	6.6	5.95	90.17	0.03	97.62	93.46	47.56	19838540	17109373	86.24
S29-liver	7.7	24357142	23397538	7.31	7.02	96.06	0.03	98.03	94.37	48.48	23397538	20231916	86.47
S30-liver	7.8	20903544	17410755	6.27	5.22	83.29	0.03	97.85	93.98	47.89	17410755	15017158	86.25
S31-liver	7.7	26169089	24865253	7.85	7.46	95.02	0.03	98.01	94.29	48.02	24865253	20885775	84
S32-liver	8.9	22189420	21335767	6.66	6.4	96.15	0.03	98.09	94.47	47.67	21335767	18383835	86.16
S33-liver	7.2	20905895	20058895	6.27	6.02	95.95	0.02	98.19	94.73	48.75	20058895	17050797	85
S34-liver	6.9	21874943	21595400	6.56	6.48	98.72	0.02	98.29	95.06	50.16	21595400	19163734	88.74
S35-liver	9.6	22032175	19092046	6.61	5.73	86.66	0.03	97.98	94.05	47.59	19092046	16857522	88.3
S36-liver	9.5	28595879	28188918	8.58	8.46	98.58	0.03	97.36	92.69	50.53	28188918	25307382	89.78
S37-liver	9.3	21045402	19918224	6.31	5.98	94.64	0.03	97.91	94	50.19	19918224	17837787	89.56
S38-liver	9.2	20963609	19657907	6.29	5.9	93.77	0.03	97.97	94.25	50.58	19657907	17431310	88.67
S39-liver	8.5	20657892	19181670	6.2	5.75	92.85	0.03	97.83	94.03	50.78	19181670	17096455	89.13
S40-liver	9.5	21994820	20433566	6.6	6.13	92.9	0.03	97.85	93.87	49.12	20433566	17990054	88.04
S41-liver	8.8	22065649	20206271	6.62	6.06	91.57	0.03	97.85	93.83	49.33	20206271	17563836	86.92
S43-liver	6.8	20784190	20479058	6.24	6.14	98.53	0.03	97.25	92.56	50	20479058	18289377	89.31
S45-liver	6.1	22016452	21732967	6.6	6.52	98.71	0.03	96.97	91.9	48.55	21732967	17594861	80.96
S46-liver	7.6	26717388	24457270	8.02	7.34	91.54	0.03	97.77	93.61	45.94	23722415	20614326	86.9
S47-liver	9.6	31492795	29455829	9.45	8.84	93.53	0.03	97.04	92.1	49.34	29455829	25863398	87.8
S48-liver	9.8	26509029	25477074	7.95	7.64	96.11	0.03	97.22	92.28	45.48	25477074	21257404	83.44
S49-liver	9.8	20542105	19090194	6.16	5.73	92.93	0.03	98.05	94.3	49.11	19090194	17024801	89.18
S50-liver	9.6	20383063	17740936	6.11	5.32	87.04	0.03	98.06	94.31	46.93	17740936	15368384	86.63
S51-liver	9.1	46151486	45090080	6.92	6.76	97.7	0.03	95.43	88.73	46.14	22545040	4469751	19.83
S53-liver	9.7	41125276	40068786	6.17	6.01	97.43	0.03	96.43	90.6	49.81	20034393	17070793	85.21
S54-liver	8.8	49358430	47743992	7.4	7.16	96.73	0.03	96.46	90.6	50.51	23871996	20589852	86.25
S55-liver	9.6	45527846	43236816	6.83	6.49	94.97	0.03	96.24	90.28	50.72	21618408	18309227	84.69
S56-liver	9.4	44518256	43346678	6.68	6.5	97.37	0.03	96.61	91.01	50.48	21673339	18524153	85.47
S61-liver	9.6	42841246	41224758	6.43	6.18	96.23	0.03	96.14	90.14	49.97	20612379	14698051	71.31
S62-liver	9.6	45915740	44780362	6.89	6.72	97.53	0.03	96.54	90.8	49.4	22390181	19284608	86.13
S63-liver	9.5	40783348	39761650	6.12	5.96	97.49	0.03	96.37	90.38	49.93	19880825	17066035	85.84
S64-liver	9.5	40705448	39007866	6.11	5.85	95.83	0.03	96.25	90.23	49.63	19503933	16156703	82.84
S65-liver	9.5	47190918	44849434	7.08	6.73	95.04	0.03	96.64	91.04	49.09	22424717	19323728	86.17
S66-liver	9.6	43463602	42620068	6.52	6.39	98.06	0.03	96.42	90.57	50.12	21310034	18219554	85.5
S71-liver	9.6	45951760	44080580	6.89	6.61	95.93	0.03	96.18	90.07	49.73	22040290	18263778	82.87
S72-liver	9.8	43465136	41596144	6.52	6.24	95.7	0.03	96.42	90.62	50.36	20798072	17796023	85.57
S73-liver	9.5	43690150	42516278	6.55	6.38	97.31	0.03	96.51	90.84	50.02	21258139	17978483	84.57
S74-liver	9.8	43471398	41814376	6.52	6.27	96.19	0.03	96.35	90.34	49.44	20907188	17847196	85.36
S75-liver	9.8	43943808	42306134	6.59	6.35	96.27	0.03	96.38	90.55	49.76	21153067	17696008	83.66
S76-liver	9.8	44675036	42666872	6.7	6.4	95.5	0.03	96.8	91.48	49.77	21333436	18154412	85.1
S81-liver	8.7	41682380	39541700	6.25	5.93	94.86	0.03	97.58	93.2	49.34	19770850	16958392	85.77
S82-liver	9.6	43634546	42701656	6.55	6.41	97.86	0.03	96.16	90	49.33	21350828	18641656	87.31
S83-liver	8.5	40689256	37568006	6.1	5.64	92.33	0.03	97.62	93.37	50.51	18784003	16377582	87.19
S84-liver	8.3	47719122	44772858	7.16	6.72	93.83	0.03	97.41	92.81	50.53	22386429	19492765	87.07
S85-liver	8.4	47491210	44890312	7.12	6.73	94.52	0.03	97.7	93.54	50.27	22445156	19827160	88.34
S86-liver	7.9	41244804	37957150	6.19	5.69	92.03	0.03	97.38	92.75	50.2	18978575	16660392	87.79
S87-liver	9.6	44590456	41023900	6.69	6.15	92	0.03	97.35	92.68	50.39	20511950	17718622	86.38
S88-liver	8.8	47316668	42816990	7.1	6.42	90.49	0.03	97.48	93.19	49.85	21408495	18356034	85.74
S89-liver	10	46814506	45784096	7.02	6.87	97.8	0.03	95.88	89.52	49.78	22892048	20062165	87.64
S01-spleen	6.2	20506567	17471293	6.15	5.24	85.2	0.02	98.03	94.72	56.72	17471293	14503224	83.01
S02-spleen	8.3	20931295	17502572	6.28	5.25	83.62	0.03	97.55	93.79	55.33	23738228	20672497	87.09
S03-spleen	8.8	21697362	19275965	6.51	5.78	88.84	0.02	98.04	94.68	55.69	19275965	15337200	79.57
S04-spleen	8.9	21474231	18800122	6.44	5.64	87.55	0.02	97.95	94.48	54.83	18800122	15395352	81.89
S05-spleen	8.6	20868115	18169825	6.26	5.45	87.07	0.03	97.75	93.9	52.9	18169825	15029949	82.72
S06-spleen	9	21543426	18852730	6.46	5.66	87.51	0.03	97.74	93.97	54.26	18852730	15536046	82.41
S07-spleen	8.7	23175112	21215582	6.95	6.36	91.54	0.03	97.73	93.78	52.89	21215582	17840911	84.09
S08-spleen	8.8	20767797	19276259	6.23	5.78	92.82	0.03	97.67	93.57	53.55	19276259	15604326	80.95
S09-spleen	6.8	22256562	20291466	6.68	6.09	91.17	0.03	97.48	93.39	53.9	20291466	15266968	75.24
S10-spleen	9.1	19748532	18417832	5.92	5.53	93.26	0.03	97.87	94.05	52.02	18417832	15874654	86.19
S11-spleen	9.9	21824749	18702955	6.55	5.61	85.7	0.03	97.87	94.25	51.62	18702955	15409440	82.39
S12-spleen	9.1	24634920	22505419	7.39	6.75	91.36	0.03	97.77	93.96	54.04	22505419	17397900	77.31
S13-spleen	8.7	22494445	21006085	6.75	6.3	93.38	0.03	97.71	93.72	53.84	21006085	16210213	77.17
S14-spleen	6.4	20356548	19287964	6.11	5.79	94.75	0.03	97.38	93.09	52.44	19287964	15224191	78.93
S15-spleen	9.5	22417378	19490682	6.73	5.85	86.94	0.02	97.96	94.59	54.34	19490682	16122392	82.72
S16-spleen	6.6	22236641	19871847	6.67	5.96	89.37	0.02	97.91	94.53	56.05	19871847	15445951	77.73
S17-spleen	7.1	22265130	20788244	6.68	6.24	93.37	0.03	97.86	94	55.09	20788244	17085042	82.19
S18-spleen	7.1	20487255	19076085	6.15	5.72	93.11	0.03	97.83	94	55.08	19076085	16345282	85.68
S19-spleen	6.4	22294819	21039162	6.69	6.31	94.37	0.03	97.56	93.23	54.33	21039162	17940698	85.27
S20-spleen	9	20865514	18648029	6.26	5.59	89.37	0.03	97.48	93.49	55.09	18648029	14230600	76.31
S21-spleen	7.2	22677078	20789996	6.8	6.24	91.68	0.03	97.8	94.03	54.36	20789996	16858853	81.09
S22-spleen	8.3	21704979	19153634	6.51	5.75	88.25	0.03	97.66	93.7	53.67	19153634	15340745	80.09
S23-spleen	7	22232710	20878563	6.67	6.26	93.91	0.03	97.64	93.59	52	20878563	18138562	86.88
S24-spleen	7.4	23197009	21644335	6.96	6.49	93.31	0.03	97.64	93.56	53.08	21644335	17979051	83.07
S25-spleen	6.9	24091254	22273175	7.23	6.68	92.45	0.03	97.67	93.65	52.52	22273175	18282966	82.09
S26-spleen	10	23011569	21564230	6.9	6.47	93.71	0.03	97.69	93.69	53.97	21564230	17192771	79.73
S27-spleen	9.6	21974136	20375774	6.59	6.11	92.73	0.03	97.62	93.56	53.37	20375774	16879238	82.84
S28-spleen	9.5	22093709	20757048	6.63	6.23	93.95	0.03	97.62	93.5	53.14	20757048	17542273	84.51
S29-spleen	6.8	21726636	19616769	6.52	5.89	90.29	0.03	97.64	93.78	53.58	19616769	16377052	83.48
S30-spleen	9.4	22929418	21122250	6.88	6.34	92.12	0.03	97.84	93.97	54.34	21122250	17962345	85.04
S31-spleen	6.9	21491036	19226209	6.45	5.77	89.46	0.03	97.8	94.08	53.42	19226209	15809041	82.23
S32-spleen	9.4	20681075	19060664	6.2	5.72	92.16	0.03	97.72	93.61	51.75	19060664	15503034	81.34
S33-spleen	9.4	22233203	21541652	6.67	6.46	96.89	0.03	97.9	93.95	49.95	21541652	18302980	84.97
S34-spleen	9.7	20126647	19660794	6.04	5.9	97.69	0.03	97.69	93.41	48.05	19660794	16661981	84.75
S35-spleen	10	21597683	21270335	6.48	6.38	98.48	0.03	97.53	92.95	46.66	21270335	18543882	87.18
S36-spleen	9.4	19982651	19759669	5.99	5.93	98.88	0.03	97.69	93.31	45.55	19759669	17439172	88.26
S37-spleen	10	21459504	21205500	6.44	6.36	98.82	0.03	97.87	93.75	47.44	21205500	17166350	80.95
S38-spleen	9.7	22187162	20565417	6.66	6.17	92.69	0.03	97.85	94.04	54.56	20565417	15712593	76.4
S39-spleen	10	22493300	20717202	6.75	6.22	92.1	0.03	97.69	93.56	52.48	20717202	17468206	84.32
S40-spleen	10	22206983	20120487	6.66	6.04	90.6	0.03	97.7	93.67	52.78	20120487	16703032	83.02
S41-spleen	9	22184444	20185748	6.66	6.06	90.99	0.03	97.64	93.57	52.88	20185748	16402562	81.26
S42-spleen	9.9	20117739	17711576	6.04	5.31	88.04	0.03	97.75	94	52.16	17711576	14659055	82.77
S43-spleen	9.1	22337707	19250924	6.7	5.78	86.18	0.03	97.77	94.07	52.24	19250924	16218834	84.25
S44-spleen	8.4	22043731	19508657	6.61	5.85	88.5	0.03	97.65	93.76	52.04	19508657	15939829	81.71
S45-spleen	10	22611248	19185481	6.78	5.76	84.85	0.03	97.67	93.82	51.88	19185481	15842407	82.57
S46-spleen	7.5	21194039	18793298	6.36	5.64	88.67	0.03	97.73	93.95	52.05	18793298	15486384	82.4
S47-spleen	7.4	29195074	28338111	8.76	8.5	97.06	0.03	97.96	94.27	50.23	28338111	23898157	84.33
S48-spleen	8.8	22272956	19163819	6.68	5.75	86.04	0.03	97.77	93.97	50.93	19163819	16142043	84.23
S49-spleen	7.5	26206687	25315737	7.86	7.59	96.6	0.03	97.92	94.16	50.91	25315737	20436568	80.73
S50-spleen	8.5	22062323	19805147	6.62	5.94	89.77	0.03	97.78	93.76	50.03	19805147	16772573	84.69
S51-spleen	9.5	45899162	44573676	6.88	6.69	97.11	0.03	96.31	90.39	51.14	22286838	18964821	85.09
S52-spleen	9.6	44060698	42243212	6.61	6.34	95.88	0.03	96.66	91.21	53.74	21121606	17314743	81.98
S53-spleen	10	49190626	46618372	7.38	6.99	94.77	0.03	96.16	90.07	51.89	23309186	19181630	82.29
S55-spleen	9.5	42267798	39968748	6.34	6	94.56	0.03	96.38	90.54	51.42	19984374	16981846	84.98
S56-spleen	9.6	48790134	46734386	7.32	7.01	95.79	0.03	96.3	90.3	49.4	23367193	20074980	85.91
S61-spleen	9.7	48186864	46816588	7.23	7.02	97.16	0.03	96.29	90.38	50.77	23408294	20053462	85.67
S62-spleen	9.9	46447520	45022864	6.97	6.75	96.93	0.03	96.41	90.59	51.21	22511432	19057582	84.66
S63-spleen	9.5	46508570	44575784	6.98	6.69	95.84	0.03	96.4	90.66	51.01	22287892	19049449	85.47
S64-spleen	9.8	41753830	39708068	6.26	5.96	95.1	0.03	96.62	91.15	51.41	19854034	17440136	87.84
S65-spleen	10	42842370	41079444	6.43	6.16	95.89	0.03	96.31	90.39	52.46	20539722	17002839	82.78
S66-spleen	9.9	46634638	44712760	7	6.71	95.88	0.03	96.53	90.9	51.47	22356380	19096268	85.42
S71-spleen	9.3	44097534	42440856	6.61	6.37	96.24	0.03	96.41	90.61	51.52	21220428	17820862	83.98
S72-spleen	9.9	43720636	42478010	6.56	6.37	97.16	0.03	96.46	90.8	50.22	21239005	17992616	84.71
S73-spleen	9.6	42883718	41440074	6.43	6.22	96.63	0.03	96.53	91.07	51.78	20720037	17429676	84.12
S74-spleen	9.7	49282384	47586390	7.39	7.14	96.56	0.03	96.15	90.09	50.98	23793195	20140534	84.65
S75-spleen	10	56996274	54323298	8.55	8.15	95.31	0.03	96.37	90.57	52.92	27161649	21848772	80.44
S76-spleen	10	47163506	44369260	7.07	6.66	94.08	0.03	96.37	90.42	51.53	22184630	18757430	84.55
S81-spleen	9.6	45354362	40889418	6.8	6.13	90.16	0.03	97.18	92.4	52.31	20444709	16769062	82.02
S82-spleen	8.2	52981886	52003410	7.95	7.8	98.15	0.03	97.58	93.3	50.95	26001705	22441466	86.31
S83-spleen	9.3	58950534	52483274	8.84	7.87	89.03	0.03	97.57	93.34	52.64	26241637	21415562	81.61
S84-spleen	9.5	54359144	50631362	8.15	7.59	93.14	0.03	97.84	93.08	51.92	25315681	20179510	79.71
S85-spleen	9.9	68444276	62050480	10.27	9.31	90.66	0.03	97.53	93.24	54.02	31025240	23016837	74.19
S86-spleen	9.8	49275530	48540406	7.39	7.28	98.51	0.03	97.53	92.25	50.75	24270203	18845550	77.65
S87-spleen	10	50226844	45510114	7.53	6.83	90.61	0.03	97.41	93.2	52	22755057	19142224	84.12
S88-spleen	9.8	44608704	40519022	6.69	6.08	90.83	0.03	97.05	92.1	52.5	20259511	16581360	81.84
S89-spleen	10	51633082	50159852	7.74	7.52	97.15	0.03	96.29	90.39	51.55	25079926	22191296	88.48
S01-lung	8.6	20191735	17146541	6.06	5.14	84.92	0.03	97.91	94.41	55.42	17146541	15123394	88.2
S02-lung	8.5	26263529	25337500	7.88	7.6	96.47	0.02	98.13	94.77	57.25	25337500	22828423	90.1
S03-lung	8.7	20748827	17504897	6.22	5.25	84.37	0.03	97.89	94.34	54.11	17504897	15597516	89.1
S04-lung	9.3	19960706	16813494	5.99	5.04	84.23	0.03	97.85	94.06	48.87	16813494	14774405	87.87
S05-lung	8.5	21861910	19506685	6.56	5.85	89.23	0.03	97.87	94.24	53.61	19506685	17232405	88.34
S06-lung	7.2	19785453	16927980	5.94	5.08	85.56	0.03	97.83	94.1	53.58	16927980	15035536	88.82
S07-lung	8.6	24265908	22195667	7.28	6.66	91.47	0.03	97.75	93.93	52.5	22195667	19506542	87.88
S08-lung	8.7	22134035	20815966	6.64	6.24	94.05	0.03	97.75	93.73	51.5	20815966	18459120	88.68
S09-lung	7.5	22821289	20145494	6.85	6.04	88.28	0.03	97.69	93.91	53.18	20145494	17562129	87.18
S10-lung	8.7	23875592	22138804	7.16	6.64	92.73	0.03	97.52	93.2	51.17	22138804	19390991	87.59
S11-lung	9.7	21774506	19214068	6.53	5.76	88.24	0.03	97.75	93.91	51.42	19214068	16749236	87.17
S12-lung	7.4	21904820	20101526	6.57	6.03	91.77	0.03	97.69	93.71	51.86	20101526	18149620	90.29
S13-lung	7.2	21821198	20097986	6.55	6.03	92.1	0.03	97.62	93.47	51.03	20097986	17884162	88.98
S14-lung	6.6	26750668	24901855	8.03	7.47	93.09	0.03	97.72	93.68	50.53	24901855	22369783	89.83
S15-lung	6.2	24997302	23156847	7.5	6.95	92.64	0.03	97.47	93.16	50.72	23156847	20625759	89.07
S16-lung	7.1	22302571	21109617	6.69	6.33	94.65	0.03	97.59	93.46	51.71	21109617	18890532	89.49
S17-lung	9.9	22302323	19544146	6.69	5.86	87.63	0.02	97.96	94.55	56.02	19544146	17657198	90.35
S18-lung	6.5	21856231	19645710	6.56	5.89	89.89	0.03	97.89	94.24	56.67	19645710	17650149	89.84
S19-lung	9.3	21608035	19240476	6.48	5.77	89.04	0.03	97.88	94.26	55.23	19240476	17571778	91.33
S20-lung	7.1	20315814	18834158	6.09	5.65	92.71	0.03	97.8	93.97	53.07	18834158	16808294	89.24
S21-lung	7.3	23143538	22427877	6.94	6.73	96.91	0.03	97.55	93.36	52.2	22427877	19621146	87.49
S22-lung	6.7	21143419	20360141	6.34	6.11	96.3	0.03	97.65	93.65	51.86	20360141	18083143	88.82
S23-lung	8.6	20846783	19496486	6.25	5.85	93.52	0.03	97.62	93.47	52.36	19496486	17251264	88.48
S25-lung	6.4	21381343	20537892	6.41	6.16	96.06	0.03	97.28	92.89	51.11	20537892	17099647	83.26
S26-lung	9.6	26243377	21632375	7.87	6.49	82.43	0.03	97.78	93.9	49.95	21632375	18254626	84.39
S27-lung	7.8	24343365	23665775	7.3	7.1	97.22	0.03	97.47	93.13	49.36	23665775	21324087	90.11
S28-lung	6.3	20546947	19758423	6.16	5.93	96.16	0.03	97.03	92.6	53.52	22358527	19959121	89.27
S29-lung	9.7	21484099	19736651	6.45	5.92	91.87	0.03	97.7	93.57	50.86	19736651	17489639	88.62
S30-lung	7.7	19600656	18526517	5.88	5.56	94.52	0.03	97.54	93.27	50.58	18526517	16667513	89.97
S31-lung	8.3	20791113	18848753	6.24	5.65	90.66	0.03	97.72	93.91	51.39	18848753	16611436	88.13
S32-lung	7.3	21228030	18273851	6.37	5.48	86.08	0.03	97.62	93.68	50.7	18273851	15863709	86.81
S33-lung	7.8	21819628	19684623	6.55	5.91	90.22	0.03	97.79	93.97	51.13	19684623	17144108	87.09
S34-lung	9.7	22203031	18961278	6.66	5.69	85.4	0.03	97.81	93.9	47.61	18961278	16449390	86.75
S35-lung	10	22419695	21527078	6.73	6.46	96.02	0.03	97.62	93.2	46.53	21527078	19105240	88.75
S36-lung	9.6	22452162	21785123	6.74	6.54	97.03	0.03	97.64	93.24	45.09	21785123	19466220	89.36
S37-lung	7.3	21503968	20715542	6.45	6.21	96.33	0.03	97.69	93.46	46.53	20715542	18394602	88.8
S38-lung	9	21758988	21408393	6.53	6.42	98.39	0.03	97.52	92.96	43.95	21408393	19165367	89.52
S39-lung	8.6	21952052	21484691	6.59	6.45	97.87	0.03	97.57	93	43.41	21484691	19442863	90.5
S40-lung	8.7	21370486	18431773	6.41	5.53	86.25	0.03	97.81	94.06	50.42	18431773	15945313	86.51
S41-lung	7.6	19915274	18651296	5.97	5.6	93.65	0.03	97.65	93.46	50.48	18651296	16283219	87.3
S43-lung	9.6	21653982	19942974	6.5	5.98	92.1	0.03	97.56	93.24	50.5	19942974	17785375	89.18
S44-lung	7.5	20566007	18147470	6.17	5.44	88.24	0.03	97.75	93.87	50.59	18147470	15944312	87.86
S45-lung	9.2	22840892	19876006	6.85	5.96	87.02	0.03	97.56	93.53	51.16	19876006	17154819	86.31
S46-lung	8.2	22347363	19876662	6.7	5.96	88.94	0.03	97.64	93.62	51.27	19876662	17527857	88.18
S47-lung	8.3	21857293	18314299	6.56	5.49	83.79	0.03	97.71	93.78	49.48	18314299	15927103	86.97
S48-lung	7.9	21108295	18802963	6.33	5.64	89.08	0.03	97.78	93.98	49.97	18802963	16647952	88.54
S49-lung	8.4	29851457	28948804	8.96	8.68	96.98	0.03	97.95	94.19	48.51	28948804	25073213	86.61
S50-lung	9	31577023	30655363	9.47	9.2	97.08	0.03	97.84	94.09	49.88	30655363	26875626	87.67
S51-lung	9.1	52389366	51153760	7.86	7.67	97.64	0.03	96.04	89.96	52.36	25576880	20985824	82.05
S52-lung	9.9	45432144	43171912	6.81	6.48	95.03	0.03	96.14	90.14	52.57	21585956	18608154	86.2
S53-lung	10	47676492	45171500	7.15	6.78	94.75	0.03	96.24	90.39	52.63	22585750	18931568	83.82
S54-lung	9.5	41134402	39895072	6.17	5.98	96.99	0.03	95.58	88.77	50.95	19947536	17198893	86.22
S55-lung	10	42861278	40818328	6.43	6.12	95.23	0.03	95.87	89.49	52.18	20409164	17632806	86.4
S56-lung	9.3	44051578	42091812	6.61	6.31	95.55	0.03	96.21	90.25	51.76	21045906	18087341	85.94
S61-lung	9.3	44309694	43294564	6.65	6.49	97.71	0.03	96.33	90.6	51.4	21647282	18509318	85.5
S62-lung	10	42249476	40568920	6.34	6.09	96.02	0.03	95.95	89.69	51.61	20284460	17254774	85.06
S63-lung	9.2	43925228	42437226	6.59	6.37	96.61	0.03	96.24	90.26	51.78	21218613	18284678	86.17
S64-lung	8.3	43048864	41615542	6.46	6.24	96.67	0.03	96.22	90.3	51.66	20807771	18023986	86.62
S65-lung	9.4	45201232	43132810	6.78	6.47	95.42	0.03	96.34	90.47	51.84	21566405	18834148	87.33
S66-lung	8.8	44985214	42694418	6.75	6.4	94.91	0.03	96.11	90.01	51.66	21347209	18361097	86.01
S71-lung	8.6	51401630	49151528	7.71	7.37	95.62	0.03	95.44	89.01	44.4	24575764	2872294	11.69
S72-lung	9	44465506	43045928	6.67	6.46	96.81	0.03	96.41	90.6	51.65	21522964	18455554	85.75
S73-lung	9.9	47295704	45837122	7.09	6.88	96.92	0.03	96.15	90.13	51.87	22918561	19579884	85.43
S74-lung	9.2	45600496	43324250	6.84	6.5	95.01	0.03	96.04	89.92	51.89	21662125	18498767	85.4
S75-lung	8.7	42512030	40692392	6.38	6.1	95.72	0.03	96.04	89.75	51.09	20346196	17435748	85.7
S76-lung	9.1	44743822	42681174	6.71	6.4	95.39	0.03	96.38	90.73	52.22	21340587	18379451	86.12
S81-lung	9.2	48045864	43403516	7.21	6.51	90.34	0.03	97.47	93.31	51.52	21701758	18878108	86.99
S82-lung	8.3	43300624	39635312	6.5	5.95	91.54	0.03	97.34	92.59	49.94	19817656	17034843	85.96
S83-lung	9.1	41831936	38866006	6.27	5.83	92.91	0.03	97.34	92.87	51.62	19433003	17069828	87.84
S84-lung	9.7	40347606	37539946	6.05	5.63	93.04	0.03	97.23	92.58	49.44	18769973	16128208	85.93
S85-lung	8.8	51555904	45308024	7.73	6.8	87.88	0.03	97.55	93.56	52.19	22654012	19497649	86.07
S86-lung	9.5	53323490	46736504	8	7.01	87.65	0.03	97.57	93.57	52.2	23368252	20219100	86.52
S87-lung	9.2	54695366	48334924	8.2	7.25	88.37	0.03	97.77	94.12	52.36	24167462	21211159	87.77
S88-lung	9.5	56690394	47700578	8.5	7.16	84.14	0.03	97.44	93.27	51.76	23850289	20131127	84.41
S89-lung	9.1	42941798	40961436	6.44	6.14	95.39	0.03	97.69	93.44	45.19	20480718	18067146	88.22
S01-kidney	9.3	30908883	29779241	9.27	8.93	96.35	0.03	98.1	94.49	47.38	29779241	24909415	83.65
S02-kidney	8.1	20983836	17262148	6.3	5.18	82.26	0.03	98.01	94.21	47.12	17262148	14636048	84.79
S03-kidney	9.4	21688643	19859264	6.51	5.96	91.57	0.03	97.83	93.72	46.55	19859264	16612170	83.65
S04-kidney	8.4	23690385	23249937	7.11	6.97	98.14	0.03	97.24	92.56	51.55	23249937	20146842	86.65
S05-kidney	8.6	20990895	19167450	6.3	5.75	91.31	0.03	97.78	93.7	49.97	19167450	16405600	85.59
S06-kidney	7.5	21214485	18850972	6.36	5.66	88.86	0.03	97.7	93.6	50.27	18850972	15695081	83.26
S07-kidney	8.8	22148660	19718979	6.64	5.92	89.03	0.03	97.83	93.93	50.76	19718979	16904984	85.73
S08-kidney	9.2	21058579	18071470	6.32	5.42	85.82	0.03	97.84	93.93	50.12	18071470	15341624	84.89
S09-kidney	8.9	20446393	17215159	6.13	5.16	84.2	0.03	97.66	93.55	49.89	17215159	14565128	84.61
S10-kidney	6.4	21270024	18257267	6.38	5.48	85.84	0.03	97.7	93.59	48.78	18257267	14713503	80.59
S11-kidney	9.3	22962150	20045444	6.89	6.01	87.3	0.03	97.61	93.47	48.86	20045444	16811677	83.87
S12-kidney	8.6	21100070	18873095	6.33	5.66	89.45	0.03	97.69	93.7	49.47	18873095	15889725	84.19
S13-kidney	8.5	22095503	21142586	6.63	6.34	95.69	0.03	97.98	94.23	47	21142586	16950838	80.17
S14-kidney	7.9	28424650	27466053	8.53	8.24	96.63	0.03	96.63	91.6	50.36	27466053	23126276	84.2
S15-kidney	7.8	22564664	22123552	6.77	6.64	98.05	0.03	97.1	92.31	50.81	22123552	19613462	88.65
S16-kidney	8.3	25554343	23999141	7.67	7.2	93.91	0.03	98.04	94.45	48.66	23999141	20645905	86.03
S17-kidney	6.5	20226610	16841234	6.07	5.05	83.26	0.03	97.78	93.79	48.88	16841234	14251465	84.62
S18-kidney	6.1	19856195	15556986	5.96	4.67	78.35	0.03	97.94	93.98	48.39	18982908	14750484	77.7
S19-kidney	9	21724861	21108312	6.52	6.33	97.16	0.03	97	92.3	51.49	21108312	18565987	87.96
S20-kidney	7.5	28284353	27652665	8.49	8.3	97.77	0.03	96.88	91.81	48.62	27652665	23412294	84.67
S21-kidney	9.5	21864523	18902523	6.56	5.67	86.45	0.03	97.94	93.83	46.3	18902523	15688696	83
S22-kidney	9.1	22056096	18374921	6.62	5.51	83.31	0.03	97.94	94	47.19	18374921	15260066	83.05
S23-kidney	6.5	20933613	18945660	6.28	5.68	90.5	0.03	97.59	93.44	48.36	18945660	15157809	80.01
S24-kidney	9.6	20769863	18414343	6.23	5.52	88.66	0.03	97.65	93.53	50.95	18414343	15791467	85.76
S25-kidney	8.9	21364997	18843416	6.41	5.65	88.2	0.03	97.8	93.84	50.09	18843416	15773691	83.71
S26-kidney	9.4	22230410	19682980	6.67	5.9	88.54	0.03	97.78	93.8	50.11	19682980	16758087	85.14
S28-kidney	9.4	21675784	18766312	6.5	5.63	86.58	0.03	97.87	94.03	49.82	18766312	15632626	83.3
S29-kidney	9.4	21672766	17975747	6.5	5.39	82.94	0.03	97.75	93.73	49.13	17975747	14864084	82.69
S30-kidney	9.6	27127341	26227656	8.14	7.87	96.68	0.03	98.08	94.44	47.64	26227656	22046612	84.06
S31-kidney	9	21660061	20425216	6.5	6.13	94.3	0.03	96.79	92.22	52.42	20425216	17864823	87.46
S32-kidney	9.8	20028624	17257575	6.01	5.18	86.16	0.03	97.2	93.02	50	17257575	14678570	85.06
S33-kidney	8.5	21751956	20220493	6.53	6.07	92.96	0.03	96.41	91.66	52.86	20220493	17385799	85.98
S34-kidney	9.3	24495413	21756690	7.35	6.53	88.82	0.03	96.36	91.63	53.59	21756690	17880947	82.19
S35-kidney	8.2	24352045	22324909	7.31	6.7	91.68	0.03	96.81	92.45	52.03	22324909	18904064	84.68
S36-kidney	6.3	20243514	19854008	6.07	5.96	98.08	0.03	98.12	94.77	49.64	19854008	16340299	82.3
S37-kidney	9.6	20029538	18331556	6.01	5.5	91.52	0.03	97.89	94.04	49.48	18331556	15571830	84.95
S38-kidney	9.6	24575916	23388752	7.37	7.02	95.17	0.03	98.06	94.37	46.52	23388752	20126751	86.05
S39-kidney	9.1	20324556	17992146	6.1	5.4	88.52	0.03	97.82	93.92	49.81	17992146	15306189	85.07
S40-kidney	9.6	21828114	18160778	6.55	5.45	83.2	0.03	97.86	93.78	47.39	18160778	15323281	84.38
S41-kidney	8.4	21946198	20913577	6.58	6.27	95.29	0.03	97.86	93.87	48.52	20913577	17229649	82.38
S42-kidney	9.6	20832246	18240422	6.25	5.47	87.56	0.03	97.9	93.86	45.97	18240422	15600832	85.53
S43-kidney	9.5	21189931	18088843	6.36	5.43	85.37	0.03	97.88	93.87	46.84	18088843	14847896	82.08
S44-kidney	9.2	21577223	18076270	6.47	5.42	83.77	0.03	97.89	93.9	47.81	18076270	14858771	82.2
S45-kidney	7.5	23175188	22318834	6.95	6.7	96.3	0.03	98.03	94.3	46.84	22318834	18267974	81.85
S46-kidney	5.9	21376470	20233025	6.41	6.07	94.65	0.02	98.07	94.4	46.29	22820491	18566040	81.36
S47-kidney	9.6	25985535	24987223	7.8	7.5	96.16	0.03	98.09	94.41	46.63	24987223	20356121	81.47
S48-kidney	9.3	22392422	19187962	6.72	5.76	85.69	0.03	97.73	93.53	47.12	21075258	17983381	85.33
S49-kidney	9.4	25340108	22116612	7.6	6.63	87.28	0.03	97.67	93.57	51.55	22116612	19137867	86.53
S50-kidney	8.3	20643946	17736088	6.19	5.32	85.91	0.03	97.62	93.48	51.53	17736088	14909267	84.06
S51-kidney	8.3	44245756	42185616	6.64	6.33	95.34	0.03	96.36	90.56	49.78	21092808	17123415	81.18
S52-kidney	9.7	44590252	43061162	6.69	6.46	96.57	0.03	96.15	90.15	50.22	21530581	18243112	84.73
S53-kidney	10	46454466	44554436	6.97	6.68	95.91	0.03	96.28	90.39	49.48	22277218	18531519	83.19
S54-kidney	9.9	48389686	46293480	7.26	6.94	95.67	0.03	96.03	89.84	50.02	23146740	19243412	83.14
S55-kidney	9.2	56656722	53781232	8.5	8.07	94.92	0.03	95.89	89.66	51.14	26890616	22034222	81.94
S56-kidney	9.7	40732220	39334196	6.11	5.9	96.57	0.03	96.16	90.06	50.18	19667098	16482852	83.81
S61-kidney	9.2	44578782	42602588	6.69	6.39	95.57	0.03	96.68	91.23	49.64	21301294	17734824	83.26
S62-kidney	9.9	44067990	42337992	6.61	6.35	96.07	0.03	96.3	90.41	50.39	21168996	17708913	83.65
S63-kidney	9.8	44426600	42637068	6.66	6.4	95.97	0.03	96.52	90.99	50.76	21318534	17762903	83.32
S64-kidney	9.8	43446950	41521908	6.52	6.23	95.57	0.03	96.59	90.98	49.34	20760954	16942607	81.61
S65-kidney	8.6	42302126	40689726	6.35	6.1	96.19	0.03	97.01	92.02	49.4	20344863	17206509	84.57
S66-kidney	9.8	43825924	42325946	6.57	6.35	96.58	0.03	96.73	91.39	49.41	21162973	17743896	83.84
S71-kidney	9.7	43846920	42223646	6.58	6.33	96.3	0.03	96.66	91.15	47.1	21111823	16945865	80.27
S72-kidney	9.9	44530364	41004722	6.68	6.15	92.08	0.03	95.38	88.36	46.12	20502361	15487044	75.54
S73-kidney	9.9	45596648	42445926	6.84	6.37	93.09	0.03	96.25	90.43	49.06	21222963	16758619	78.96
S74-kidney	9.8	47628262	44151776	7.14	6.62	92.7	0.03	96.4	90.56	48.63	22075888	17465392	79.12
S75-kidney	9.9	48376930	46743298	7.26	7.01	96.62	0.03	95.97	89.61	50.18	23371649	19512504	83.49
S76-kidney	9.7	45384744	43396372	6.81	6.51	95.62	0.03	96.32	90.47	50.08	21698186	18158239	83.69
S81-kidney	9.4	50868174	45446876	7.63	6.82	89.34	0.03	96.94	92.07	49.95	22723438	18946728	83.38
S82-kidney	9.6	43412774	39864362	6.51	5.98	91.83	0.03	97.31	92.41	48	19932181	15890142	79.72
S83-kidney	8.5	52637378	48249786	7.9	7.24	91.66	0.03	97.29	92.75	50.16	24124893	20105309	83.34
S84-kidney	8.7	50748374	43841152	7.61	6.58	86.39	0.03	97.78	93.83	44.43	21920576	17933248	81.81
S85-kidney	9.3	44239944	40877060	6.64	6.13	92.4	0.03	97.25	92.59	49.66	20438530	16876149	82.57
S86-kidney	8.3	51295728	46438856	7.69	6.97	90.53	0.03	97.56	93.45	50.37	23219428	19351324	83.34
S88-kidney	8.5	42290582	38790358	6.34	5.82	91.72	0.03	97.16	92.45	50.23	19395179	16124408	83.14
S89-kidney	10	71284270	69550822	10.69	10.43	97.57	0.03	96.97	91.97	49	34775411	29947106	86.12
S01-LW	6	20620510	17839091	6.19	5.35	86.51	0.03	97.64	93.46	50.89	17839091	14444313	80.97
S02-LW	7.2	21166930	18355271	6.35	5.51	86.72	0.03	97.73	93.7	50.32	18355271	15182557	82.71
S03-LW	6.6	21891005	18146694	6.57	5.44	82.9	0.03	97.57	93.43	51.19	18146694	15750668	86.8
S04-LW	7.7	20937090	17199368	6.28	5.16	82.15	0.03	97.5	93.26	50.17	17199368	14879706	86.51
S05-LW	6.8	28606128	27542573	8.58	8.26	96.28	0.03	96.92	91.94	48.27	27542573	22539903	81.84
S06-LW	8.2	21373869	18887829	6.41	5.67	88.37	0.03	97.47	92.9	49.38	18887829	15819499	83.75
S07-LW	6.9	21599470	20841749	6.48	6.25	96.49	0.03	97.23	92.55	47.59	20841749	16408339	78.73
S08-LW	8.4	24478018	20918829	7.34	6.28	85.46	0.03	97.86	93.85	47.23	20918829	16453481	78.65
S09-LW	7.9	21255053	18910135	6.38	5.67	88.97	0.03	97.72	93.55	47.73	18910135	15790352	83.5
S10-LW	7.9	20062751	17260628	6.02	5.18	86.03	0.03	97.74	93.8	51.92	17260628	14753947	85.48
S11-LW	8	22249691	20717416	6.67	6.22	93.11	0.03	97.17	92.95	52.11	20717416	16971182	81.92
S12-LW	8.1	20090602	18293708	6.03	5.49	91.06	0.03	97.56	93.6	51.72	18293708	15147845	82.8
S13-LW	9	21176882	18302444	6.35	5.49	86.43	0.03	97.59	93.38	51.31	18302444	15085852	82.43
S14-LW	9.1	20795111	17499861	6.24	5.25	84.15	0.03	97.57	93.36	51.5	17499861	14613228	83.5
S15-LW	6.1	22498391	20532794	6.75	6.16	91.26	0.03	97.71	93.66	50.53	20532794	17364372	84.57
S16-LW	6.1	22904178	21267871	6.87	6.38	92.86	0.03	97.51	93.4	51.67	21267871	17752752	83.47
S17-LW	8.3	25951913	24633723	7.79	7.39	94.92	0.03	97.08	92.26	48.28	24633723	19769995	80.26
S18-LW	7.5	20518675	17162504	6.16	5.15	83.64	0.03	97.59	93.36	50.71	17162504	14061739	81.93
S19-LW	7.8	23460226	20020714	7.04	6.01	85.34	0.03	97.64	93.5	50.54	20020714	16441927	82.12
S20-LW	9.1	23172360	20391429	6.95	6.12	88	0.03	97.66	93.54	51.62	20391429	17161566	84.16
S21-LW	9.6	22073865	18137682	6.62	5.44	82.17	0.03	97.46	93.29	52.89	18137682	15734221	86.75
S22-LW	9.4	21791444	19782348	6.54	5.93	90.78	0.03	97.57	93.59	52	19782348	16519298	83.51
S23-LW	8.9	20650676	18752156	6.2	5.63	90.81	0.03	97.57	93.66	52.16	18752156	15679021	83.61
S24-LW	8.8	23175304	20609873	6.95	6.18	88.93	0.03	97.53	93.29	50.45	20609873	16104356	78.14
S25-LW	9.5	20846918	18765123	6.25	5.63	90.01	0.03	97.6	93.52	52.18	18765123	15523156	82.72
S26-LW	6.5	23564000	19900494	7.07	5.97	84.45	0.03	97.68	93.63	50.38	19900494	16364825	82.23
S27-LW	6.3	21796609	18693211	6.54	5.61	85.76	0.03	97.54	93.33	51.02	18693211	14983947	80.16
S28-LW	8.6	21531954	17823046	6.46	5.35	82.77	0.03	97.68	93.63	50.45	17823046	14418381	80.9
S29-LW	8.5	21315675	18445245	6.39	5.53	86.53	0.03	97.65	93.48	51.34	18445245	14556242	78.92
S30-LW	7.8	21274718	18961894	6.38	5.69	89.13	0.03	97.75	93.66	49.34	20668878	17322590	83.81
S31-LW	7.4	19727611	17522715	5.92	5.26	88.82	0.03	97.42	93.33	52.23	17522715	14643052	83.57
S32-LW	7.3	19653452	17916821	5.9	5.38	91.16	0.03	95.54	90.11	48.22	17522715	14643052	83.57
S33-LW	8.4	21462815	20369862	6.44	6.11	94.91	0.03	96.84	92.17	50.18	17916821	14114168	78.78
S34-LW	9.2	19826059	17704096	5.95	5.31	89.3	0.03	96.53	92.09	53.05	17704096	14346290	81.03
S35-LW	8.5	20529452	18934287	6.16	5.68	92.23	0.03	97.36	93.25	51.16	18934287	14299141	75.52
S36-LW	8.9	23010576	21168118	6.9	6.35	92.39	0.03	97.47	93.44	52.3	21168118	17126486	80.91
S37-LW	8.6	23129572	21454092	6.94	6.44	92.76	0.03	97.41	93.28	51.5	21454092	16954657	79.03
S38-LW	8.3	20836565	18525120	6.25	5.56	88.91	0.03	97.06	92.42	47.28	21596905	17701396	81.96
S39-LW	8.1	27080088	25509351	8.12	7.65	94.2	0.04	93.9	87.53	42	21974450	19158457	87.19
S40-LW	7.2	21179188	20916408	6.35	6.27	98.76	0.03	97.95	94.32	50.6	20916408	18109020	86.58
S41-LW	9.5	22390977	19929413	6.72	5.98	89.54	0.03	97.69	93.59	50.11	19929413	16196860	81.27
S42-LW	9.6	20097028	18536657	6.03	5.56	92.24	0.03	97.65	93.55	47.5	18536657	15141757	81.69
S43-LW	9.5	22665039	20402201	6.8	6.12	90.54	0.03	97.66	93.45	47.75	20402201	16200064	79.4
S44-LW	9.8	20259163	18313099	6.08	5.49	90.39	0.03	97.75	93.78	46.54	18313099	14047862	76.71
S45-LW	9.6	20199885	18556979	6.06	5.57	91.87	0.03	97.5	93.38	50.45	18556979	15323928	82.58
S46-LW	8.2	20799858	18504529	6.24	5.55	88.96	0.03	97.71	93.56	49.75	18504529	14817464	80.07
S47-LW	8.9	20634526	18562963	6.19	5.57	89.96	0.03	97.66	93.55	50.28	18562963	14697309	79.18
S48-LW	9.3	22655673	20217189	6.8	6.07	89.76	0.03	97.48	93.25	52.12	20217189	16606317	82.14
S49-LW	9.7	22045397	19279255	6.61	5.78	87.45	0.03	97.75	93.76	50.64	19279255	15050708	78.07
S50-LW	10	19993655	17348266	6	5.2	86.77	0.03	97.58	93.31	50.5	17348266	13735254	79.17
S81-LW	8.3	42758210	39943308	6.41	5.99	93.42	0.03	97.17	92.48	50.67	19971654	16209892	81.16
S82-LW	8.1	44216734	41801692	6.63	6.27	94.54	0.03	96.98	91.79	49.93	20900846	17176261	82.18
S83-LW	8.5	49187312	45164074	7.38	6.77	91.82	0.03	97.23	92.55	49.55	22582037	17898642	79.26
S84-LW	7.5	43649618	41491368	6.55	6.22	95.06	0.03	97.34	92.84	49.64	20745684	17266741	83.23
S85-LW	8.4	44198100	41987306	6.63	6.3	95	0.03	97.33	92.74	50.47	20993653	17527091	83.49
S86-LW	8.5	41337624	39263662	6.2	5.89	94.98	0.03	97.16	92.42	50.39	19631831	16222745	82.63
S87-LW	8.5	40639472	38654042	6.1	5.8	95.11	0.03	97.44	92.98	49.58	19327021	16239449	84.02
S88-LW	8.2	44709496	42594294	6.71	6.39	95.27	0.03	97.22	92.58	51.26	21297147	18091978	84.95
S89-LW	9.1	42697878	39403310	6.4	5.91	92.28	0.03	97.47	92.88	47.66	19701655	16264942	82.56
S01-ZW	6.3	23052061	20754115	6.92	6.23	90.03	0.03	97.65	93.59	46.55	22792071	19719386	86.52
S02-ZW	7.6	23124084	20612750	6.94	6.18	89.14	0.03	97.66	93.53	46.67	20612750	17592806	85.35
S03-ZW	8.2	20248900	16892610	6.07	5.07	83.42	0.03	97.62	93.58	52.14	16892610	14317437	84.76
S04-ZW	6	23184802	20409607	6.96	6.12	88.03	0.03	97.5	93.27	50.51	20409607	17533588	85.91
S05-ZW	9.5	20273026	17248406	6.08	5.17	85.08	0.03	97.78	93.74	48.03	17248406	14658572	84.99
S06-ZW	6	22532629	18421785	6.76	5.53	81.76	0.03	97.77	93.59	46.83	18421785	15959605	86.63
S07-ZW	7.3	31121309	28238021	9.34	8.47	90.74	0.03	97.8	93.58	45.81	28238021	25233278	89.36
S08-ZW	8.1	23903397	21983844	7.17	6.6	91.97	0.03	97.95	94.16	46.34	21983844	19343125	87.99
S09-ZW	8.7	24459755	23308499	7.34	6.99	95.29	0.03	97.56	93.53	50.22	23308499	20033178	85.95
S10-ZW	9.4	24268007	21476661	7.28	6.44	88.5	0.03	97.55	93.35	50.58	21476661	18561481	86.43
S11-ZW	9.3	20590659	18314140	6.18	5.49	88.94	0.03	97.79	93.65	48.12	18314140	16068186	87.74
S12-ZW	9.2	23232721	20064835	6.97	6.02	86.36	0.03	97.73	93.61	48.72	20064835	17577258	87.6
S13-ZW	9.6	22329051	18638759	6.7	5.59	83.47	0.03	97.88	93.89	47.7	18638759	16438901	88.2
S14-ZW	9.7	22439095	19223270	6.73	5.77	85.67	0.03	97.57	93.44	51.57	19223270	16732289	87.04
S15-ZW	9.3	20923145	18454893	6.28	5.54	88.2	0.03	97.62	93.45	50.58	18454893	16226233	87.92
S16-ZW	9.4	19756586	17382334	5.93	5.21	87.98	0.03	97.69	93.67	50.24	17382334	14937728	85.94
S17-ZW	9.3	21793999	19707750	6.54	5.91	90.43	0.03	97.8	93.82	46.14	19707750	17027108	86.4
S18-ZW	9.2	24011686	22744905	7.2	6.82	94.72	0.03	97.75	93.69	44.41	22744905	20106424	88.4
S19-ZW	9.5	23115652	21608015	6.93	6.48	93.48	0.03	97.89	93.95	43.99	21608015	18911422	87.52
S20-ZW	9.3	23896142	22374151	7.17	6.71	93.63	0.03	97.5	93.32	49.87	22374151	19446762	86.92
S21-ZW	7.5	22609603	20183458	6.78	6.06	89.27	0.03	97.5	93.16	50.67	20183458	17033073	84.39
S22-ZW	9.3	20440079	18765333	6.13	5.63	91.81	0.03	97.59	93.68	51.48	18765333	15967006	85.09
S23-ZW	6.4	22875936	22345153	6.86	6.7	97.68	0.02	98.22	95.06	51.23	22345153	19777109	88.51
S24-ZW	9.4	21983376	18967872	6.6	5.69	86.28	0.03	97.67	93.39	47.2	18967872	16170163	85.25
S25-ZW	7.1	22700739	22398681	6.81	6.72	98.67	0.03	97.94	94.32	50.55	22398681	19746286	88.16
S26-ZW	8.8	21236792	17429918	6.37	5.23	82.07	0.03	97.63	93.47	49.52	17429918	14585285	83.68
S27-ZW	9	23090778	18799728	6.93	5.64	81.42	0.03	97.57	93.37	50.25	18799728	15790533	83.99
S28-ZW	8.6	24615757	19940373	7.38	5.98	81.01	0.03	97.66	93.6	50.53	19940373	16523356	82.86
S29-ZW	8.9	20828827	18001144	6.25	5.4	86.42	0.03	97.62	93.44	49.36	18001144	15212128	84.51
S30-ZW	8.5	22657452	21661974	6.8	6.5	95.61	0.03	97.77	93.84	46.38	21661974	19249664	88.86
S31-ZW	9.5	26171994	24846486	7.85	7.45	94.94	0.03	97.42	93.4	52.8	24846486	21357682	85.96
S32-ZW	9.1	22504062	21357170	6.75	6.41	94.9	0.03	97.5	93.55	52.78	21357170	18466316	86.46
S33-ZW	7.3	22704234	21846116	6.81	6.55	96.22	0.03	97.53	93.59	51.67	21846116	18763833	85.89
S34-ZW	8.1	27210498	25931013	8.16	7.78	95.3	0.03	96.95	92.41	52.82	25931013	21987112	84.79
S35-ZW	8.4	21188880	20572545	6.36	6.17	97.09	0.03	97.53	93.55	51.58	20572545	17770934	86.38
S36-ZW	9.7	22606684	21519472	6.78	6.46	95.19	0.03	97.54	93.6	52.39	21519472	18640514	86.62
S37-ZW	9.6	22817172	21645878	6.85	6.49	94.87	0.03	97.51	93.61	53.34	21645878	18519978	85.56
S38-ZW	8.2	21276842	20294105	6.38	6.09	95.38	0.03	97.46	93.47	52.38	20294105	17411597	85.8
S39-ZW	7	21168671	20184927	6.35	6.06	95.35	0.03	97.36	93.3	51.27	20184927	16975245	84.1
S40-ZW	9	23024312	21867776	6.91	6.56	94.98	0.03	97.5	93.59	52.62	21867776	18817768	86.05
S41-ZW	9.7	25784857	24572896	7.74	7.37	95.3	0.03	97.46	93.38	52.38	24572896	20976241	85.36
S42-ZW	9.4	24838968	23998482	7.45	7.2	96.62	0.03	97.47	93.45	52.02	23998482	20834790	86.82
S43-ZW	7.6	21491709	20896554	6.45	6.27	97.23	0.03	97.5	93.56	51.2	20896554	17430885	83.42
S44-ZW	9.1	22575861	21907918	6.77	6.57	97.04	0.03	97.53	93.59	51.89	21907918	18832539	85.96
S45-ZW	9.2	22402048	21616917	6.72	6.49	96.5	0.03	97.41	93.31	52.2	21616917	18713223	86.57
S46-ZW	8.4	22853444	22230307	6.86	6.67	97.47	0.03	97.53	93.34	52.34	22230307	19463935	87.56
S47-ZW	8.9	23689494	23089348	7.11	6.93	97.47	0.03	97.41	93.31	52.03	23089348	19972696	86.5
S48-ZW	9.6	24041824	23190057	7.21	6.96	96.46	0.03	97.47	93.46	52.43	23190057	20127486	86.79
S49-ZW	9.2	20570829	20037009	6.17	6.01	97.4	0.03	97.42	93.28	51.38	20037009	17148526	85.58
S50-ZW	7.5	20072985	19582596	6.02	5.87	97.56	0.03	97.39	93.25	52.45	19582596	17236885	88.02
S81-ZW	8.7	46210706	43724128	6.93	6.56	94.62	0.03	97.06	92.27	51.55	21862064	19046159	87.12
S82-ZW	8.8	44694782	42993732	6.7	6.45	96.19	0.03	97.08	91.93	51.2	21496866	18695107	86.97
S83-ZW	8.3	44413786	41837298	6.66	6.28	94.2	0.03	97.23	92.66	52.91	20918649	17875009	85.45
S84-ZW	8.4	44950486	42172412	6.74	6.33	93.82	0.03	97.22	92.63	51.61	21086206	17971305	85.23
S85-ZW	8.3	41371190	39094552	6.21	5.86	94.5	0.03	97.23	92.66	51.83	19547276	16482693	84.32
S86-ZW	7.7	49884318	45577348	7.48	6.84	91.37	0.03	97.79	94.12	51.75	22788674	19877326	87.22
S87-ZW	8.3	53833064	47756708	8.07	7.16	88.71	0.03	97.64	93.86	51.71	23878354	20578303	86.18
S88-ZW	8.6	46577870	43958096	6.99	6.59	94.38	0.03	97.25	92.68	50.91	21979048	19161894	87.18
S89-ZW	9.7	44992086	43399234	6.75	6.51	96.46	0.03	97.26	92.41	51.8	21699617	18081228	83.33
S01-ZC	9.6	24307601	23325906	7.29	7	95.96	0.03	97.52	93.5	51.83	23325906	19822877	84.98
S02-ZC	9.2	24852115	23813189	7.46	7.14	95.82	0.03	97.44	93.31	52.72	23813189	19769660	83.02
S03-ZC	6.6	21536696	21101375	6.46	6.33	97.98	0.03	97.38	93.28	52.28	21101375	18621743	88.25
S04-ZC	7.8	25108055	24264272	7.53	7.28	96.64	0.03	97.59	93.64	52.32	24264272	20757072	85.55
S05-ZC	7.4	24264999	23223243	7.28	6.97	95.71	0.03	97.52	93.43	51.69	23223243	19666908	84.69
S06-ZC	8.1	27026844	26057499	8.11	7.82	96.41	0.03	97.47	93.34	51.49	26057499	21884537	83.99
S07-ZC	8.6	21184254	20368367	6.36	6.11	96.15	0.03	97.48	93.42	52.58	20368367	16794329	82.45
S08-ZC	9.6	23256543	22324169	6.98	6.7	95.99	0.03	97.62	93.66	50.85	22324169	18943454	84.86
S09-ZC	10	23988684	22673268	7.2	6.8	94.52	0.03	97.69	93.84	52.16	22673268	18708937	82.52
S10-ZC	8.4	22481413	21660354	6.74	6.5	96.35	0.03	97.51	93.5	53.11	21660354	17842292	82.37
S11-ZC	7.1	24537230	23526121	7.36	7.06	95.88	0.03	97.55	93.4	52.46	23526121	19538214	83.05
S12-ZC	6.7	26831183	25689959	8.05	7.71	95.75	0.03	97.59	93.59	52.33	25689959	21901307	85.25
S13-ZC	6.1	24837592	23752890	7.45	7.13	95.63	0.03	97.71	93.77	51.18	23752890	19614252	82.58
S14-ZC	9.9	25823716	24729964	7.75	7.42	95.76	0.03	97.63	93.67	52.83	24729964	20772303	84
S15-ZC	8.5	24197369	23453962	7.26	7.04	96.93	0.03	97.56	93.56	52.75	23453962	20432304	87.12
S16-ZC	9.3	24702882	24044228	7.41	7.21	97.33	0.03	97.7	93.82	52.78	24044228	20362210	84.69
S17-ZC	8.9	21781474	20963715	6.53	6.29	96.25	0.03	97.69	93.85	52.34	20963715	18085231	86.27
S18-ZC	8.7	22977765	22143809	6.89	6.64	96.37	0.03	97.69	93.81	52.25	22143809	18709689	84.49
S19-ZC	9.2	23307383	22371981	6.99	6.71	95.99	0.03	97.5	93.37	51.32	22371981	19057799	85.19
S20-ZC	8.5	22307268	21484124	6.69	6.45	96.31	0.03	97.54	93.38	52.8	21484124	18377109	85.54
S21-ZC	9.2	22590555	21447176	6.78	6.43	94.94	0.03	97.75	93.91	51.58	21447176	17821781	83.1
S22-ZC	9.3	24758262	23939458	7.43	7.18	96.69	0.03	97.53	93.45	51.41	23939458	20516218	85.7
S23-ZC	9.8	27651900	26284062	8.3	7.89	95.05	0.03	97.44	93.28	52.67	26284062	22236728	84.6
S24-ZC	9.4	22160112	20893087	6.65	6.27	94.28	0.03	97.67	93.78	51.42	20893087	17785411	85.13
S25-ZC	8.6	21628969	20385412	6.49	6.12	94.25	0.03	97.69	93.79	52.01	20385412	17069682	83.73
S26-ZC	9	21507066	20289617	6.45	6.09	94.34	0.03	97.48	93.33	51.85	20289617	17141537	84.48
S27-ZC	9.8	20768756	19631605	6.23	5.89	94.52	0.03	97.53	93.48	51.01	19631605	16668414	84.91
S28-ZC	9.1	21792142	20692579	6.54	6.21	94.95	0.03	97.62	93.66	52.09	20692579	17561115	84.87
S29-ZC	8.9	22335540	21215528	6.7	6.36	94.99	0.03	97.58	93.58	52.13	21215528	17922203	84.48
S30-ZC	8.3	19796463	18892980	5.94	5.67	95.44	0.03	97.81	94.06	50.02	18892980	15561353	82.37
S31-ZC	8.9	23240667	21691413	6.97	6.51	93.33	0.03	96.9	91.72	49.3	21691413	17547122	80.89
S32-ZC	7.9	22896746	20947032	6.87	6.28	91.48	0.03	97.81	94.1	51.9	20947032	17420081	83.16
S33-ZC	7.8	19792109	18114184	5.94	5.43	91.52	0.03	97.69	93.76	51.64	18114184	14600936	80.6
S34-ZC	7.2	21407671	19195045	6.42	5.76	89.66	0.03	97.7	93.78	50.5	19195045	15526463	80.89
S35-ZC	7.3	23410828	22697578	7.02	6.81	96.95	0.03	97.54	93.53	52.34	22697578	19403351	85.49
S36-ZC	7.5	23247952	22763094	6.97	6.83	97.91	0.03	97.5	93.5	54.44	22763094	18576343	81.61
S37-ZC	7.9	21250443	20389547	6.38	6.12	95.95	0.03	97.69	93.81	50.52	20389547	17195234	84.33
S38-ZC	6.9	20729333	20231668	6.22	6.07	97.6	0.03	97.73	94.02	53.68	20231668	16605931	82.08
S39-ZC	9.5	22919588	21779028	6.88	6.53	95.02	0.03	97.5	93.34	51.81	21779028	18446975	84.7
S40-ZC	6.4	22190271	21625291	6.66	6.49	97.45	0.03	97.72	93.89	52.63	21625291	18057785	83.5
S41-ZC	7.5	22738461	21439891	6.82	6.43	94.29	0.03	97.6	93.63	52.42	21439891	17464274	81.46
S42-ZC	9.1	22820835	21314705	6.85	6.39	93.4	0.03	97.75	93.91	50.98	21314705	17718429	83.13
S43-ZC	8.6	22525027	21362037	6.76	6.41	94.84	0.03	97.71	93.81	50.97	21362037	18363405	85.96
S44-ZC	7.5	22366263	20846030	6.71	6.25	93.2	0.03	97.62	93.59	50.24	20846030	16858487	80.87
S45-ZC	7.2	23087931	21405347	6.93	6.42	92.71	0.03	97.75	93.81	48.18	21405347	17715426	82.76
S46-ZC	8.4	23014648	21054190	6.9	6.32	91.48	0.03	97.51	93.46	50.05	21054190	18066297	85.81
S47-ZC	9.5	21171819	20167065	6.35	6.05	95.25	0.03	97.5	93.48	51.5	20167065	16979606	84.19
S48-ZC	8.8	20723216	19990727	6.22	6	96.47	0.03	97.39	93.16	51.87	19990727	16747684	83.78
S49-ZC	7.4	22782901	21963086	6.83	6.59	96.4	0.03	97.5	93.39	51.49	21963086	18820543	85.69
S50-ZC	9.4	21670078	20887495	6.5	6.27	96.39	0.03	97.46	93.33	51.65	20887495	17880745	85.61
S81-ZC	8.7	43772078	40539968	6.57	6.08	92.62	0.03	97.36	92.91	51.27	20269984	17119886	84.46
S82-ZC	7	44713516	43353884	6.71	6.5	96.96	0.03	97	91.85	51.1	21676942	18838448	86.91
S83-ZC	9.5	42280644	39666922	6.34	5.95	93.82	0.03	97.17	92.47	50.51	19833461	16649727	83.95
S84-ZC	8.7	45209282	42843132	6.78	6.43	94.77	0.03	97.11	92.33	51.39	21421566	17439839	81.41
S85-ZC	9.5	42898116	40799762	6.43	6.12	95.11	0.03	97.22	92.63	51.95	20399881	17019347	83.43
S86-ZC	8.8	43906430	41018682	6.59	6.15	93.42	0.03	97.38	92.94	52.03	20509341	17310891	84.4
S87-ZC	8.5	46375676	43896984	6.96	6.58	94.66	0.03	97.36	92.85	52.25	21948492	18466648	84.14
S88-ZC	8.4	41903840	40000574	6.29	6	95.46	0.03	97.32	92.86	53.01	20000287	16343998	81.72
S89-ZC	7.3	44432206	43431354	6.66	6.51	97.75	0.03	96.91	91.77	51.06	21715677	18679072	86.02
S01-HC	9.1	41928846	39030346	6.29	5.85	93.09	0.03	97.35	92.87	51.63	19515173	16533313	84.72
S02-HC	8.8	45831304	43030426	6.87	6.45	93.89	0.03	97.25	92.66	50.66	21515213	18492503	85.95
S03-HC	8.4	47563056	43317342	7.13	6.5	91.07	0.03	97.5	93.38	51.95	21658671	18309085	84.53
S04-HC	7	63633566	56631734	9.55	8.49	89	0.03	97.47	93.31	51.03	28315867	23832681	84.17
S05-HC	8	45282736	43014488	6.79	6.45	94.99	0.03	97.56	93.03	49.98	21507244	18470316	85.88
S06-HC	8.7	42430548	38536100	6.36	5.78	90.82	0.03	97.31	92.57	49.69	19268050	16181886	83.98
S07-HC	8.4	51412252	47221250	7.71	7.08	91.85	0.03	97.62	93.48	51.22	23610625	20270726	85.85
S08-HC	8.4	41856412	39448966	6.28	5.92	94.25	0.03	97.34	92.65	49.47	19724483	16683791	84.58
S09-HC	8.3	45884580	42923292	6.88	6.44	93.55	0.03	97.44	92.72	48.97	21461646	18154236	84.59
S10-HC	8.7	44116862	40243594	6.62	6.04	91.22	0.03	97.18	92.3	48.67	20121797	17097549	84.97
S11-HC	10	44440426	41854926	6.67	6.28	94.18	0.03	97.18	92.15	51.47	20927463	17737379	84.76
S12-HC	8.9	44704898	42950772	6.71	6.44	96.08	0.03	97.29	92.47	51.39	21475386	18417044	85.76
S13-HC	9.7	46559880	45550732	6.98	6.83	97.83	0.03	96.09	90.02	50.61	22775366	20171128	88.57
S14-HC	9.2	46033292	41786354	6.9	6.27	90.77	0.03	97.59	93.39	50.69	20893177	17992806	86.12
S15-HC	7.3	44736306	43689028	6.71	6.55	97.66	0.03	97.31	92.52	50.57	21844514	18940425	86.71
S16-HC	8	46560488	45287576	6.98	6.79	97.27	0.03	96.12	90.08	50.36	22643788	19742889	87.19
S17-HC	9.1	41275358	40313734	6.19	6.05	97.67	0.03	95.97	89.69	50.62	20156867	17752638	88.07
S18-HC	8.3	44283640	42020608	6.64	6.3	94.89	0.03	97.1	92.19	51.61	21010304	18010507	85.72
S19-HC	8.6	44586654	43302100	6.69	6.5	97.12	0.03	95.88	89.6	51.8	21651050	18992062	87.72
S20-HC	7.2	43528448	42446520	6.53	6.37	97.51	0.03	97.25	92.33	48.58	21223260	17625608	83.05
S21-HC	8.5	46413582	45053164	6.96	6.76	97.07	0.03	96.2	90.26	52.65	22526582	19477887	86.47
S22-HC	8.9	45212228	42079988	6.78	6.31	93.07	0.03	97.4	92.73	50.61	21039994	17666865	83.97
S23-HC	9	47220634	43991000	7.08	6.6	93.16	0.03	97.46	92.96	50.54	21995500	17930588	81.52
S24-HC	8.5	43878376	41930680	6.58	6.29	95.56	0.03	97.35	92.57	49.49	20965340	17423905	83.11
S25-HC	8	44102676	40582866	6.62	6.09	92.02	0.03	97.48	92.81	48.95	20291433	16806563	82.83
S26-HC	9.4	48603292	44984618	7.29	6.75	92.55	0.03	97.28	92.46	49.05	22492309	18659609	82.96
S27-HC	9.8	43123900	40291872	6.47	6.04	93.43	0.03	97.36	92.41	45.53	20145936	16982490	84.3
S28-HC	9.5	44083234	41116744	6.61	6.17	93.27	0.03	97.47	92.72	47.19	20558372	17350600	84.4
S29-HC	9	43588062	41454752	6.54	6.22	95.11	0.03	97.25	92.41	51.98	20727376	17864877	86.19
S30-HC	7.5	43030436	40795742	6.45	6.12	94.81	0.03	97.63	93.5	50.8	20397871	17493534	85.76
S31-HC	9.4	44050064	40164832	6.61	6.02	91.18	0.03	97.63	93.5	51.17	20082416	16969400	84.5
S32-HC	9.1	43391210	41040180	6.51	6.16	94.58	0.03	97.24	92.34	51.82	20520090	17228523	83.96
S33-HC	9.4	44161430	42113050	6.62	6.32	95.36	0.03	97.17	92.16	51.39	21056525	18318934	87
S34-HC	9.4	43389674	40939686	6.51	6.14	94.35	0.03	97.34	92.61	51.45	20469843	17766740	86.79
S35-HC	8.9	43590804	41758800	6.54	6.26	95.8	0.03	97.05	91.84	51.26	20879400	18014422	86.28
S36-HC	9.4	43752324	41549020	6.56	6.23	94.96	0.03	97.18	92.32	50.86	20774510	17848102	85.91
S37-HC	8.6	45104976	43424820	6.77	6.51	96.28	0.03	97.28	92.41	50.08	21712410	18446925	84.96
S38-HC	8.8	44606290	39494912	6.69	5.92	88.54	0.03	97.56	93.06	50.24	19747456	16525304	83.68
S39-HC	9.7	43867638	40167674	6.58	6.03	91.57	0.03	97.09	92	49.52	20083837	16765227	83.48
S40-HC	7.1	29277544	28791476	4.39	4.32	98.34	0.03	97.06	92.01	47.45	22442459	18627459	83
S41-HC	8.3	44318540	41835750	6.65	6.28	94.4	0.03	97.34	92.53	49.02	20917875	17237180	82.4
S42-HC	7.6	42892812	38929678	6.43	5.84	90.76	0.03	97.16	92.09	48.47	19464839	15993033	82.16
S43-HC	7.9	45498274	42743588	6.82	6.41	93.95	0.03	97.49	92.94	48.64	21371794	17601931	82.36
S44-HC	8	43919770	41330336	6.59	6.2	94.1	0.03	97.38	92.81	52.09	20665168	17532918	84.84
S45-HC	7	43952736	42698298	6.59	6.4	97.15	0.03	97.19	92.23	51.45	21349149	18147178	85
S46-HC	7.3	44773258	42958274	6.72	6.44	95.95	0.03	97.12	92.17	51.45	21479137	18418351	85.75
S47-HC	8.7	44380432	42924222	6.66	6.44	96.72	0.03	97.41	92.74	51.78	21462111	18411772	85.79
S48-HC	8.1	43665738	41524880	6.55	6.23	95.1	0.03	97.13	92.27	51.01	20762440	17665854	85.09
S50-HC	7.3	44220256	42724102	6.63	6.41	96.62	0.03	97.09	92.09	50.52	21362051	18181320	85.11
S81-HC	9.1	45165756	42783502	6.77	6.42	94.73	0.03	97.39	92.94	50.99	21391751	18731100	87.56
S82-HC	8.3	33852836	33287574	5.08	4.99	98.33	0.03	96.82	91.57	46.33	21719734	18566283	85.48
S83-HC	9	44632156	42892822	6.69	6.43	96.1	0.03	97.1	92.34	50.86	21446411	18674807	87.08
S84-HC	8.6	44225984	41980404	6.63	6.3	94.92	0.03	97.07	92.28	51.59	20990202	17987533	85.69
S85-HC	9.7	41761184	39969968	6.26	6	95.71	0.03	97.32	92.81	52.78	19984984	17247771	86.3
S86-HC	8.4	40956354	39604652	6.14	5.94	96.7	0.03	97.09	92.23	50.92	19802326	16973670	85.72
S87-HC	6.4	37451098	36877652	5.62	5.53	98.47	0.03	96.78	91.36	45.42	21862289	16777377	76.74
S88-HC	9.1	40543828	38396908	6.08	5.76	94.7	0.03	97.21	92.59	52.23	19198454	16311147	84.96
S89-HC	9.1	45321638	43174436	6.8	6.48	95.26	0.03	97.45	93.15	51.21	21587218	18749130	86.85
S01-KC	8.5	22048096	21092536	6.61	6.33	95.67	0.03	97.61	93.66	51.3	21092536	17880093	84.77
S02-KC	8.3	23065352	21916299	6.92	6.57	95.02	0.03	97.55	93.52	51.62	21916299	18732801	85.47
S03-KC	6.9	21465695	20584890	6.44	6.18	95.9	0.03	97.63	93.76	51.56	20584890	17456052	84.8
S04-KC	7.5	24960244	23892306	7.49	7.17	95.72	0.03	97.32	93.1	51.8	23892306	19786536	82.82
S05-KC	9.1	24828816	23842533	7.45	7.15	96.03	0.03	97.57	93.61	51.39	23842533	20484759	85.92
S06-KC	8.6	20211801	19432362	6.06	5.83	96.14	0.03	97.72	93.97	51.84	19432362	16525220	85.04
S07-KC	9.1	20884314	20147584	6.27	6.04	96.47	0.03	97.56	93.58	51.94	20147584	17406555	86.4
S08-KC	7.5	25896943	25190014	7.77	7.56	97.27	0.03	97.5	93.34	50.84	25190014	21317581	84.63
S09-KC	8.6	22736573	22120333	6.82	6.64	97.29	0.03	97.74	93.91	51.75	22120333	19281636	87.17
S10-KC	9.3	21164068	20680770	6.35	6.2	97.72	0.03	97.47	93.38	51.5	20680770	17965720	86.87
S11-KC	9.1	22858970	22064730	6.86	6.62	96.53	0.03	97.51	93.39	51.27	22064730	19052643	86.35
S12-KC	8.9	27535153	26419114	8.26	7.93	95.95	0.03	97.49	93.44	52.17	26419114	22571673	85.44
S13-KC	9.6	21508645	20411817	6.45	6.12	94.9	0.03	97.53	93.47	52.03	20411817	17853405	87.47
S14-KC	9.4	23449611	22182327	7.03	6.65	94.6	0.03	97.5	93.35	49.45	22182327	19285110	86.94
S15-KC	8.5	24624070	23592171	7.39	7.08	95.81	0.03	97.56	93.56	52.53	23592171	20007724	84.81
S16-KC	8.5	23178220	22324837	6.95	6.7	96.32	0.03	97.53	93.58	51.77	22324837	18385704	82.36
S17-KC	9.4	27232219	26202080	8.17	7.86	96.22	0.03	97.47	93.35	51.2	26202080	22633239	86.38
S18-KC	9.3	21975258	21167889	6.59	6.35	96.33	0.03	97.47	93.37	52.23	21167889	18048206	85.26
S19-KC	8.3	26691579	25559035	8.01	7.67	95.76	0.03	97.56	93.53	51.77	25559035	21937381	85.83
S20-KC	9.9	24431664	23519643	7.33	7.06	96.27	0.03	97.58	93.59	52.28	23519643	20305672	86.33
S21-KC	9.3	23050629	22234538	6.92	6.67	96.46	0.03	97.52	93.47	52.41	22234538	18600739	83.66
S22-KC	10	22152669	21260690	6.65	6.38	95.97	0.03	97.53	93.47	51.38	21260690	18045161	84.88
S23-KC	9.3	23091192	22192119	6.93	6.66	96.11	0.03	97.5	93.44	51.3	22192119	18623158	83.92
S24-KC	8.5	23705965	22787840	7.11	6.84	96.13	0.03	97.41	93.18	51.24	22787840	19558801	85.83
S25-KC	8.7	24864852	23785257	7.46	7.14	95.66	0.03	97.44	93.28	52.73	23785257	19766248	83.1
S26-KC	7.9	24440019	23180294	7.33	6.95	94.85	0.03	97.46	93.35	51.12	23180294	19966547	86.14
S27-KC	8.4	23058633	22038656	6.92	6.61	95.58	0.03	97.59	93.67	51.66	22038656	18831287	85.45
S28-KC	8.9	22842002	21960403	6.85	6.59	96.14	0.03	97.39	93.16	52.3	21960403	18363812	83.62
S29-KC	7.8	21296591	20344839	6.39	6.1	95.53	0.03	97.56	93.58	51.49	20344839	17550416	86.26
S30-KC	8.7	26412597	25393036	7.92	7.62	96.14	0.03	97.49	93.38	52.27	25393036	21566726	84.93
S31-KC	9.2	21194342	20307174	6.36	6.09	95.81	0.03	97.49	93.45	52.37	20307174	17178284	84.59
S32-KC	6.1	22763163	22241286	6.83	6.67	97.71	0.03	97.33	93.19	52.81	22241286	18692919	84.05
S33-KC	9.7	23071655	22230755	6.92	6.67	96.36	0.03	97.47	93.34	51.7	22230755	18716906	84.19
S34-KC	8.3	24963927	24270664	7.49	7.28	97.22	0.03	97.24	93.01	53.87	24270664	19359883	79.77
S35-KC	7.4	23285363	22513612	6.99	6.75	96.69	0.03	97.22	93.11	52.77	22513612	18897350	83.94
S36-KC	9.1	22488883	21594375	6.75	6.48	96.02	0.03	97.44	93.37	53.2	21594375	18221094	84.38
S37-KC	9.8	23723560	22225403	7.12	6.67	93.68	0.03	97.47	93.41	53.65	22225403	18385704	82.72
S38-KC	9	26609661	25453324	7.98	7.64	95.65	0.03	97.43	93.19	51.25	25453324	22148497	87.02
S39-KC	7.7	31051821	29884621	9.32	8.97	96.24	0.03	97.51	93.42	51.59	29884621	26058122	87.2
S40-KC	7.9	23338189	22403436	7	6.72	95.99	0.03	97.31	93.06	52.3	22403436	18615744	83.09
S41-KC	9.3	19611332	18942143	5.88	5.68	96.59	0.03	97.59	93.6	51.39	18942143	16338290	86.25
S42-KC	8.6	20799851	20097890	6.24	6.03	96.63	0.03	97.52	93.45	50.84	20097890	17519683	87.17
S43-KC	8.8	21924341	21181292	6.58	6.35	96.61	0.03	97.56	93.56	51.45	21181292	18422800	86.98
S44-KC	7	22341241	21842627	6.7	6.55	97.77	0.03	97.75	93.93	51.97	21842627	18293184	83.75
S45-KC	8.8	20063402	19287906	6.02	5.79	96.13	0.03	97.53	93.45	50.8	19287906	16746983	86.83
S46-KC	8.8	21839268	21226458	6.55	6.37	97.19	0.03	97.61	93.66	51.53	21226458	18223600	85.85
S47-KC	8.6	20703204	20165419	6.21	6.05	97.4	0.03	97.48	93.38	51.77	20165419	17396742	86.27
S48-KC	9.2	22728467	21706310	6.82	6.51	95.5	0.03	97.42	93.28	51.64	21706310	18589695	85.64
S49-KC	7.4	26684086	25409481	8.01	7.62	95.22	0.03	97.65	93.77	51.71	25409481	22034045	86.72
S50-KC	6.2	25642057	24434638	7.69	7.33	95.29	0.03	97.5	93.41	51.2	24434638	20602173	84.32
S81-KC	7.4	46232590	43859026	6.93	6.58	94.87	0.03	97.07	92.29	51.33	21929513	18667348	85.12
S82-KC	7.9	48040952	46148776	7.21	6.92	96.06	0.03	97.54	93.24	49.56	23074388	19748309	85.59
S83-KC	9.8	42107674	39737958	6.32	5.96	94.37	0.03	97.19	92.48	50.7	19868979	16694856	84.02
S84-KC	8.2	51376694	47886206	7.71	7.18	93.21	0.03	97.19	92.52	51.73	23943103	20093718	83.92
S85-KC	9	41886800	38659786	6.28	5.8	92.3	0.03	97.28	92.75	50.4	19329893	16237166	84
S86-KC	9.6	50519608	47570544	7.58	7.14	94.16	0.03	97.25	92.62	50.55	23785272	20526153	86.3
S87-KC	7.8	47861660	45844556	7.18	6.88	95.79	0.03	97.19	92.51	51.05	22922278	19914118	86.88
S88-KC	8	45220478	42434156	6.78	6.37	93.84	0.03	97.13	92.39	51	21217078	18407756	86.76
S01-JC	9.3	24502838	23049265	7.35	6.91	94.07	0.03	97.4	93.07	52.86	23049265	20038681	86.94
S02-JC	9.6	21515808	20266494	6.45	6.08	94.19	0.03	97.41	93.06	52.65	20266494	17795957	87.81
S03-JC	8.4	24135304	22830477	7.24	6.85	94.59	0.03	97.47	93.22	52.66	22830477	19589508	85.8
S04-JC	8	22997395	21606343	6.9	6.48	93.95	0.03	97.41	93.12	53.5	21606343	18521810	85.72
S05-JC	9.3	23970378	22730009	7.19	6.82	94.83	0.03	97.56	93.3	51.97	22730009	19997225	87.98
S06-JC	9.5	23742337	22533140	7.12	6.76	94.91	0.03	97.58	93.38	52.37	22533140	19533801	86.69
S07-JC	8.2	23237273	21731577	6.97	6.52	93.52	0.03	97.49	93.22	52.61	21731577	18745446	86.26
S08-JC	9.4	24251115	22863474	7.28	6.86	94.28	0.03	97.34	92.97	53.25	22863474	19705371	86.19
S09-JC	9.8	23657927	22123760	7.1	6.64	93.52	0.03	97.54	93.38	52.31	22123760	19046879	86.09
S10-JC	10	24755099	24035053	7.43	7.21	97.09	0.03	97.94	94.08	51.41	24035053	21186293	88.15
S11-JC	9.7	29302327	27771858	8.79	8.33	94.78	0.03	97.53	93.3	52.36	27771858	24428330	87.96
S12-JC	8.5	22238404	21054791	6.67	6.32	94.68	0.03	97.47	93.12	51.87	21054791	18466676	87.71
S13-JC	9.2	28957431	27490896	8.69	8.25	94.94	0.03	97.65	93.45	52.57	27490896	24301849	88.4
S14-JC	9.3	20643220	19440893	6.19	5.83	94.18	0.03	97.47	93.17	52.89	19440893	16889289	86.88
S15-JC	9.4	25118333	23679181	7.54	7.1	94.27	0.03	97.46	93.15	52.38	23679181	20740906	87.59
S16-JC	9.5	24692569	23238400	7.41	6.97	94.11	0.03	97.52	93.28	52.37	23238400	19616245	84.41
S17-JC	9.5	25010600	23613298	7.5	7.08	94.41	0.03	97.52	93.28	52.37	23613298	20551042	87.03
S18-JC	9	27030013	25411891	8.11	7.62	94.01	0.03	97.43	93.07	52.26	25411891	22314460	87.81
S19-JC	9.3	22617452	21329909	6.79	6.4	94.31	0.03	97.34	92.84	52.41	21329909	18503311	86.75
S20-JC	9.5	24232141	22891232	7.27	6.87	94.47	0.03	97.41	93.01	52.55	22891232	19606385	85.65
S21-JC	8.1	27935419	25731461	8.38	7.72	92.11	0.03	97.28	93	53.95	25731461	21407763	83.2
S22-JC	6.7	21207129	20770013	6.36	6.23	97.94	0.03	97.48	93.51	50.2	20770013	18251157	87.87
S23-JC	8.8	23313915	22853904	6.99	6.86	98.03	0.03	97.89	94.05	53.12	22853904	19406746	84.92
S24-JC	9.3	23148519	22690608	6.94	6.81	98.02	0.03	97.72	93.77	51.3	22690608	20246419	89.23
S25-JC	7.7	23256333	22824475	6.98	6.85	98.14	0.03	97.75	93.89	51.22	22824475	20283780	88.87
S26-JC	8	28490552	27633278	8.55	8.29	96.99	0.03	97.64	93.77	53.81	27633278	23282012	84.25
S27-JC	7	22037383	20777225	6.61	6.23	94.28	0.03	97.06	92.44	53.26	20777225	17789972	85.62
S28-JC	9.2	21775469	20396605	6.53	6.12	93.67	0.03	97.38	93.2	53.97	20396605	16949882	83.1
S29-JC	9.2	20370722	19080828	6.11	5.72	93.67	0.03	97.38	93.07	53.5	19080828	15892264	83.29
S30-JC	8.9	21645265	20303768	6.49	6.09	93.8	0.03	97.33	93.03	53.79	20303768	16696112	82.23
S31-JC	8.8	22615701	21347313	6.78	6.4	94.39	0.03	97.44	93.11	52.17	21347313	18650225	87.37
S32-JC	7.7	22773395	21475736	6.83	6.44	94.3	0.03	97.59	93.5	52.57	21475736	18649576	86.84
S33-JC	8.8	25394132	23627006	7.62	7.09	93.04	0.03	97.5	93.25	53.04	23627006	20564782	87.04
S34-JC	9.3	20772598	19810335	6.23	5.94	95.37	0.03	97.59	93.38	52.2	19810335	17068687	86.16
S35-JC	9	26290414	24961382	7.89	7.49	94.94	0.03	97.52	93.31	52.05	24961382	22155785	88.76
S36-JC	8.4	31025403	30610786	9.31	9.18	98.66	0.03	97.84	93.91	52.14	30610786	27058364	88.39
S37-JC	9.3	31117061	30848276	9.34	9.25	99.14	0.03	97.84	93.72	51.05	30848276	27068637	87.75
S38-JC	9.5	23967928	22829732	7.19	6.85	95.25	0.03	97.64	93.48	51.98	22829732	19813315	86.79
S39-JC	9.5	21333603	20293869	6.4	6.09	95.13	0.03	97.4	93.06	52.47	20293869	17557592	86.52
S40-JC	9.7	23343915	22314176	7	6.69	95.59	0.03	97.38	92.97	52.5	22314176	19484288	87.32
S41-JC	9.4	22742977	21640541	6.82	6.49	95.15	0.03	97.42	93.07	52.03	21640541	18692342	86.38
S42-JC	9.5	24487504	23439329	7.35	7.03	95.72	0.03	97.38	92.96	52.03	23439329	20638699	88.05
S43-JC	9.8	24938269	23836822	7.48	7.15	95.58	0.03	97.43	93.08	52.03	23836822	21031810	88.23
S44-JC	8.7	25191666	24030940	7.56	7.21	95.39	0.03	97.48	93.22	52.31	24030940	21247237	88.42
S45-JC	9.4	23505375	22252504	7.05	6.68	94.67	0.03	97.48	93.19	52.36	22252504	19400833	87.18
S46-JC	9.2	25659682	25211067	7.7	7.56	98.25	0.03	97.69	93.78	50.86	25211067	22363376	88.7
S47-JC	9.3	25353192	24925629	7.61	7.48	98.31	0.03	97.66	93.73	51.22	24925629	22198686	89.06
S48-JC	8.4	24136045	23741603	7.24	7.12	98.37	0.03	97.55	93.5	51.1	23741603	21125272	88.98
S49-JC	8.9	26552248	26096066	7.97	7.83	98.28	0.03	97.69	93.77	50.51	26096066	23422007	89.75
S50-JC	9.3	30391121	29749352	9.12	8.92	97.89	0.03	97.75	93.9	51.46	29749352	26816803	90.14
S81-JC	9	45965516	43192626	6.89	6.48	93.97	0.03	97.31	92.83	51.11	21596313	18671333	86.46
S82-JC	8.3	48542636	46550164	7.28	6.98	95.9	0.03	97.42	93.03	50.55	23275082	20282008	87.14
S83-JC	8.4	42712462	40882014	6.41	6.13	95.71	0.03	97.39	92.95	50.39	20441007	17944997	87.79
S84-JC	8.9	48083716	44299046	7.21	6.64	92.13	0.03	97.2	92.62	51.2	22149523	18914331	85.39
S85-JC	7.5	50421448	48790772	7.56	7.32	96.77	0.03	97.11	92.33	50.49	24395386	21527509	88.24
S86-JC	9.1	51306176	48952176	7.7	7.34	95.41	0.03	97.23	92.58	50.52	24476088	21244115	86.8
S87-JC	8.7	49803254	47123910	7.47	7.07	94.62	0.03	97.22	92.52	50.2	23561955	20531866	87.14
S88-JC	9.1	49368360	46472592	7.41	6.97	94.13	0.03	97.2	92.53	49.44	23236296	19821466	85.3
S89-JC	9.3	46825660	44252256	7.02	6.64	94.5	0.03	97.57	93.47	51.97	22126128	19218807	86.86
S01-DN	7.1	21726051	21376670	6.52	6.41	98.39	0.03	97.34	92.87	49.8	21376670	18134115	84.83
S02-DN	7.7	17847829	17397084	5.35	5.22	97.47	0.03	97.39	92.86	48.6	17397084	14905881	85.68
S03-DN	8.4	23186093	22401305	6.96	6.72	96.62	0.03	97.58	93.57	51.17	22401305	19302125	86.17
S04-DN	7.4	21374166	21033574	6.41	6.31	98.41	0.03	97.19	92.5	49.55	21033574	17942721	85.31
S05-DN	6.3	19964185	19691375	5.99	5.91	98.63	0.03	97.26	92.66	49.87	19691375	17119742	86.94
S06-DN	7.9	22915265	21644105	6.87	6.49	94.45	0.03	97.09	92.9	50.91	21644105	17960678	82.98
S07-DN	7	21017844	19104235	6.31	5.73	90.9	0.03	97.56	93.59	49.09	19104235	15240950	79.78
S08-DN	8.1	19747440	18740082	5.92	5.62	94.9	0.03	97.46	93.31	49	21508963	18098146	84.14
S09-DN	9.2	29328144	27169703	8.8	8.15	92.64	0.04	93.21	86.93	44.22	27656357	16883004	61.05
S10-DN	7.4	21397705	21089917	6.42	6.33	98.56	0.03	97.22	92.56	49.58	21089917	18050416	85.59
S11-DN	7.2	20205064	19564409	6.06	5.87	96.83	0.03	97.34	93.15	50.9	19564409	15874511	81.14
S12-DN	6.6	22475130	21958629	6.74	6.59	97.7	0.03	97.34	93.04	50.16	21958629	18109160	82.47
S13-DN	6	24706370	23714046	7.41	7.11	95.98	0.03	97.47	93.24	47.36	23714046	17911258	75.53
S14-DN	6.8	22600727	21887129	6.78	6.57	96.84	0.03	97.56	93.44	47.06	21887129	17920451	81.88
S15-DN	7	24123697	23058944	7.24	6.92	95.59	0.03	97.62	93.6	47.64	23058944	18659391	80.92
S16-DN	6.6	22898272	21552774	6.87	6.47	94.12	0.03	97.55	93.45	48.76	21552774	17222071	79.91
S17-DN	7	21340592	20318983	6.4	6.1	95.21	0.03	97.65	93.62	44.64	20318983	15557740	76.57
S18-DN	7.2	20458585	19316355	6.14	5.79	94.42	0.03	97.48	93.33	47.98	19316355	15399715	79.72
S19-DN	6.6	20359725	19046032	6.11	5.71	93.55	0.03	97.65	93.67	47.38	19046032	14899717	78.23
S20-DN	6.3	23301021	22708079	6.99	6.81	97.46	0.03	97.36	93.16	50.28	22708079	18823033	82.89
S21-DN	7.9	22473749	21724863	6.74	6.52	96.67	0.03	97.38	93.27	51.38	21724863	18091096	83.27
S22-DN	7.4	19725456	19119268	5.92	5.74	96.93	0.03	97.47	93.41	49.81	19119268	15668184	81.95
S23-DN	8.6	21949790	20877089	6.58	6.26	95.11	0.03	97.41	93.27	50.98	20877089	17739135	84.97
S24-DN	7.7	23383341	22736355	7.02	6.82	97.23	0.03	97.54	93.6	51.08	22736355	20009847	88.01
S25-DN	7.9	23168361	22454458	6.95	6.74	96.92	0.03	97.42	93.29	50.7	22454458	18602935	82.85
S26-DN	8.2	19894707	19207376	5.97	5.76	96.55	0.03	97.47	93.34	48.12	19207376	15614811	81.3
S27-DN	6.8	21904543	21185476	6.57	6.36	96.72	0.03	97.59	93.46	47.3	21185476	16455752	77.67
S28-DN	7.4	20781963	19776924	6.23	5.93	95.16	0.03	97.5	93.39	48.72	19776924	15602960	78.89
S29-DN	7.2	22545501	21620016	6.76	6.49	95.9	0.03	97.43	93.32	50.63	21620016	17798819	82.33
S30-DN	8	21871175	20712933	6.56	6.21	94.7	0.03	96.88	92.66	51.66	20712933	16962021	81.89
S31-DN	7.3	22056201	19978334	6.62	5.99	90.58	0.03	97.42	93.36	49.42	19978334	15396657	77.07
S32-DN	8.5	27018119	25728863	8.11	7.72	95.23	0.03	97.35	93.16	51.02	25728863	21506728	83.59
S33-DN	7.4	22186551	21621911	6.66	6.49	97.46	0.03	97.06	92.63	51.41	21621911	17027171	78.75
S34-DN	6.5	20446449	19858427	6.13	5.96	97.12	0.03	97.44	93.34	50.2	19858427	15886522	80
S35-DN	6	23416579	22864781	7.02	6.86	97.64	0.03	97.41	93.2	49.8	22864781	18219208	79.68
S36-DN	8	23818678	23274522	7.15	6.98	97.72	0.03	97.51	93.37	50.56	23274522	19729788	84.77
S37-DN	6.5	22753599	21964935	6.83	6.59	96.53	0.03	97.38	93.13	48.73	21964935	17058267	77.66
S38-DN	7.4	23058434	22273930	6.92	6.68	96.6	0.03	97.31	93.02	49.42	22273930	17728658	79.59
S39-DN	7.9	19910643	18943347	5.97	5.68	95.14	0.03	97.47	93.33	48.08	18943347	14899272	78.65
S40-DN	7.1	22410279	21578672	6.72	6.47	96.29	0.03	97.5	93.32	47.46	21578672	16763496	77.69
S41-DN	8.2	22939379	21267488	6.88	6.38	92.71	0.03	97.58	93.52	47.81	21267488	17156331	80.67
S42-DN	7.6	23077424	21173214	6.92	6.35	91.75	0.03	97.47	93.22	46.44	21173214	16933702	79.98
S43-DN	8.2	21635196	19934904	6.49	5.98	92.14	0.03	97.7	93.77	47.73	19934904	16266208	81.6
S44-DN	8.3	26711184	26196953	8.01	7.86	98.07	0.03	97.55	93.54	50.12	26196953	22568086	86.15
S45-DN	8.5	21943147	21089429	6.58	6.33	96.11	0.03	97.42	93.38	50.96	21089429	17834531	84.57
S46-DN	8.5	23184681	22508559	6.96	6.75	97.08	0.03	97.16	92.75	50.8	22508559	18670881	82.95
S47-DN	8.3	22454792	21491489	6.74	6.45	95.71	0.03	97.37	93.17	50.2	21491489	18346333	85.37
S48-DN	6.2	23305973	22607788	6.99	6.78	97	0.03	96.59	91.65	50.7	22607788	18785745	83.09
S49-DN	7.9	22548715	21642198	6.76	6.49	95.98	0.03	97.34	93.02	49.94	21642198	18291685	84.52
S50-DN	6.7	23738919	22273286	7.12	6.68	93.83	0.03	95.6	90.22	49.82	22273286	18316926	82.24
S51-DN	9.4	49307740	47588582	7.4	7.14	96.51	0.03	96.17	90.18	49.87	23794291	19880666	83.55
S52-DN	8.7	45134864	43856540	6.77	6.58	97.17	0.03	95.97	89.85	50.79	21928270	18232043	83.14
S53-DN	9	41391328	39779784	6.21	5.97	96.11	0.03	95.81	89.38	50.02	19889892	16303912	81.97
S54-DN	8.1	43726094	41558140	6.56	6.23	95.04	0.03	96	90.15	49.93	20779070	16417109	79.01
S55-DN	7.4	44897052	43691350	6.73	6.55	97.31	0.03	96.28	90.35	49.59	21845675	17122584	78.38
S56-DN	9	39410410	37314882	5.91	5.6	94.68	0.03	96.04	89.91	44.99	18657441	14777332	79.2
S61-DN	8.5	42685070	39968912	6.4	6	93.64	0.03	96.03	90.18	50	19984456	15781624	78.97
S62-DN	8	44621074	42847698	6.69	6.43	96.03	0.03	96.34	90.48	46.99	21423849	16892180	78.85
S63-DN	8.2	41666888	38937600	6.25	5.84	93.45	0.03	96.3	90.47	47.77	19468800	15099933	77.56
S64-DN	7.3	48338494	45415906	7.25	6.81	93.95	0.03	96.21	90.17	47.55	22707953	17405422	76.65
S65-DN	7.6	45763684	44854530	6.86	6.73	98.01	0.03	96.12	90.05	49.26	22427265	18284532	81.53
S66-DN	8.9	43428072	42353750	6.51	6.35	97.53	0.03	95.81	89.32	49.48	21176875	17842643	84.26
S71-DN	8.5	43609436	42248816	6.54	6.34	96.88	0.03	96.16	90.16	48.93	21124408	17559018	83.12
S72-DN	8.3	44999446	43727474	6.75	6.56	97.17	0.03	96.56	91.2	49.42	21863737	18482756	84.54
S73-DN	8.7	45009224	43255472	6.75	6.49	96.1	0.03	96.43	90.83	50.05	21627736	17920511	82.86
S74-DN	8.7	44315156	42905652	6.65	6.44	96.82	0.03	96.32	90.43	48.88	21452826	17698868	82.5
S75-DN	7.6	46552470	44909900	6.98	6.74	96.47	0.03	96.3	90.5	49.02	22454950	17999674	80.16
S76-DN	7.7	46354606	44462788	6.95	6.67	95.92	0.03	96.17	90.11	49.79	22231394	16762516	75.4
S81-DN	7.5	42709546	40832994	6.41	6.12	95.61	0.03	97.28	92.78	49.95	20416497	17258418	84.53
S82-DN	7.6	50504684	46575960	7.58	6.99	92.22	0.03	97.31	92.91	51.11	23287980	19647460	84.37
S83-DN	8.6	45538862	43520540	6.83	6.53	95.57	0.03	97.05	92.23	50.41	21760270	18338311	84.27
S84-DN	8.9	42030034	40845406	6.3	6.13	97.18	0.03	96.97	92.05	50.56	20422703	17225542	84.35
S85-DN	7.2	42449822	40454376	6.37	6.07	95.3	0.03	97	92.12	49.92	20227188	16686722	82.5
S86-DN	7.7	48317820	45888524	7.25	6.88	94.97	0.03	96.86	91.89	50.75	22944262	19066454	83.1
S87-DN	8.5	29724176	29184162	4.46	4.38	98.18	0.03	96.84	91.56	46.05	22182038	17503051	78.91
S88-DN	8.3	44098710	41744266	6.61	6.26	94.66	0.03	96.85	91.89	50.52	20872133	17318314	82.97
S89-DN	7.4	42702572	39939990	6.41	5.99	93.53	0.03	97.45	93.22	50.77	19969995	16390552	82.08
S01-XN	8	25104725	24481519	7.53	7.34	97.52	0.03	97.31	93.07	48.45	24481519	20865781	85.23
S02-XN	8.3	27174629	26349126	8.15	7.9	96.96	0.03	97.25	93.11	49.17	26349126	23083749	87.61
S03-XN	8.5	26868580	26479319	8.06	7.94	98.55	0.03	97.8	93.84	51.26	26479319	23249278	87.8
S04-XN	8.1	27366208	25877468	8.21	7.76	94.56	0.03	97.38	93.28	52.37	25877468	21304696	82.33
S05-XN	7.6	25277362	23793761	7.58	7.14	94.13	0.03	96.44	91.97	48.03	23793761	18667267	78.45
S06-XN	9	20339836	18298873	6.1	5.49	89.97	0.03	97.8	94.22	51.41	18298873	15429558	84.32
S07-XN	8.7	23739221	21978261	7.12	6.59	92.58	0.03	97.38	93.02	50.41	21978261	18158778	82.62
S08-XN	8.8	23512083	20952005	7.05	6.29	89.11	0.03	97.24	93.47	52.74	20952005	17249650	82.33
S09-XN	8.5	20652138	18945221	6.2	5.68	91.73	0.03	97	92.53	51.65	18945221	16185422	85.43
S10-XN	9.1	21765691	20034440	6.53	6.01	92.05	0.03	97.42	93.16	50.77	20034440	16643247	83.07
S11-XN	8.6	27524378	24817955	8.26	7.45	90.17	0.02	97.99	94.45	50.14	24817955	21189033	85.38
S12-XN	8.1	30157846	27203749	9.05	8.16	90.2	0.03	97.96	94.4	49.74	27203749	23408317	86.05
S13-XN	8.4	23131114	22134671	6.94	6.64	95.69	0.03	98.02	94.16	47.69	22134671	18802868	84.95
S14-XN	8.3	28110244	25534554	8.43	7.66	90.84	0.03	97.84	93.82	47.77	25534554	21732804	85.11
S15-XN	7.7	35030224	33922455	10.51	10.18	96.84	0.03	97.83	93.84	47.01	33922455	28676162	84.53
S16-XN	8.3	19952465	17757432	5.99	5.33	89	0.02	98.15	94.7	47.47	17757432	14879675	83.79
S17-XN	8.4	20609185	19156672	6.18	5.75	92.95	0.02	98.06	94.27	48.3	19156672	15810488	82.53
S18-XN	8.3	21873470	20079680	6.56	6.02	91.8	0.03	97.41	93.03	50.98	20079680	17540008	87.35
S19-XN	8.1	22524339	20954791	6.76	6.29	93.03	0.03	97.45	93.1	50.92	20954791	18284100	87.25
S20-XN	7.6	22289958	20679579	6.69	6.2	92.78	0.03	97.58	93.41	51.79	20679579	17576491	84.99
S21-XN	8.1	22204192	20513302	6.66	6.15	92.38	0.03	97.37	92.91	51.16	20513302	17417432	84.91
S22-XN	8.1	21897747	20111142	6.57	6.03	91.84	0.03	97.54	93.31	51.34	20111142	17177648	85.41
S23-XN	8.1	22009261	20127467	6.6	6.04	91.45	0.03	97.63	93.53	50.76	20127467	17459300	86.74
S24-XN	9.3	28398730	25690877	8.52	7.71	90.46	0.03	97.87	94.23	50.53	25690877	21229308	82.63
S25-XN	9.2	24157870	23300377	7.25	6.99	96.45	0.03	97.99	94.1	48.73	23300377	19665242	84.4
S26-XN	9	27837395	26678762	8.35	8	95.84	0.03	97.92	94.06	48.33	26678762	22636275	84.85
S27-XN	8.9	29525273	26473789	8.86	7.94	89.66	0.03	97.91	94.23	48.95	26473789	22682139	85.68
S28-XN	8.7	23000072	22075170	6.9	6.62	95.98	0.03	98.07	94.12	44.73	22075170	19087830	86.47
S29-XN	8.9	29477503	26282160	8.84	7.88	89.16	0.03	97.97	94.24	47.01	26282160	22984912	87.45
S30-XN	9	21284269	20125107	6.39	6.04	94.55	0.03	97.5	93.19	50.48	20125107	17594306	87.42
S31-XN	8.7	21733275	20511379	6.52	6.15	94.38	0.03	97.5	93.16	50.47	20511379	18049141	88
S32-XN	7.5	21912076	20417706	6.57	6.13	93.18	0.03	97.4	93.03	51.34	20417706	16625644	81.43
S33-XN	8.3	22135886	20604727	6.64	6.18	93.08	0.03	97.58	93.41	51.12	20604727	17090482	82.94
S34-XN	8.5	21836265	20422993	6.55	6.13	93.53	0.03	97.56	93.25	50.49	20422993	17420906	85.3
S35-XN	9	22626428	20944399	6.79	6.28	92.57	0.03	97.5	93.12	49.74	20944399	17639738	84.22
S36-XN	8.8	22552967	20884893	6.77	6.27	92.6	0.03	97.58	93.36	50.63	20884893	18027187	86.32
S37-XN	9.4	25798243	23154681	7.74	6.95	89.75	0.03	97.97	94.39	49.05	23154681	19775634	85.41
S38-XN	9.4	22681115	20674771	6.8	6.2	91.15	0.03	97.62	93.38	49.06	20674771	17781021	86
S39-XN	8.8	22475373	20268964	6.74	6.08	90.18	0.03	97.66	93.5	49.03	20268964	17122061	84.47
S40-XN	8.7	20934310	19050579	6.28	5.72	91	0.03	97.7	93.56	48.31	19050579	16003870	84.01
S41-XN	8.3	28676845	25552201	8.6	7.67	89.1	0.02	98.06	94.5	47.64	25552201	22404717	87.68
S42-XN	8.6	21788989	20386121	6.54	6.12	93.56	0.03	97.24	92.75	51.99	20386121	18028103	88.43
S43-XN	8.5	22309645	20823671	6.69	6.25	93.34	0.03	97.5	93.25	50.73	20823671	17822980	85.59
S44-XN	7.8	22650806	21160322	6.8	6.35	93.42	0.03	97.37	93.09	50.63	21160322	17618223	83.26
S45-XN	8.5	22303614	20873104	6.69	6.26	93.59	0.03	97.54	93.29	50.84	20873104	18219237	87.29
S46-XN	8	32627172	29042138	9.79	8.71	89.01	0.02	97.92	94.35	50.36	29042138	25524857	87.89
S47-XN	8.3	23586101	21782015	7.08	6.53	92.35	0.03	97.5	93.23	51.15	21782015	19121577	87.79
S48-XN	7.1	21822435	20050017	6.55	6.02	91.88	0.03	97.51	93.18	50.33	20050017	16306782	81.33
S49-XN	6.6	22675992	20487380	6.8	6.15	90.35	0.03	97.59	93.34	48.63	20487380	17746327	86.62
S50-XN	8.5	30382109	27162642	9.11	8.15	89.4	0.03	97.91	94.21	47.53	27162642	23422321	86.23
S51-XN	9.3	44667854	42311200	6.7	6.35	94.72	0.03	96.67	91.19	46.18	21155600	17143376	81.03
S52-XN	9.9	41249608	39532296	6.19	5.93	95.84	0.03	96.14	89.91	43.24	19766148	15748726	79.68
S53-XN	9.5	46494740	44126292	6.97	6.62	94.91	0.03	96.31	90.28	43.81	22063146	17234415	78.11
S54-XN	9.2	49413922	46833668	7.41	7.03	94.78	0.03	96.39	90.55	47.88	23416834	19259025	82.24
S55-XN	9.4	48123232	46759398	7.22	7.01	97.17	0.03	96.11	90.05	49.05	23379699	19740632	84.43
S56-XN	9.2	50335724	48942104	7.55	7.34	97.23	0.03	96.14	90.08	50.81	24471052	21156249	86.45
S61-XN	9.3	50626478	48460954	7.59	7.27	95.72	0.03	96.18	90.22	49.15	24230477	20238744	83.53
S62-XN	9.3	41394672	39914812	6.21	5.99	96.42	0.03	96.18	90.22	50.01	19957406	16828197	84.32
S63-XN	9	44800714	43358382	6.72	6.5	96.78	0.03	95.94	89.7	48.51	21679191	15580444	71.87
S64-XN	9.3	42436488	41328830	6.37	6.2	97.39	0.03	96.07	89.97	48.83	20664415	17296220	83.7
S65-XN	9.4	42361046	41098998	6.35	6.16	97.02	0.03	96.43	90.76	47.73	20549499	17045750	82.95
S66-XN	9.4	44494128	43510976	6.67	6.53	97.79	0.03	96.43	90.69	49.31	21755488	18541530	85.23
S71-XN	9.2	40286296	38096782	6.04	5.71	94.57	0.03	96.28	90.36	46.73	19048391	15825430	83.08
S72-XN	9.2	46426978	44607296	6.96	6.69	96.08	0.03	96.17	90.11	47.62	22303648	18049156	80.92
S73-XN	9.3	48164700	46257140	7.22	6.94	96.04	0.03	96.14	90.05	48.41	23128570	19215392	83.08
S74-XN	9.6	45538212	43016378	6.83	6.45	94.46	0.03	96.02	89.74	45.1	21508189	17309288	80.48
S75-XN	9.3	42525828	41408750	6.38	6.21	97.37	0.03	96.04	89.92	49.87	20704375	17305199	83.58
S76-XN	9.7	41973156	40439530	6.3	6.07	96.35	0.03	96.2	90.25	50.08	20219765	17095653	84.55
S81-XN	9.3	44955668	42092558	6.74	6.31	93.63	0.03	97.09	92.39	50.3	21046279	18267191	86.8
S82-XN	8.8	40124648	37994864	6.02	5.7	94.69	0.03	97.48	93.23	49.91	18997432	16415221	86.41
S83-XN	9.3	47402206	42755812	7.11	6.41	90.2	0.03	97.15	92.49	50.01	21377906	18090423	84.62
S84-XN	9.2	58597498	57467198	8.79	8.62	98.07	0.03	97.62	93.25	47.94	28733599	24368534	84.81
S85-XN	10	49332412	48494852	7.4	7.27	98.3	0.03	97.5	92.94	47.79	24247426	21372132	88.14
S86-XN	10	45574188	42671000	6.84	6.4	93.63	0.03	97.16	92.36	47.94	21335500	18245819	85.52
S87-XN	10	50415758	47635864	7.56	7.15	94.49	0.03	97.33	92.8	47.85	23817932	20720094	86.99
S88-XN	9.8	48970252	45386614	7.35	6.81	92.68	0.03	97.11	92.36	48.69	22693307	19904063	87.71
S89-XN	8.9	41589576	39472922	6.24	5.92	94.91	0.03	97.35	92.94	51.25	19736461	16896563	85.61
S01-QN	6.2	21834364	21432346	6.55	6.43	98.16	0.03	97.39	92.86	47.17	21432346	16321658	76.15
S02-QN	7.1	24011484	22509737	7.2	6.75	93.75	0.03	97.41	93.06	48.81	22509737	17266508	76.71
S03-QN	6	21411003	20933800	6.42	6.28	97.77	0.03	97.25	92.66	48.07	20933800	16461084	78.63
S04-QN	6.4	21888674	20664507	6.57	6.2	94.41	0.03	97.58	93.5	50.16	20664507	16316398	78.96
S05-QN	6.1	21465188	20160803	6.44	6.05	93.92	0.03	97.15	92.96	51.77	20160803	16790893	83.28
S06-QN	6.9	23457010	22153576	7.04	6.65	94.44	0.03	96.69	91.82	52.04	22153576	18208242	82.19
S07-QN	6	21330004	20867227	6.4	6.26	97.83	0.03	97.31	92.78	47.77	20867227	16051451	76.92
S08-QN	6.8	21154677	20128983	6.35	6.04	95.15	0.03	97.52	93.3	49.34	20128983	15719491	78.09
S09-QN	6.2	23644070	21947007	7.09	6.58	92.82	0.03	96.6	92.15	51.3	21947007	17700765	80.65
S10-QN	7.6	22493975	21188316	6.75	6.36	94.2	0.03	97.04	92.75	54.33	21188316	18056209	85.22
S11-QN	6.9	20934132	19900340	6.28	5.97	95.06	0.03	97.44	93.26	51.56	19900340	16392051	82.37
S12-QN	7.7	21907066	20542153	6.57	6.16	93.77	0.03	97.45	93.23	50.84	20542153	17064386	83.07
S13-QN	6.4	22449641	21268022	6.73	6.38	94.74	0.03	97.4	93.11	49.56	21268022	16809622	79.04
S14-QN	6.3	21582171	20371778	6.47	6.11	94.39	0.03	97.52	93.44	49.96	20371778	16662537	81.79
S15-QN	8.4	19615727	18656143	5.88	5.6	95.11	0.03	97.5	93.38	50.51	18656143	15522253	83.2
S16-QN	7.1	22044848	20802909	6.61	6.24	94.37	0.03	97.48	93.27	50.18	20802909	16680170	80.18
S17-QN	7	20385719	19361643	6.12	5.81	94.98	0.03	97.44	93.27	50.6	19361643	15304223	79.04
S18-QN	8	22095523	20511576	6.63	6.15	92.83	0.03	97.33	93.25	50.27	20511576	16593083	80.9
S19-QN	7.1	21288154	20253830	6.39	6.08	95.14	0.03	97.59	93.52	50.49	20253830	16922151	83.55
S20-QN	6.5	24731740	23949297	7.42	7.18	96.84	0.03	97.81	94.22	49.6	23949297	18644332	77.85
S21-QN	8.7	23973325	22912591	7.19	6.87	95.58	0.03	97.7	94.06	51.38	22912591	19286935	84.18
S22-QN	7.5	23718653	22658149	7.12	6.8	95.53	0.03	97.73	94.12	51.66	22658149	18742468	82.72
S23-QN	7.9	21138526	20294972	6.34	6.09	96.01	0.03	97.61	93.78	50.89	20294972	16882743	83.19
S24-QN	6.8	21726099	20926940	6.52	6.28	96.32	0.03	97.56	93.83	51.47	20926940	16645565	79.54
S25-QN	6.5	24058181	22998309	7.22	6.9	95.59	0.03	97.67	94.01	51.84	22998309	18631349	81.01
S26-QN	7.4	22175419	21576788	6.65	6.47	97.3	0.03	97.91	94.47	50.49	21576788	18313339	84.88
S27-QN	6.9	20423428	19555265	6.13	5.87	95.75	0.03	97.7	94.08	50.21	19555265	15885682	81.23
S28-QN	7.3	22545653	21799608	6.76	6.54	96.69	0.03	97.5	93.76	51.84	21799608	17846769	81.87
S29-QN	8.9	25879404	25151433	7.76	7.55	97.19	0.03	97.79	94.25	51	25151433	21715491	86.34
S30-QN	8.1	22357356	21249698	6.71	6.37	95.05	0.03	97.56	93.86	50.91	21249698	16548563	77.88
S31-QN	8.8	21250881	20181556	6.38	6.05	94.97	0.03	97.74	94.12	51.52	20181556	17087095	84.67
S32-QN	8.3	23178420	22065406	6.95	6.62	95.2	0.03	97.71	94.03	50.99	22065406	18356411	83.19
S33-QN	8	22123519	21071944	6.64	6.32	95.25	0.03	97.66	94.06	51.11	21071944	16845305	79.94
S34-QN	7.6	22204297	21121807	6.66	6.34	95.12	0.03	97.78	94.2	50.61	21121807	17519551	82.95
S35-QN	8.1	20301717	19320585	6.09	5.8	95.17	0.03	97.69	93.97	51.13	19320585	15910738	82.35
S36-QN	7.8	20497257	19565181	6.15	5.87	95.45	0.03	97.66	93.91	51.45	19565181	16334758	83.49
S37-QN	9.3	21452196	20648154	6.44	6.19	96.25	0.03	97.78	94.08	50.72	20648154	18431828	89.27
S38-QN	8.3	22075967	21092620	6.62	6.33	95.55	0.03	97.7	93.91	50.99	21092620	17289125	81.97
S39-QN	7.8	20029402	19235149	6.01	5.77	96.03	0.03	97.69	93.94	51.09	19235149	16204508	84.24
S40-QN	6.6	20878376	20093910	6.26	6.03	96.24	0.03	97.64	93.93	49.89	20093910	15247760	75.88
S41-QN	8.6	21634073	20541449	6.49	6.16	94.95	0.03	97.64	93.81	51.13	20541449	17081293	83.16
S42-QN	7.8	19781514	18977068	5.93	5.69	95.93	0.03	97.45	93.67	52.66	18977068	15887352	83.72
S43-QN	8.2	20517786	19616427	6.16	5.88	95.61	0.03	97.58	93.88	52.36	19616427	16805285	85.67
S44-QN	7.6	23925700	22823250	7.18	6.85	95.39	0.03	97.66	93.87	50.37	22823250	18858155	82.63
S45-QN	7.1	23479724	22347225	7.04	6.7	95.18	0.03	97.7	94.09	51.02	22347225	17943040	80.29
S46-QN	6.3	23755263	22417507	7.13	6.73	94.37	0.03	96.66	92.69	54.09	22417507	17499119	78.06
S47-QN	9.3	22573106	21467727	6.77	6.44	95.1	0.03	97.72	94.03	51.37	21467727	18152406	84.56
S48-QN	8.1	21056719	20555460	6.32	6.17	97.62	0.03	96.75	91.92	47.76	20555460	16179398	78.71
S49-QN	9.3	20627097	19954951	6.19	5.99	96.74	0.03	97.71	93.9	49.47	19954951	16255362	81.46
S50-QN	7.9	20703151	19933689	6.21	5.98	96.28	0.03	97.8	94.18	50.99	19933689	17247158	86.52
S53-QN	8.9	47558200	44440726	7.13	6.67	93.44	0.03	95.79	89.71	48.87	22220363	17095726	76.94
S54-QN	9.4	44644898	43181426	6.7	6.48	96.72	0.03	96.75	91.73	49.9	21590713	17195714	79.64
S61-QN	9	43103426	42071100	6.47	6.31	97.61	0.03	95.97	89.89	49.69	21035550	17095721	81.27
S62-QN	9.9	44643870	42668178	6.7	6.4	95.57	0.03	96.33	90.61	52.37	21334089	17574692	82.38
S63-QN	7	42330242	41082134	6.35	6.16	97.05	0.03	97.36	92.98	49.2	20541067	17197385	83.72
S64-QN	7.5	44354330	43180972	6.65	6.48	97.35	0.03	96.85	91.89	49.94	21590486	16902717	78.29
S65-QN	9.4	39856218	38602052	5.98	5.79	96.85	0.03	96.53	91.3	48.8	19301026	15791558	81.82
S66-QN	9.1	43794750	42086374	6.57	6.31	96.1	0.03	96.24	90.3	48.25	21043187	17085877	81.19
S71-QN	8.3	40532414	38375014	6.08	5.76	94.68	0.03	96.13	89.94	46.47	19187507	15084199	78.61
S72-QN	7.7	44495442	42033432	6.67	6.31	94.47	0.03	96.88	92	50.26	21016716	16442425	78.23
S73-QN	9.2	50368636	48708418	7.56	7.31	96.7	0.03	95.66	89.26	50.32	24354209	18399036	75.55
S74-QN	8.5	45838770	44163390	6.88	6.62	96.35	0.03	95.64	89.34	51.37	22081695	17661079	79.98
S75-QN	7.5	50423972	47199884	7.56	7.08	93.61	0.03	95.5	89.31	47.9	23599942	17593000	74.55
S76-QN	9.5	45622306	43432768	6.84	6.51	95.2	0.03	96.52	90.96	50.3	21716384	18279996	84.18
S82-QN	6.8	47720060	44483252	7.16	6.67	93.22	0.03	97.41	93.11	50.59	22241626	18307890	82.31
S83-QN	9	46075802	45490308	6.91	6.82	98.73	0.03	95.52	88.83	47.49	22745154	18902602	83.11
S84-QN	8.3	41853384	40028190	6.28	6	95.64	0.03	97.31	92.79	49.89	20014095	17064705	85.26
S85-QN	8.6	43893786	42812778	6.58	6.42	97.54	0.03	95.52	88.86	49.06	21406389	17016002	79.49
S86-QN	8.1	45259056	44437510	6.79	6.67	98.18	0.03	95.82	89.39	47.89	22218755	16558406	74.52
S87-QN	9.7	42485638	41581704	6.37	6.24	97.87	0.03	96.06	89.87	48.11	20790852	16944862	81.5
S88-QN	6.6	41713054	39690160	6.26	5.95	95.15	0.03	97.04	92.15	48.73	19845080	15864206	79.94
S89-QN	7.3	47433970	44701146	7.12	6.71	94.24	0.03	97.29	92.7	49.22	22350573	18268594	81.74
S01-CT	9.6	22608453	20626796	6.78	6.19	91.23	0.03	97.84	93.75	49.28	20626796	16868709	81.78
S02-CT	8.9	22409725	19822519	6.72	5.95	88.45	0.02	98.06	94.49	46.58	19822519	16991285	85.72
S03-CT	9.6	22422424	20716424	6.73	6.21	92.39	0.03	97.75	93.55	49.56	20716424	16495237	79.62
S04-CT	9.7	21024746	19315335	6.31	5.79	91.87	0.03	97.66	93.44	51.45	19315335	14921556	77.25
S05-CT	8.9	22717554	21012433	6.82	6.3	92.49	0.03	97.76	93.75	51.42	21012433	17112402	81.44
S06-CT	9.6	23485245	21864654	7.05	6.56	93.1	0.03	97.72	93.57	51.45	21864654	17158713	78.48
S07-CT	9.5	22602668	20886652	6.78	6.27	92.41	0.03	97.66	93.48	51.13	20886652	17195134	82.33
S08-CT	9.3	21918196	20087065	6.58	6.03	91.65	0.03	97.52	93.16	51.07	20087065	15894072	79.13
S09-CT	9.2	20963928	19212577	6.29	5.76	91.65	0.03	97.53	93.12	51.05	19212577	15335388	79.82
S10-CT	9.7	20984604	18795161	6.3	5.64	89.57	0.02	98.13	94.77	51.2	18795161	15106855	80.38
S11-CT	9.2	22811580	20466354	6.84	6.14	89.72	0.02	98.11	94.6	50.58	20466354	16252181	79.41
S12-CT	9.2	23104963	20674242	6.93	6.2	89.48	0.02	98.05	94.49	49.76	20674242	16574852	80.17
S13-CT	9.4	22281784	21176967	6.68	6.35	95.04	0.02	98.06	94.27	49.66	21176967	16986272	80.21
S14-CT	9.1	22051597	19914423	6.62	5.97	90.31	0.03	97.8	93.72	49.87	19914423	16331092	82.01
S15-CT	8.9	22648891	20485355	6.79	6.15	90.45	0.03	97.72	93.59	49.13	20485355	17964450	87.69
S16-CT	9.3	22803217	21145987	6.84	6.34	92.73	0.03	97.79	93.81	51.11	21145987	17420153	82.38
S17-CT	9.2	22663825	21063347	6.8	6.32	92.94	0.03	97.74	93.65	51.58	21063347	16698776	79.28
S18-CT	9	22906412	21189437	6.87	6.36	92.5	0.03	97.78	93.82	51.15	21189437	17280924	81.55
S19-CT	9	21002782	19664505	6.3	5.9	93.63	0.03	97.62	93.34	50.92	19664505	15733115	80.01
S20-CT	9.6	20516796	18928897	6.16	5.68	92.26	0.03	97.63	93.38	51.3	18928897	15123546	79.9
S21-CT	8.9	21840233	19875270	6.55	5.96	91	0.03	97.62	93.34	49.7	19875270	16590137	83.47
S22-CT	9	22821371	21205010	6.85	6.36	92.92	0.03	97.52	93.08	50.19	21205010	17445555	82.27
S23-CT	9.4	23363785	21291493	7.01	6.39	91.13	0.03	97.81	93.78	49.39	21291493	17551304	82.43
S24-CT	9.6	22465184	20087300	6.74	6.03	89.42	0.02	98.11	94.61	49.36	20087300	16530966	82.3
S25-CT	8.6	23899621	22970833	7.17	6.89	96.11	0.03	98.06	94.22	48.34	22970833	19162629	83.42
S26-CT	8.5	22256491	19741176	6.68	5.92	88.7	0.03	98	94.31	49.81	19741176	15987077	80.98
S27-CT	8.9	21227289	19460517	6.37	5.84	91.68	0.03	97.78	93.63	48.16	19460517	16437788	84.47
S28-CT	9	21787799	20271170	6.54	6.08	93.04	0.03	97.73	93.62	50.09	20271170	16310799	80.46
S29-CT	8.9	23651651	22431262	7.1	6.73	94.84	0.03	97.58	93.27	50.47	22431262	17677819	78.81
S30-CT	8.8	22711454	21500549	6.81	6.45	94.67	0.03	97.59	93.27	50.09	21500549	17115134	79.6
S31-CT	9.1	21791311	20212660	6.54	6.06	92.76	0.03	97.72	93.6	50.16	20212660	16153385	79.92
S32-CT	9	22722137	21250817	6.82	6.38	93.52	0.03	97.47	92.95	49.81	21250817	17291830	81.37
S33-CT	7.6	22790854	21049057	6.84	6.31	92.36	0.03	97.74	93.51	49.82	21049057	16804352	79.83
S34-CT	9.1	22837787	21106120	6.85	6.33	92.42	0.03	97.61	93.25	49.49	21106120	16990925	80.5
S35-CT	9.1	23035431	20750055	6.91	6.23	90.08	0.03	97.69	93.47	48.03	20750055	17699651	85.3
S36-CT	8.7	28403238	27858460	8.52	8.36	98.08	0.03	97.63	93.69	50	27858460	22713138	81.53
S37-CT	8.1	22101475	19533553	6.63	5.86	88.38	0.02	98.08	94.56	47.27	19533553	15912204	81.46
S38-CT	9.5	22519226	20685476	6.76	6.21	91.86	0.03	97.87	93.79	47.31	20685476	16997572	82.17
S39-CT	9.4	22759354	20918243	6.83	6.28	91.91	0.03	97.8	93.62	47.49	20918243	16494885	78.85
S40-CT	8.8	21932202	20664312	6.58	6.2	94.22	0.03	97.64	93.36	49.64	20664312	17018140	82.36
S41-CT	10	20686732	18857354	6.21	5.66	91.16	0.03	97.66	93.44	51.61	23337445	18435359	78.99
S42-CT	9.9	21618119	19654527	6.49	5.9	90.92	0.03	97.72	93.56	51.01	19654527	15859557	80.69
S43-CT	9.9	20323225	18521439	6.1	5.56	91.13	0.03	97.72	93.66	51.93	18521439	14751113	79.64
S44-CT	9.9	22237282	20178858	6.67	6.05	90.74	0.02	98.08	94.58	50.72	20459441	16514265	80.72
S45-CT	9.8	28396758	27235344	8.52	8.17	95.91	0.03	97.92	93.97	51.33	19755666	15797692	79.97
S46-CT	10	21580398	19121753	6.47	5.74	88.61	0.02	98.12	94.72	51.27	22341161	18282927	81.84
S47-CT	9.8	21121314	20184762	6.34	6.06	95.57	0.02	98.14	94.46	50.39	21965055	17565304	79.97
S48-CT	9.8	21927709	21212286	6.58	6.36	96.74	0.03	97.65	93.74	50.34	19747655	16302802	82.56
S49-CT	9.5	23438338	22421707	7.03	6.73	95.66	0.03	97.53	93.55	49.27	22421707	15749724	70.24
S50-CT	9.2	22842740	21269881	6.85	6.38	93.11	0.03	96.88	92.58	49.06	21269881	16022771	75.33
S81-CT	10	43831020	42908996	6.57	6.44	97.9	0.03	95.84	89.5	48.92	21454498	17503117	81.58
S82-CT	9.4	47815842	45244944	7.17	6.79	94.62	0.03	97.39	92.86	49.26	22622472	17099665	75.59
S83-CT	10	45728590	44417998	6.86	6.66	97.13	0.03	96.28	90.33	49.15	22208999	18579677	83.66
S84-CT	9.6	41552742	39298750	6.23	5.89	94.58	0.03	97.27	92.52	50.3	19649375	15883759	80.84
S85-CT	10	47093022	45938818	7.06	6.89	97.55	0.03	96.24	90.31	49.85	22969409	19794854	86.18
S86-CT	9.6	43046228	42113646	6.46	6.32	97.83	0.03	95.85	89.53	50.65	21056823	17960052	85.29
S87-CT	10	48037310	46759256	7.21	7.01	97.34	0.03	96.09	89.97	49.87	23379628	19799690	84.69
S88-CT	10	44504762	43495578	6.68	6.52	97.73	0.03	96.38	90.59	50.16	21747789	18480071	84.97
S89-CT	9.6	42306210	41464326	6.35	6.22	98.01	0.03	96.12	89.96	50.16	20732163	17435634	84.1
S01-XDM	6.8	20079768	18275951	6.02	5.48	91.02	0.03	97.51	93.14	46.73	18275951	14570150	79.72
S02-XDM	6.9	18910215	17763648	5.67	5.33	93.94	0.03	96.75	91.95	50.98	20409592	17921113	87.81
S03-XDM	7.1	18413432	16766496	5.52	5.03	91.06	0.03	96.72	91.86	49.86	19290118	16566955	85.88
S04-XDM	6.1	25293416	23561270	7.59	7.07	93.15	0.03	97.42	93.14	50.6	23561270	20939820	88.87
S05-XDM	6.9	17540374	16210242	5.26	4.86	92.42	0.03	96.77	92.05	50.77	19735169	16829038	85.27
S06-XDM	6.8	21388316	19255529	6.42	5.78	90.03	0.03	96.85	92.05	48.28	19255529	15990721	83.04
S07-XDM	5.6	23352142	20615686	7.01	6.18	88.28	0.03	96.98	92.39	49.91	20615686	17340701	84.11
S08-XDM	7.7	22416911	21152971	6.73	6.35	94.36	0.03	97.41	93.14	51.97	21152971	18772650	88.75
S09-XDM	7.3	22961729	21890279	6.89	6.57	95.33	0.03	97.28	92.84	52.2	21890279	19566619	89.38
S10-XDM	7.6	24549978	23461379	7.36	7.04	95.57	0.03	97.36	93.04	51.73	23461379	21206237	90.39
S11-XDM	6.8	18714977	17752720	5.61	5.33	94.86	0.03	96.59	91.67	51.69	20348384	17850331	87.72
S12-XDM	8.9	17754967	16624148	5.33	4.99	93.63	0.03	96.61	91.69	51.99	19840903	17675136	89.08
S13-XDM	7.4	15011757	14138298	4.5	4.24	94.18	0.03	96.83	92.12	51.91	20215160	18169172	89.88
S14-XDM	7.9	24439050	22643631	7.33	6.79	92.65	0.03	97.5	93.46	51.44	22643631	20401343	90.1
S15-XDM	6.9	19629226	18357658	5.89	5.51	93.52	0.03	97.44	93.12	49.86	18357658	16256266	88.55
S16-XDM	7.1	17941605	16454502	5.38	4.94	91.71	0.03	96.81	92	49.91	19484205	16635550	85.38
S17-XDM	7.4	20900925	18659351	6.27	5.6	89.28	0.03	97.47	93.11	48.94	18659351	15897631	85.2
S18-XDM	7.7	21960988	19985845	6.59	6	91.01	0.03	96.84	92.05	49.52	19985845	17279830	86.46
S19-XDM	7.8	19417941	17317111	5.83	5.2	89.18	0.03	96.92	92.23	50.23	19851634	16948814	85.38
S20-XDM	6.8	27700167	24513870	8.31	7.35	88.5	0.03	97.55	93.34	50.45	24513870	21074863	85.97
S21-XDM	6.7	24156330	22822508	7.25	6.85	94.48	0.03	97.36	92.99	52.24	22822508	20786862	91.08
S22-XDM	7.2	23841844	22573530	7.15	6.77	94.68	0.03	96.73	91.94	51.98	22573530	20023563	88.7
S23-XDM	7.4	24105255	22716408	7.23	6.81	94.24	0.03	96.72	91.82	51.46	22716408	20160698	88.75
S24-XDM	7.2	21721242	20265785	6.52	6.08	93.3	0.03	96.71	91.88	52.17	20265785	17695973	87.32
S25-XDM	6.6	19409124	18373279	5.82	5.51	94.66	0.03	96.63	91.77	51.41	21179370	18154269	85.72
S26-XDM	8.6	14613721	13261495	4.38	3.98	90.75	0.03	96.78	92.03	50.94	19416903	16901412	87.04
S27-XDM	9	12476367	11509110	3.74	3.45	92.25	0.03	96.91	92.28	51.33	20157317	17744124	88.03
S28-XDM	7.3	18225410	16482687	5.47	4.94	90.44	0.03	96.88	92.14	49.34	18968526	16152338	85.15
S29-XDM	5.7	19149155	17826675	5.74	5.35	93.09	0.03	96.94	92.25	49.23	20481319	17338351	84.65
S30-XDM	7.1	19771227	18408780	5.93	5.52	93.11	0.03	96.94	92.28	50.2	18408780	15801995	85.84
S31-XDM	6.3	21932402	20256755	6.58	6.08	92.36	0.03	96.72	91.93	49.78	20256755	17639953	87.08
S32-XDM	6.5	23531280	21894182	7.06	6.57	93.04	0.03	97.53	93.19	48.07	21894182	19210340	87.74
S33-XDM	7.6	17698524	16429612	5.31	4.93	92.83	0.03	96.81	92.1	51.51	19743418	17560177	88.94
S34-XDM	7.1	23724168	22579280	7.12	6.77	95.17	0.03	96.62	91.8	51.58	22579280	19936486	88.3
S35-XDM	6.2	21972817	20981339	6.59	6.29	95.49	0.03	96.34	91.42	52.41	20981339	17621288	83.99
S36-XDM	7.7	20146150	18628152	6.04	5.59	92.47	0.03	96.63	91.83	51.95	18628152	16064101	86.24
S37-XDM	6.5	20625716	19585643	6.19	5.88	94.96	0.03	96.5	91.69	51.69	19585643	16873554	86.15
S38-XDM	7	14990429	14157526	4.5	4.25	94.44	0.03	96.75	91.97	52.1	20213670	17760929	87.87
S39-XDM	7.9	19188623	17913589	5.76	5.37	93.36	0.03	96.72	91.9	51.75	20701851	18154453	87.69
S40-XDM	6.9	20117381	18465718	6.04	5.54	91.79	0.03	96.93	92.28	50.48	18465718	16142262	87.42
S41-XDM	7.8	26942150	24160056	8.08	7.25	89.67	0.03	97.38	92.97	50.31	24160056	20383947	84.37
S42-XDM	7.5	20110488	18460032	6.03	5.54	91.79	0.03	96.86	92.16	49.41	18460032	15812020	85.66
S43-XDM	7.1	24827547	23451409	7.45	7.04	94.46	0.03	97.34	93	52.34	23451409	21198645	90.39
S45-XDM	8.7	24059841	22163163	7.22	6.65	92.12	0.03	96.8	91.97	48.64	22163163	19254218	86.87
S46-XDM	6.5	23344335	22392378	7	6.72	95.92	0.03	96.72	91.88	52.17	22392378	20175276	90.1
S47-XDM	6.4	19799043	18786695	5.94	5.64	94.89	0.03	96.67	91.79	52.08	18786695	16342672	86.99
S48-XDM	8.3	23663307	22124109	7.1	6.64	93.5	0.03	96.8	92.07	51.95	22124109	19228947	86.91
S49-XDM	7.1	18560240	18010523	5.57	5.4	97.04	0.03	96.78	92.03	52.41	20686664	18719667	90.49
S50-XDM	7.5	18104736	16746221	5.43	5.02	92.5	0.03	96.88	92.19	51.68	19298086	17104156	88.63
S52-XDM	7.9	42354924	40772890	6.35	6.12	96.26	0.03	96.45	90.73	51.49	20386445	17648361	86.57
S53-XDM	10	43594202	41972036	6.54	6.3	96.28	0.03	96.11	90.11	51.61	20986018	18281777	87.11
S54-XDM	7.1	39931258	38392006	5.99	5.76	96.15	0.03	95.92	89.79	49.75	19196003	16407368	85.47
S55-XDM	7.1	44060852	42561910	6.61	6.38	96.6	0.03	96.23	90.23	50.22	21280955	18601838	87.41
S61-XDM	8.2	45478186	44423410	6.82	6.66	97.68	0.03	96.46	90.79	49.89	22211705	19124692	86.1
S62-XDM	8.3	43306568	41765602	6.5	6.26	96.44	0.03	95.93	89.62	50.24	20882801	18140276	86.87
S63-XDM	9.9	45026372	43882564	6.75	6.58	97.46	0.03	97.61	93.51	53.25	21941282	18804250	85.7
S64-XDM	8.5	40160646	37156406	6.02	5.57	92.52	0.03	96.45	90.74	49.78	18578203	16192761	87.16
S65-XDM	6	45531018	43643978	6.83	6.55	95.86	0.03	96.08	90.27	52.69	21821989	18228238	83.53
S66-XDM	7.6	42092738	39458142	6.31	5.92	93.74	0.03	97.07	92.38	54.54	19729071	17695058	89.69
S73-XDM	6	44202350	42070762	6.63	6.31	95.18	0.03	95.74	89.41	50.9	21035381	16700827	79.39
S75-XDM	6.4	45204792	43215014	6.78	6.48	95.6	0.03	96	89.85	51.27	21607507	18366963	85
S76-XDM	6.6	43186566	41997278	6.48	6.3	97.25	0.03	95.58	88.99	50.15	20998639	18090010	86.15
S81-XDM	6.9	43361430	41800960	6.5	6.27	96.4	0.03	97.25	92.47	52	20900480	19096787	91.37
S82-XDM	6.9	47094092	43484240	7.06	6.52	92.33	0.03	97.59	93.33	48.47	21742120	18977561	87.28
S83-XDM	6.7	44799530	42122434	6.72	6.32	94.02	0.03	97.21	92.62	52.25	21061217	18599378	88.31
S84-XDM	8.1	41517292	38534676	6.23	5.78	92.82	0.03	97.06	92.32	50.66	19267338	16703824	86.7
S85-XDM	7.9	51597500	50535710	7.74	7.58	97.94	0.03	95.82	89.51	51.74	25267855	22969084	90.9
S86-XDM	8.3	47523162	44348640	7.13	6.65	93.32	0.03	97.24	92.66	50.52	22174320	19334687	87.19
S87-XDM	7.1	46562206	45805604	6.98	6.87	98.38	0.03	95.88	89.59	51.01	22902802	19832755	86.6
S88-XDM	7	47799668	46884216	7.17	7.03	98.08	0.03	96.21	90.3	50.82	23442108	21010516	89.63
S89-XDM	7.9	44284210	41393474	6.64	6.21	93.47	0.03	97.4	92.56	48.25	20696737	18315672	88.5
S01-BJ	7.5	20271903	19417617	6.08	5.83	95.79	0.03	96.59	91.31	53.13	19417617	17002550	87.56
S02-BJ	7.6	22328095	21414944	6.7	6.42	95.91	0.03	97.12	92.36	52.95	21414944	18549829	86.62
S03-BJ	8.1	23653305	22567770	7.1	6.77	95.41	0.03	97.14	92.46	52.56	22567770	19981312	88.54
S04-BJ	7.7	22172096	21241885	6.65	6.37	95.8	0.03	97.33	92.87	53.43	21241885	18907978	89.01
S05-BJ	7.5	25292779	24280110	7.59	7.28	96	0.03	97.2	92.56	52.98	24280110	21172735	87.2
S06-BJ	7.9	23463945	22495259	7.04	6.75	95.87	0.03	97.2	92.58	53.67	22495259	19871589	88.34
S07-BJ	7.7	22432279	21316034	6.73	6.39	95.02	0.03	96.91	91.79	52.75	21316034	18150309	85.15
S08-BJ	7.7	24880887	23669783	7.46	7.1	95.13	0.03	97.06	92.23	52.8	23669783	20507315	86.64
S09-BJ	8.4	28402589	27331175	8.52	8.2	96.23	0.03	97.2	92.54	51.95	27331175	24352844	89.1
S10-BJ	7.7	26758280	25676978	8.03	7.7	95.96	0.03	97.19	92.52	52.67	25676978	22561772	87.87
S11-BJ	7.4	23985842	22942349	7.2	6.88	95.65	0.03	97.16	92.44	52.72	22942349	19326325	84.24
S12-BJ	9.4	24293599	23405759	7.29	7.02	96.35	0.03	97.98	94.09	53.48	23405759	20837105	89.03
S13-BJ	9	24900163	23757058	7.47	7.13	95.41	0.03	97.37	92.91	53.3	23757058	20594543	86.69
S14-BJ	6.9	24272318	23082163	7.28	6.92	95.1	0.03	97.26	92.73	53.87	23082163	20325870	88.06
S15-BJ	8.6	20222062	19237488	6.07	5.77	95.13	0.03	97.29	92.73	52.84	19237488	16699892	86.81
S16-BJ	9.6	21638984	20628118	6.49	6.19	95.33	0.03	97.27	92.75	53.63	20628118	17871279	86.64
S17-BJ	9.7	19452427	18623438	5.84	5.59	95.74	0.03	97.28	92.73	52.91	18623438	15903301	85.39
S18-BJ	8.9	21146171	20195273	6.34	6.06	95.5	0.03	97.27	92.68	52.8	20195273	17008390	84.22
S19-BJ	8.9	21255034	20468292	6.38	6.14	96.3	0.03	97.31	92.72	52	20468292	17353951	84.78
S20-BJ	8.9	19535869	18564232	5.86	5.57	95.03	0.03	97.37	92.91	53.25	18564232	15823109	85.23
S21-BJ	8.8	24680110	23458052	7.4	7.04	95.05	0.03	97.12	92.41	53.45	23458052	20088052	85.63
S22-BJ	8.9	25965332	24539334	7.79	7.36	94.51	0.03	97.23	92.63	53.87	24539334	21373859	87.1
S23-BJ	7.4	20789513	19678302	6.24	5.9	94.65	0.03	97.32	92.89	53.86	19678302	17404528	88.45
S24-BJ	7.6	22529097	21347337	6.76	6.4	94.75	0.03	97.63	93.69	53.54	21347337	18777572	87.96
S25-BJ	8.1	24210181	23002999	7.26	6.9	95.01	0.03	97.34	92.94	54.15	23002999	20541533	89.3
S26-BJ	8.3	21325321	20273905	6.4	6.08	95.07	0.03	97.33	92.93	54.3	20273905	18140460	89.48
S27-BJ	7.9	24881749	23837719	7.46	7.15	95.8	0.03	97.3	92.78	53.72	23837719	20998422	88.09
S28-BJ	8	20506187	19512110	6.15	5.85	95.15	0.03	97.27	92.69	53.78	19512110	17337788	88.86
S29-BJ	8	21155056	20164865	6.35	6.05	95.32	0.03	97.12	92.41	53.89	20164865	17822789	88.39
S30-BJ	8.2	21106357	20062430	6.33	6.02	95.05	0.03	97.33	92.85	54.5	20062430	18076311	90.1
S31-BJ	8.5	24962690	23784880	7.49	7.14	95.28	0.03	97.25	92.67	53.86	23784880	21289627	89.51
S32-BJ	7.9	21652918	20597277	6.5	6.18	95.12	0.03	97.23	92.67	54.02	20597277	18131472	88.03
S33-BJ	8	22475716	21317733	6.74	6.4	94.85	0.03	97.14	92.42	53.8	21317733	18774259	88.07
S34-BJ	8	25183055	23847216	7.55	7.15	94.7	0.03	97.17	92.55	53.76	23847216	21036061	88.21
S35-BJ	8	26586274	25269283	7.98	7.58	95.05	0.03	97.19	92.58	54.37	25269283	22278034	88.16
S36-BJ	8.5	26480152	25242767	7.94	7.57	95.33	0.03	97.16	92.45	53.46	25242767	22128659	87.66
S37-BJ	7.6	25125838	23939310	7.54	7.18	95.28	0.03	97.31	92.78	53.48	23939310	20765391	86.74
S38-BJ	8.5	20278344	19369303	6.08	5.81	95.52	0.03	97.28	92.8	54.26	19369303	17382880	89.74
S39-BJ	8.4	18612853	17723778	5.58	5.32	95.22	0.03	97.41	93.01	54.36	17723778	15869551	89.54
S40-BJ	8.4	20540708	19462229	6.16	5.84	94.75	0.03	97.28	92.8	54.08	19462229	17032172	87.51
S41-BJ	8.2	21697060	20687632	6.51	6.21	95.35	0.03	97.11	92.4	53.93	20687632	18004755	87.03
S42-BJ	8.5	24757710	23474187	7.43	7.04	94.82	0.03	97.27	92.76	54.23	23474187	21023555	89.56
S43-BJ	8	21091670	20073718	6.33	6.02	95.17	0.03	97.27	92.74	54.32	20073718	17882800	89.09
S44-BJ	8.1	23419522	22231902	7.03	6.67	94.93	0.03	97.22	92.61	53.68	22231902	19584373	88.09
S45-BJ	8.1	21692435	20571034	6.51	6.17	94.83	0.03	97.14	92.45	53.55	20571034	18102768	88
S46-BJ	7.8	24183877	22816029	7.26	6.84	94.34	0.03	97.27	92.75	53.77	22816029	19916480	87.29
S47-BJ	6.2	24082855	23188532	7.22	6.96	96.29	0.03	97.19	92.58	53.14	23188532	20551314	88.63
S48-BJ	8.1	22687659	21756973	6.81	6.53	95.9	0.03	97.28	92.73	52.63	21756973	18746125	86.16
S49-BJ	7.3	24212388	23180196	7.26	6.95	95.74	0.03	97.15	92.47	53.03	23180196	20295159	87.55
S50-BJ	7.4	25838053	24770424	7.75	7.43	95.87	0.03	97.18	92.59	54.2	24770424	22151528	89.43
S51-BJ	8.7	40577510	39261292	6.09	5.89	96.76	0.03	96.03	89.85	51.57	19630646	16377498	83.43
S52-BJ	9.3	45110082	43887324	6.77	6.58	97.29	0.03	96.38	90.48	51.83	21943662	18323535	83.5
S53-BJ	8.3	40279342	39357220	6.04	5.9	97.71	0.03	96.24	90.16	50.82	19678610	16598731	84.35
S54-BJ	9.3	46266532	45151394	6.94	6.77	97.59	0.03	97.23	92.46	51.56	22575697	19022973	84.26
S55-BJ	9.3	44247446	42678530	6.64	6.4	96.45	0.03	96.56	91.05	51.77	21339265	17994426	84.33
S56-BJ	8.5	41374978	39043652	6.21	5.86	94.37	0.03	96.23	90.21	49.32	19521826	16011629	82.02
S61-BJ	8.3	45433024	43620778	6.81	6.54	96.01	0.03	96.1	89.88	50.17	21810389	18075043	82.87
S62-BJ	8.6	55987618	54620782	8.4	8.19	97.56	0.03	96.29	90.35	51.99	27310391	23203274	84.96
S63-BJ	8.4	52984124	50576134	7.95	7.59	95.46	0.03	96.42	90.76	51.98	25288067	21365161	84.49
S64-BJ	8.1	43237084	42048112	6.49	6.31	97.25	0.03	97.68	93.51	52.16	21024056	19004128	90.39
S65-BJ	8.3	45114014	43359816	6.77	6.5	96.11	0.03	96.18	90	51.38	21679908	18255140	84.2
S66-BJ	8.3	44133966	42301240	6.62	6.35	95.85	0.03	96.55	90.88	51.47	21150620	18004539	85.13
S71-BJ	8.7	44506196	42931534	6.68	6.44	96.46	0.03	96.88	91.56	51.91	21465767	18259127	85.06
S72-BJ	9.3	44186638	42493754	6.63	6.37	96.17	0.03	96.74	91.32	50.91	21246877	18050027	84.95
S73-BJ	8.2	43842324	42474342	6.58	6.37	96.88	0.03	96.58	90.88	50.75	21237171	17193294	80.96
S74-BJ	9	42419352	40161360	6.36	6.02	94.68	0.03	96.39	90.51	50.26	20080680	16521517	82.28
S75-BJ	8.3	45443722	43320494	6.82	6.5	95.33	0.03	96.3	90.28	49.91	21660247	17108051	78.98
S76-BJ	8.6	50286506	46944148	7.54	7.04	93.35	0.03	96.51	90.73	49.92	23472074	18447407	78.59
S81-BJ	7	43155992	41331984	6.47	6.2	95.77	0.03	97.19	92.48	52.56	20665992	18168612	87.92
S82-BJ	7.7	42517352	40779040	6.38	6.12	95.91	0.03	97.74	93.76	53.48	20389520	18058290	88.57
S83-BJ	7.8	43886806	41858860	6.58	6.28	95.38	0.03	97.28	92.69	51.38	20929430	18016387	86.08
S84-BJ	8.2	44671608	43134490	6.7	6.47	96.56	0.03	97.4	92.97	53.05	21567245	18805833	87.2
S85-BJ	7.7	45604926	43355876	6.84	6.5	95.07	0.03	97.38	92.91	52.69	21677938	19200367	88.57
S86-BJ	8.3	41093780	38514934	6.16	5.78	93.72	0.03	97.32	92.81	52.8	19257467	16843944	87.47
S87-BJ	8	50929100	46929392	7.64	7.04	92.15	0.03	97.31	92.81	52.11	23464696	20314572	86.58
S88-BJ	7.7	49596588	45110624	7.44	6.77	90.96	0.03	97.41	93.04	51.7	22555312	19706585	87.37
S89-BJ	8.3	92630462	85478684	13.89	12.82	92.28	0.03	97.26	92.7	53.52	42739342	37208894	87.06
S01-ZF	6.4	20754115	19749071	6.23	5.92	95.16	0.03	97.63	93.52	51.11	19749071	17575854	89
S02-ZF	6.8	21531128	20023918	6.46	6.01	93	0.03	97.84	93.92	51.89	20023918	17561710	87.7
S03-ZF	7.7	21322166	19875368	6.4	5.96	93.21	0.03	97.66	93.59	50.94	19875368	17628264	88.69
S04-ZF	7.9	21407879	20929500	6.42	6.28	97.77	0.03	97.73	93.58	48.23	20929500	18994415	90.75
S05-ZF	6	22441502	20351635	6.73	6.11	90.69	0.03	97.84	94.11	50.53	20351635	17938868	88.14
S07-ZF	7.3	19680563	17696386	5.9	5.31	89.92	0.03	97.7	93.8	50.48	17696386	15621342	88.27
S08-ZF	7.7	19664506	17481952	5.9	5.24	88.9	0.03	97.69	93.85	50.64	17481952	15595128	89.21
S09-ZF	6.5	28094956	27685230	8.43	8.31	98.54	0.03	97	92.07	52.24	27685230	24768551	89.46
S10-ZF	6.6	22072233	21334071	6.62	6.4	96.66	0.03	97.65	93.52	50.08	21334071	18669632	87.51
S11-ZF	8.9	19829368	18469957	5.95	5.54	93.14	0.03	97.58	93.48	51.12	18469957	16157093	87.48
S12-ZF	8.5	21330721	18940882	6.4	5.68	88.8	0.03	97.73	93.88	50.7	18940882	16835634	88.89
S13-ZF	7.8	28777561	27834610	8.63	8.35	96.72	0.03	96.65	91.88	49.89	27834610	24321212	87.38
S14-ZF	9.1	21654734	19844746	6.5	5.95	91.64	0.03	97.68	93.49	51.01	19844746	17546895	88.42
S15-ZF	8.7	21676440	19752798	6.5	5.93	91.13	0.03	97.69	93.66	51.44	19752798	17602486	89.11
S16-ZF	7.3	21995760	19438173	6.6	5.83	88.37	0.03	97.75	93.94	50.55	19438173	17027484	87.6
S17-ZF	8	22170860	19911847	6.65	5.97	89.81	0.03	97.69	93.8	50.74	19911847	17280976	86.79
S18-ZF	8.4	26305694	25805584	7.89	7.74	98.1	0.03	97.81	93.98	50.33	25805584	22849690	88.55
S19-ZF	8.7	21400621	18990035	6.42	5.7	88.74	0.03	97.78	94.08	49.21	18990035	16508317	86.93
S20-ZF	9.1	21278555	19588165	6.38	5.88	92.06	0.03	97.62	93.56	50.89	19588165	17160562	87.61
S21-ZF	8.4	20426090	18993404	6.13	5.7	92.99	0.03	97.58	93.41	51.27	18993404	16239525	85.5
S22-ZF	9.1	33771433	32836772	10.13	9.85	97.23	0.03	97.83	94.09	51.46	32836772	28420404	86.55
S23-ZF	8.2	23800915	23037850	7.14	6.91	96.79	0.03	97.85	94.06	51.11	23037850	20071236	87.12
S24-ZF	8.1	19767061	17569712	5.93	5.27	88.88	0.03	97.69	93.74	51.46	17569712	15536266	88.43
S25-ZF	8.5	20579254	18995464	6.17	5.7	92.3	0.03	97.43	93.02	51.8	18995464	17008392	89.54
S26-ZF	7.6	19680291	18685048	5.9	5.61	94.94	0.03	97.56	93.37	50.88	18685048	16383171	87.68
S27-ZF	7.6	21810354	20814182	6.54	6.24	95.43	0.03	97.74	93.64	50.76	20814182	18204069	87.46
S28-ZF	7.5	21030887	19517442	6.31	5.86	92.8	0.03	97.44	93.22	51	19517442	17274413	88.51
S29-ZF	8.2	21384920	19449207	6.42	5.83	90.95	0.03	97.76	93.78	50.34	19449207	17107678	87.96
S30-ZF	8	21625502	19608365	6.49	5.88	90.67	0.03	97.62	93.53	51.23	19608365	17133703	87.38
S31-ZF	7.9	32990128	32295416	9.9	9.69	97.89	0.03	97.97	94.35	50.01	32295416	27814589	86.13
S32-ZF	7.1	21687524	19562212	6.51	5.87	90.2	0.03	97.67	93.49	48.73	19562212	16511834	84.41
S33-ZF	6.4	19725079	18563108	5.92	5.57	94.11	0.03	97.74	93.52	47.46	18563108	16450485	88.62
S34-ZF	7.8	21463524	20750959	6.44	6.23	96.68	0.03	97.78	93.58	46.98	20750959	16691640	80.44
S35-ZF	6.4	20197525	19551370	6.06	5.87	96.8	0.03	97.53	93.03	46.03	19551370	16134067	82.52
S36-ZF	8	21041493	20601820	6.31	6.18	97.91	0.03	97.7	93.47	46.45	20601820	18000542	87.37
S37-ZF	7.8	19742407	18521400	5.92	5.56	93.82	0.03	97.66	93.47	50.84	18521400	16036993	86.59
S38-ZF	8.4	22656331	21706500	6.8	6.51	95.81	0.03	97.6	93.44	51.52	21706500	19380461	89.28
S39-ZF	8.9	21912697	19489620	6.57	5.85	88.94	0.03	97.82	94.06	50.03	19489620	17132840	87.91
S40-ZF	8.1	20281897	19105394	6.08	5.73	94.2	0.03	97.63	93.46	50.89	19105394	17105330	89.53
S41-ZF	7.8	31470409	30789845	9.44	9.24	97.84	0.03	97.83	93.97	50.16	30789845	26509406	86.1
S42-ZF	8.7	25080697	24102265	7.52	7.23	96.1	0.03	97.75	93.58	47.74	24102265	21556525	89.44
S43-ZF	8.3	29422214	28773283	8.83	8.63	97.79	0.03	97.93	94.14	49.64	28773283	24632210	85.61
S44-ZF	7.1	30758407	30147252	9.23	9.04	98.01	0.03	97.92	94.22	50.03	30147252	25983670	86.19
S45-ZF	7.4	19631880	17814587	5.89	5.34	90.74	0.03	97.78	93.81	49.55	17814587	15196034	85.3
S46-ZF	8.2	22111155	20856657	6.63	6.26	94.33	0.03	97.66	93.41	48.93	20856657	18214580	87.33
S47-ZF	8.4	21565227	20291912	6.47	6.09	94.1	0.03	97.62	93.31	48.53	20291912	17507516	86.28
S48-ZF	8.1	23590195	22944658	7.08	6.88	97.26	0.03	97.61	93.25	47.08	22944658	20227487	88.16
S49-ZF	6.9	22036319	21728576	6.61	6.52	98.6	0.03	97.72	93.48	48.48	21728576	19270072	88.69
S50-ZF	6	25182242	24208857	7.55	7.26	96.13	0.03	97.65	93.44	50	24208857	21016975	86.82
S81-ZF	7	48984206	44710876	7.35	6.71	91.28	0.03	97.32	92.99	50.09	22355438	19316277	86.41
S82-ZF	8.5	46795396	45035332	7.02	6.76	96.24	0.03	97.64	93.59	52.21	22517666	20219830	89.8
S83-ZF	7.1	47835518	44429630	7.18	6.66	92.88	0.03	96.99	92.12	49.83	22214815	19503953	87.8
S84-ZF	7.7	51119108	46344208	7.67	6.95	90.66	0.03	97.53	93.43	49.78	23172104	20312071	87.66
S86-ZF	7	44050766	40821998	6.61	6.12	92.67	0.03	97.16	92.39	50.12	20410999	18037541	88.37
S87-ZF	7	52216996	46780098	7.83	7.02	89.59	0.03	97.54	93.5	51.41	23390049	20582672	88
S88-ZF	7	43075808	40314784	6.46	6.05	93.59	0.03	97.22	92.58	51.21	20157392	17727434	87.95
S89-ZF	7.1	46042742	44163658	6.91	6.62	95.92	0.03	97.62	93.56	51.86	22081829	19661162	89.04
S01-WBC	9.5	23042491	21896413	6.91	6.57	95.03	0.03	97.53	93.24	51.31	21896413	19725793	90.09
S02-WBC	8.8	21326808	20249706	6.4	6.07	94.95	0.03	97.54	93.24	51.9	20249706	17901080	88.4
S03-WBC	9.3	21743848	20230590	6.52	6.07	93.04	0.03	97.7	93.69	52.62	20230590	17765861	87.82
S04-WBC	9.1	22336706	20934403	6.7	6.28	93.72	0.03	97.72	93.68	50.8	20934403	18708968	89.37
S05-WBC	8.9	22745288	21303873	6.82	6.39	93.66	0.03	97.75	93.77	53.13	21303873	18554061	87.09
S06-WBC	9.1	21835666	20537722	6.55	6.16	94.06	0.03	97.69	93.66	51.81	20537722	18330374	89.25
S07-WBC	9.2	21306899	19988255	6.39	6	93.81	0.03	97.69	93.63	51.8	19988255	17884317	89.47
S08-WBC	8.7	20078683	19117119	6.02	5.74	95.21	0.03	97.5	93.16	51.81	19117119	17001070	88.93
S09-WBC	8.9	20789074	19586152	6.24	5.88	94.21	0.03	97.59	93.3	50.97	19586152	17730846	90.53
S10-WBC	9.2	21439210	19828535	6.43	5.95	92.49	0.03	97.69	93.65	51.52	19828535	17915537	90.35
S11-WBC	8.5	25020800	23910852	7.51	7.17	95.56	0.03	97.72	93.63	52.3	23910852	21381100	89.42
S12-WBC	8.1	21071680	20097485	6.32	6.03	95.38	0.03	97.67	93.56	51.91	20097485	17704674	88.09
S13-WBC	6.8	26977604	26284790	8.09	7.89	97.43	0.02	98.11	94.53	53.27	26284790	20775523	79.04
S14-WBC	8.7	22158783	20703860	6.65	6.21	93.43	0.02	98.08	94.71	52.17	20703860	18392011	88.83
S15-WBC	7.9	20106846	19096196	6.03	5.73	94.97	0.03	97.66	93.53	52.5	19096196	16787556	87.91
S16-WBC	6.6	21884196	20331110	6.57	6.1	92.9	0.03	97.62	93.49	52.87	20331110	17982755	88.45
S17-WBC	8.4	22693597	21251330	6.81	6.38	93.64	0.03	97.72	93.69	52.3	21251330	18634691	87.69
S18-WBC	6.9	22463227	21361320	6.74	6.41	95.09	0.03	97.65	93.47	52.65	21361320	18037977	84.44
S19-WBC	7.4	22277766	20922602	6.68	6.28	93.92	0.03	97.71	93.71	53.1	20922602	18439796	88.13
S20-WBC	7.4	22711048	21258759	6.81	6.38	93.61	0.03	97.57	93.35	52.23	21258759	18599706	87.49
S21-WBC	8.2	24654422	22856863	7.4	6.86	92.71	0.03	97.68	93.58	52.77	22856863	20289739	88.77
S22-WBC	8.7	23586312	21575217	7.08	6.47	91.47	0.03	97.69	93.6	52.26	21575217	18827066	87.26
S23-WBC	8.3	25433803	23626009	7.63	7.09	92.89	0.03	97.7	93.65	52.88	23626009	18972745	80.3
S24-WBC	7.2	21322436	20016960	6.4	6.01	93.88	0.03	97.78	93.8	51.76	20016960	17706769	88.46
S25-WBC	8.3	22382935	21358050	6.71	6.41	95.42	0.03	97.7	93.6	52.11	21358050	18997912	88.95
S26-WBC	7.4	22014777	21051642	6.6	6.32	95.63	0.03	97.69	93.55	52.3	21051642	18642366	88.56
S27-WBC	9.3	21767018	20741848	6.53	6.22	95.29	0.03	97.77	93.75	52.28	20741848	18259395	88.03
S28-WBC	8.2	21020388	19934030	6.31	5.98	94.83	0.03	97.63	93.46	53.6	19934030	16259704	81.57
S29-WBC	8.9	22884967	21432917	6.87	6.43	93.66	0.03	97.69	93.62	52.38	21432917	19070563	88.98
S30-WBC	8.5	22412133	21171773	6.72	6.35	94.47	0.03	97.67	93.61	52.44	21171773	18636543	88.03
S31-WBC	8.5	20464883	19499591	6.14	5.85	95.28	0.03	97.59	93.32	51.62	19499591	17408765	89.28
S32-WBC	8.5	22332575	20875479	6.7	6.26	93.48	0.03	97.69	93.59	52	20875479	18308669	87.7
S33-WBC	8.4	21676083	20533822	6.5	6.16	94.73	0.03	97.76	93.72	51.98	20533822	18325335	89.24
S34-WBC	8.2	21476121	19931056	6.44	5.98	92.81	0.03	97.77	93.8	52.16	19931056	17608234	88.35
S35-WBC	7	27036956	26567927	8.11	7.97	98.27	0.03	98.01	94.23	51.86	26567927	23780786	89.51
S36-WBC	8.6	20979498	20780455	6.29	6.23	99.05	0.03	97.86	93.87	51.64	20780455	18402147	88.56
S37-WBC	8.8	31681030	31204022	9.5	9.36	98.49	0.03	97.95	94.06	51.42	31204022	27966491	89.62
S38-WBC	7.7	20048863	19884495	6.01	5.97	99.18	0.03	97.54	93.02	51.97	19884495	17694831	88.99
S39-WBC	8.3	22188886	20716658	6.66	6.21	93.37	0.02	97.97	94.44	52.05	20716658	18640247	89.98
S40-WBC	8.3	22095910	21155215	6.63	6.35	95.74	0.02	98.06	94.63	51.78	21155215	19011982	89.87
S41-WBC	7	22287280	20882242	6.69	6.26	93.7	0.02	98.03	94.65	52.22	20882242	18158320	86.96
S42-WBC	8.3	21110396	19909139	6.33	5.97	94.31	0.03	97.72	93.68	51.58	19909139	17595855	88.38
S43-WBC	8.5	22029117	21081135	6.61	6.32	95.7	0.03	97.63	93.43	51.29	21081135	18880581	89.56
S44-WBC	7.6	20521929	19061064	6.16	5.72	92.88	0.03	97.49	93.11	52.92	19061064	16492107	86.52
S45-WBC	8.7	20962655	19466421	6.29	5.84	92.86	0.03	97.54	93.25	50.95	19466421	17230131	88.51
S46-WBC	8.7	22584866	21453371	6.78	6.44	94.99	0.02	98.06	94.6	50.54	21453371	19426173	90.55
S47-WBC	8.6	28472802	28047566	8.54	8.41	98.51	0.03	97.75	93.87	50.05	28047566	24867858	88.66
S48-WBC	8.7	20115119	19844715	6.03	5.95	98.66	0.03	97.67	93.72	50.66	19844715	17821919	89.81
S49-WBC	8.5	21680694	21330747	6.5	6.4	98.39	0.03	97.59	93.58	50.61	21330747	18944862	88.81
S50-WBC	6.5	27487517	27253803	8.25	8.18	99.15	0.03	97.95	94.01	50.87	27253803	24462096	89.76
S81-WBC	8.2	33246950	32553420	4.99	4.88	97.91	0.03	97.01	91.85	46.54	21796102	18510712	84.93
S82-WBC	8.6	40259838	38727546	6.04	5.81	96.19	0.03	97.03	91.94	47.73	19363773	16207920	83.7
S83-WBC	8.1	37197818	36613208	5.58	5.49	98.43	0.03	96.83	91.62	49.28	21633652	18947457	87.58
S84-WBC	7.5	33532238	33064140	5.03	4.96	98.6	0.03	96.93	91.72	48.92	22086462	19061933	86.31
S85-WBC	8	46174048	45109010	6.93	6.77	97.69	0.03	96.19	90.2	49.91	22554505	19385265	85.95
S86-WBC	7.9	69413648	68142608	10.41	10.22	98.17	0.03	97.59	93.25	50.11	34071304	30155194	88.51
S87-WBC	7.1	53083142	51497448	7.96	7.72	97.01	0.03	97.45	92.97	47.5	25748724	21385635	83.06
S88-WBC	8.1	36713010	36207074	5.51	5.43	98.62	0.03	96.88	91.67	48.42	21296511	18396480	86.38
S89-WBC	7.8	50429342	49550404	7.56	7.43	98.26	0.03	97.5	93.09	50.55	24775202	21784253	87.93
S90-WBC	8.3	33334186	32856814	5	4.93	98.57	0.03	96.81	91.49	48.16	21955444	18980910	86.45
NOTE: RIN, RNA intergity.

## Sheet: Supplementary Data 5
Supplementary Data 5. Data summary of 66 ATAC-Seq data.
Sample	Replicate	Total mapped reads	Total rate (%)	Unique mapped reads	Unique mapped rate (%)	Duplicate reads	Duplicate rate (%)	Mitochondrial reads	Mitochondrial DNA (%)	Informative reads	NRF	PBC1	PBC2	Peaks	FRiP	In PeakReads	Joint peak
A_Rumen_1	Rep1	184773267	99.52	182224516	98.69	120690	0.174264	0	0	127335235	0.981024	0.985085	79.3274	27175	0.1	6367647	53474
A_Rumen_2	Rep2	127852617	85.04	108053886	84.57	37410	0.156925	1240180	0.013	64587609	0.736217	0.647099	1.85991	10332	0.03	968961
A_Hypothalamus_1	Rep1	91134545	99.78	90211266	99.14	144637	0.23364	1051105	0.0115	62585208	0.932582	0.953572	28.1338	37511	0.23	7201283	75550
A_Hypothalamus_2	Rep2	89023568	99.8	88137532	99.18	156822	0.240338	912192	0.0102	61022825	0.927343	0.950334	26.383	40259	0.24	7327661
A_Spleen_1	Rep1	94245319	99.66	93202506	99.03	126501	0.252663	1024579	0.0109	62301098	0.899963	0.947704	29.2479	45000	0.32	9971292	76382
A_Spleen_2	Rep2	120357578	99.72	119179840	99.15	151398	0.246186	1311574	0.0109	81390809	0.906692	0.946616	27.1	44903	0.27	10991431
A_Duodenum_1	Rep1	103793234	99.64	102534278	98.89	111578	0.232375	794051	0.0076	67733881	0.962981	0.975299	52.9288	35109	0.17	5759212	43226
A_Duodenum_2	Rep2	96976201	99.7	95600938	98.69	108013	0.209197	313971	0.0032	62509688	0.99114	0.992079	132.247	4608	0.04	1250595
A_Adipose_1	Rep1	91918585	99.73	90781278	98.9	128387	0.225405	730882	0.0079	58225686	0.986898	0.987984	86.0222	825	0.01	291247	2482
A_Adipose_2	Rep2	87545770	99.67	86370432	98.79	113566	0.207748	239735	0.0027	56043924	0.990285	0.991329	119.25	569	0.01	280316
A_Heart_1	Rep1	112862673	99.65	111555120	98.95	119117	0.309226	6582343	0.0585	60212971	0.9833	0.986025	80.498	17981	0.09	2710569	46809
A_Heart_2	Rep2	117772750	99.64	116406582	98.95	126850	0.277436	4616738	0.0393	68160388	0.980626	0.983886	70.3021	18829	0.09	3068075
A_Liver_1	Rep1	98280133	99.74	97334066	99.16	124531	0.241609	2386756	0.0243	65080632	0.916648	0.948905	27.5698	53767	0.28	9115105	77233
A_Liver_2	Rep2	113091705	99.47	110770936	98.03	91605	0.257091	3127299	0.0277	66220880	0.983563	0.987504	96.8719	23960	0.12	3974158
A_Lung_1	Rep1	114161861	99.66	112768264	98.9	142025	0.229672	986353	0.0086	73079454	0.968352	0.977427	55.1514	25800	0.14	5117549	50952
A_Lung_2	Rep2	107108967	99.64	105797564	98.89	123277	0.223241	543054	0.005	69836080	0.970311	0.977638	53.9327	23178	0.13	4540795
B_Rumen_1	Rep1	85648029	99.45	83931298	98.07	60771	0.152759	784885	0.0092	57816857	0.994575	0.995292	224.602	11611	0.06	1734819	50217
B_Rumen_2	Rep2	66345397	99.54	65399924	98.64	47069	0.163745	1060230	0.016	44755679	0.99401	0.994577	194.021	15848	0.07	1566711
B_Hypothalamus_1	Rep1	117575951	99.68	116471410	99.14	91777	0.176959	844505	0.0072	84638429	0.924735	0.955702	32.1657	39065	0.25	10581689	59664
B_Hypothalamus_2	Rep2	96739646	99.69	95807012	99.12	84322	0.16404	323519	0.0033	71061301	0.973729	0.979589	58.4331	24686	0.13	4619859
B_Spleen_1	Rep1	79472432	99.58	78495184	98.85	65946	0.166026	554089	0.007	58928748	0.953888	0.970646	46.937	39384	0.24	7072683	76487
B_Spleen_2	Rep2	97978984	99.56	96865658	98.93	69454	0.183812	947925	0.0097	70649046	0.924597	0.959747	37.9923	50262	0.32	11305576
B_Duodenum_1	Rep1	94074872	99.72	93138062	99.1	92354	0.14808	314520	0.0033	66742009	0.991195	0.992159	133.923	6817	0.05	1669013	35498
B_Duodenum_2	Rep2	80694071	99.6	79620652	98.76	72899	0.154086	1083462	0.0134	56802994	0.985385	0.988098	96.037	20534	0.1	2840781
B_Adipose_1	Rep1	75151324	99.64	74265250	98.92	74978	0.161714	157499	0.0021	49758956	0.991272	0.99279	145.583	262	0.01	248846	10097
B_Adipose_2	Rep2	87218609	99.56	86108330	98.81	69427	0.153168	431759	0.0049	59077515	0.991678	0.99285	150.016	8777	0.02	590873
B_Heart_1	Rep1	89918224	99.28	87856106	97.76	48234	0.173996	533243	0.0059	56477112	0.996541	0.997252	391.651	6439	0.05	1412108	29502
B_Heart_2	Rep2	72338569	99.24	70907718	98.09	53491	0.187853	831059	0.0115	44489123	0.996333	0.997099	380.829	11446	0.06	1334848
B_Liver_1	Rep1	86951029	99.53	85800232	98.75	65651	0.203893	1764608	0.0203	55711831	0.988521	0.99018	111.829	19809	0.1	2786132	46374
B_Liver_2	Rep2	85397083	99.45	83822726	98.23	65487	0.193251	1291626	0.0152	54902654	0.992353	0.993023	150.762	12345	0.08	2196550
B_Lung_1	Rep1	93488036	99.64	92302664	98.81	75412	0.160653	394404	0.0042	64350713	0.990616	0.992121	139.309	13984	0.07	2252692	47451
B_Lung_2	Rep2	92397729	99.61	91365354	98.96	70443	0.177069	1153263	0.0125	63126846	0.975951	0.983392	77.3335	29364	0.15	4735261
C_Heart_1	Rep1	104766758	99.51	102571982	97.99	92484	0.25428	3064797	0.0293	58738662	0.988685	0.990415	115.747	15433	0.08	2350196	56076
C_Heart_2	Rep2	129783346	99.65	128192626	98.91	172472	0.25106	5234823	0.0404	77817211	0.959938	0.96948	39.9858	33408	0.13	5060754
C_Rumen_1	Rep1	224149306	99.58	221516236	98.9	167266	0.210103	0	0	150443260	0.971328	0.97679	50.2406	26973	0.11	8275766	64198
C_Rumen_2	Rep2	83956806	99.62	83046752	98.99	58838	0.183467	1742049	0.0208	57297957	0.986316	0.987992	91.8197	29754	0.1	2865379
C_Liver_1	Rep1	110381170	99.54	108135564	98.06	103162	0.252228	2547003	0.0231	64861857	0.979495	0.983633	71.6819	24799	0.12	3892806	67385
C_Liver_2	Rep2	128551760	99.6	126991396	98.89	138324	0.208152	1828148	0.0142	84738469	0.955083	0.967387	38.7287	37686	0.16	6781356
C_Lung_1	Rep1	123200768	99.63	121485998	98.75	177142	0.211483	785002	0.0063	80231236	0.970528	0.977546	53.0203	20429	0.12	4816080	56312
C_Lung_2	Rep2	125957068	99.65	124315124	98.85	195432	0.189811	1169714	0.0093	86544909	0.942556	0.964246	37.8656	36076	0.2	8659191
C_Hypothalamus_1	Rep1	140583499	99.75	139075398	99.06	192035	0.230633	589742	0.0042	95051830	0.951488	0.961876	30.931	23156	0.14	6656109	65211
C_Hypothalamus_2	Rep2	132828352	99.77	131544490	99.19	210762	0.190537	342714	0.0025	97891065	0.887256	0.93246	20.8715	42498	0.28	13711718
C_Duodenum_1	Rep1	122050590	99.7	120754056	99.04	124410	0.216629	874664	0.0071	80834028	0.96977	0.977371	53.5669	25799	0.12	4851364	43427
C_Duodenum_2	Rep2	135687342	99.74	134021300	98.88	154362	0.175361	955898	0.007	93572701	0.978346	0.981385	59.0358	12503	0.07	3276120
C_Adipose_1	Rep1	112310256	99.69	111002582	98.94	118492	0.23509	516186	0.0046	67755623	0.987933	0.989237	96.6909	795	0.01	338874	2276
C_Adipose_2	Rep2	129271668	99.62	127509894	98.75	144896	0.235587	317629	0.0024	78244541	0.987679	0.988982	94.4665	780	0.01	391339
C_Spleen_1	Rep1	109899257	99.69	108695812	99.03	140153	0.231709	603572	0.0055	75178734	0.92025	0.95205	29.4205	36139	0.25	9400496	63066
C_Spleen_2	Rep2	134558622	99.67	133032960	98.99	164832	0.232228	940847	0.007	91310687	0.916706	0.95157	29.1886	33941	0.24	10960941
a_Hypothalamus_1	Rep1	90715826	99.71	89553726	98.88	150074	0.218552	257759	0.0028	61103313	0.978326	0.981393	59.303	14953	0.09	2751063	54467
a_Hypothalamus_2	Rep2	107803839	99.74	106733820	99.15	149701	0.20841	2096668	0.0194	76719410	0.930558	0.951231	26.2916	41420	0.21	8058807
a_Heart_1	Rep1	90932751	99.54	89721436	98.76	83861	0.233741	3458612	0.0382	56748770	0.978424	0.981713	61.8472	26676	0.1	2838220	57610
a_Heart_2	Rep2	87796814	99.69	86889582	99.05	78132	0.253948	5087159	0.0581	53225074	0.983733	0.985886	78.5252	24234	0.1	2661936
a_Lung_1	Rep1	126609954	99.74	125202430	99.04	189436	0.220987	861965	0.0068	84556538	0.966304	0.973456	44.2762	24470	0.13	5499058	65853
a_Lung_2	Rep2	82785758	99.71	81832374	99	124778	0.178544	679471	0.0082	60535814	0.952771	0.967799	40.2354	38984	0.21	6358909
b_Hypothalamus_1	Rep1	92957565	99.75	92079574	99.17	104754	0.157825	0	0	69373641	0.964725	0.973348	45.3654	26252	0.15	5204334	48845
b_Hypothalamus_2	Rep2	81785795	99.76	80996982	99.15	98252	0.132186	0	0	63016984	0.971706	0.977698	52.7838	21787	0.13	4097158
b_Heart_1	Rep1	82501712	99.73	81680772	99.1	76983	0.179472	0	0	56688222	0.987257	0.988535	93.6931	16116	0.07	1984506	32536
b_Heart_2	Rep2	84898639	99.78	84028310	99.09	101333	0.178188	0	0	59021131	0.985029	0.986278	76.844	7927	0.06	1771102
b_Lung_1	Rep1	85104245	99.73	84280094	99.13	87616	0.14458	0	0	62736076	0.980635	0.983758	69.3693	17170	0.1	3137476	65853
b_Lung_2	Rep2	81367163	99.7	80536912	99.08	83594	0.14872	0	0	60455843	0.969471	0.977759	55.7648	29421	0.16	4837575
c_Hypothalamus_1	Rep1	91933177	99.78	91159634	99.27	99383	0.168707	0	0	68671679	0.953765	0.967266	38.8403	29789	0.18	6181931	68426
c_Hypothalamus_2	Rep2	80979760	99.76	80303450	99.27	83803	0.150735	0	0	61919214	0.929927	0.95548	30.8244	43074	0.26	8051369
c_Heart_1	Rep1	73400498	99.61	71955704	98.12	63442	0.167204	0	0	49250608	0.990731	0.991814	131.819	16358	0.07	1724096	38105
c_Heart_2	Rep2	79836635	99.62	78082670	97.89	71497	0.183012	0	0	52577882	0.989325	0.990513	112.445	12914	0.06	1577652
c_Lung_1	Rep1	83052317	99.72	82204498	99.08	86592	0.146244	0	0	60500485	0.983633	0.985991	79.0587	15514	0.09	2723122	44851
c_Lung_2	Rep2	78862040	99.73	78051284	99.09	92042	0.132774	0	0	59940757	0.970987	0.978179	55.5437	26046	0.14	4196886
NOTE: NRF, non-redundant fraction; PBC, PCR bottlenecking; FRiP, fraction of reads in called peak.

## Sheet: Supplementary Data 6
Supplementary Data 6. Data summary of six scRNA-Seq datasets.
Sample	Tissue	Estimated number of cells	Mean reads per cell	Median genes per cell	Number of reads	Q30 Bases in barcode	Q30 Bases in RNA read	Q30 bases in UMI	Reads mapped to genome	Reads mapped confidently to genome	Total genes detected	Number of cells (after quality check)
pal	Lung	8612	55391	2098	477025884	0.952	0.905	0.944	0.909	0.811	23545	7597
ad6l	Lung	10196	53738	1884	547908035	0.96	0.923	0.959	0.956	0.527	23209	9165
ad14l	Lung	8920	55273	1580	493030974	0.965	0.916	0.96	0.939	0.823	23313	7286
ad21l	Lung	8596	61044	1621	524732426	0.962	0.911	0.959	0.891	0.771	23225	7789
sal	Lung	3318	146250	2091	485258251	0.959	0.917	0.954	0.941	0.837	22432	5647
lal	Lung	14087	33544	1151	472541293	0.957	0.908	0.952	0.931	0.819	23587	12071
NOTE: UMI, unique molecular identifier.

## Sheet: Supplementary Data 7
Supplementary Data 7. Details of blood parameters.
Parameter	Abbreviation	Generation
Blood oxygen saturation	SpO2	F0, F1
Glucose	GLU	F0
Triglycerides	TG	F0
Alanine transaminase	ALT	F0
Aspartate aminotransferase	AST	F0
Total bilirubin	T-BIL	F0
Alkaline phosphatase	ALP	F0
Lactate dehydrogenase	LDH	F0
Uric acid	UA	F0
Blood urea nitrogen	BUN	F0
Creatinine	Cr	F0
Cardiac enzymes	CK	F0
Calcium	Ca	F0
Superoxide dismutase	SOD	F0
Glutathione peroxidase	GSH-Px	F0
Catalase	CAT	F0
Nitric oxide	NO	F0
Malondialdehyde	MDA	F0
Erythropoietin	EPO	F0
Nitric oxide synthase	NOS	F0
Note: F0 means sheep ewes, F1 means lambs

## Sheet: Supplementary Data 8
Supplementary Data 8. The value of 20 blood parameters.
SampleID	Hpyoxia-exposure time	GLU (mmol/L)	TG (mmol/L)	ALT (U/T)	AST (U/L)	T-BIL (umol/L)	ALP (U/L)	LDH (U/L)	UA (U/L)	BUN (mmol/L)	Cr (umol/L)	CK (U/L)	Ca (mmol/L)	SOD (U/ml)	GSH-Px (u/ml)	CAT (u/ml)	NO (umol/L)	MDA (nmol/L)	EPO (IU/L)	NOS (umol/L)
SP1	0 d	5.18	0.33	16.86	133.23	3.88	171.27	876.68	34.88	1.02	69.87	60	1.94	36.81	7.551	18.97	58.871	1.406	3.773	7.457
SP2	0 d	4.1	0.27	15.55	76.95	4.52	151.04	433.95	23.55	8.39	84.59	96	2.26	49.042	9.897	13.46		1.56	4.058	7.554
SP3	0 d	4.43	0.28	10.69	71.49	2.02	60.49	451.16	22.1	1.29	61.13	90	4.46	43.098	6.61	16.35		1.471	3.958	7.782
SP4	0 d	4.59	0.22	12.65	89.23	3.05	83.14	561.92	34.08	0.96	79.21	54	2.67	37.774		15.944			3.362	7.359
SP5	0 d	3.7	0.17	7.04	105.4	1.28	63.17	607.11	22.37	0.8	56.48	33	2.49	50.603		17.344			3.234	7.164
SP6	0 d	5.1	0.29	18.94	104.31	3.36	249.15	597.8	29.96	4.17	62.08	53	2.69	48.01	8.955	17.48	15.323	1.423	3.333	6.806
SP7	0 d	4.41	0.25	19.13	119.04	3.33	122.59	804.32	29.53	1.57	65.56	68	0.96	50.672	6.524	12.737	20.968	1.69	3.291	6.903
SP8	0 d	4.45	0.35	15.49	76.58	3.84	150.02	452.02	32.87	3.25	70.69	52	1.76	51.268	9.914	13.008	10.484	1.388	3.277	6.185
SP9	0 d	3.86	0.26	10.53	79.17	2.9	92.95	536.39	48.46	0.74	69.61	51	2.5	50.603	9.092	15.673		1.412	2.98	6.74
SP10	0 d	6.08	0.34	16.24	71.19	3.97	89.19	448.08	37.08	0.8	66.14	64	2.21	52.255	7.911	16.305	30.645	1.94	3.036	6.545
SP1	7 d	3.98	0.37	9.37	59.73	9.61	5.73	488.41	25.78	4.87	61.44	46	2.14	47	9.075	17.976	9.677	1.578	2.556	5.267
SP2	7 d	3.48	0.6	24.77	266.33	9.12	23.03	894.29	28.5	4.09	64.73	127	4.7	49.708	9.041	22.358	14.516	1.483	2.895	5.53
SP3	7 d	4.19	0.32	16.17	75.82	2.93	79.65	589.67	33.4	4.03	62.29	39	2.12	53.517	9.692	10.253		1.732	3.674	7.229
SP4	7 d	3.67	1.86	8.4	191.15	9.81	5.92	666.23	38.08	5.35	78.08	55	2.14	51.475	9.024	11.292	16.129	1.18	3.305	6.022
SP5	7 d	4.84	0.75	12.01	90.13	6.45	18.73	565.2	23.74	3.19	56.83	70	1.91	40.804	8.853	13.911	20.968	1.619	2.514	5.596
SP6	7 d	5.22	0.43	12.85	89.18	8.54	38.48	487.81	44.56	4.54	59.93	65	2.17	33.368	9.092	12.014	15.323	1.507	2.612	5.3
SP7	7 d	3.61	0.26	22.29	136.13	3.48	56.14	749.64	34.1	5.14	65.81	39	2.3	49.8		16.215			3.064	6.316
SP8	7 d	5.48	0.57	15.86	75.25	8.55	11.36	454.67	24.59	3.51	67.98	47	2.06	45.416		13.686			2.387	4.708
SP9	7 d	2.61	0.32	21.44	78.77	10.18	6.95	564.68	31.97	5.34	63.75	76	1.84	53.196	5.89	14.318	16.935	1.192	2.683	4.84
SP10	7 d	5.03	0.29	15.1	79.02	4.41	110.63	469.43	36.35	2.19	61.12	36	2.28	51.865		14.273			3.475	6.251
SP1	14 d	4.74	0.41	17.23	74.27	9.21	6.62	496.6	28.14	4.85	60.08	54	1.22	43.42	9.024	14.905	48.387	1.246	2.697	5.103
SP2	14 d	5.3	0.39	19.28	138.93	9.79	32.16	797.35	30.63	4.69	63.51	77	2.24	47.367	9.863	16.441	17.742	1.631	2.626	5.202
SP3	14 d	5.35	0.29	14.59	76.17	10.82	10.45	482.58	32.4	4	62.86	61	2.81	48.698	9.64	13.731	11.29	1.204	2.909	4.972
SP4	14 d	4.99	0.44	17.1	125.85	11.13	13.36	981.31	32.83	3.21	68.95	84	1.36	48.492	9.315	16.305	12.903	1.833	2.951	5.037
SP5	14 d	6.11	0.35	14.11	89.27	10.02	5.17	559.99	28.3	4.74	59.42	71	2.33	49.754	8.373	14.182	29.032	1.471	2.528	5.366
SP6	14 d	5.76	0.34	17.78	74.09	9.57	10.42	425.25	32.79	5.36	56.6	55	3.92	48.905	8.408	14.453	10.484	1.601	2.768	5.563
SP7	14 d	5.22	0.3	16.29	77.76	9.29	7.65	491.32	30.91	3.98	63.55	60	2.32	45.095	7.928	14.95	12.097	1.251	2.867	5.76
SP8	14 d	6.27	0.6	15.31	87.11	9.73	13.49	457.45	28.8	5.29	66.73	67	2.21	45.485	6.49	15.402	6.452	1.554	2.725	5.136
SP9	14 d	4.42	1.6	6.76	75.58	19.03	4.52	486	31.25	4.97	61.42	57	2.23	42.41	5.616	14.77	23.387	1.346	2.937	5.399
SP10	14 d	4.29	0.31	18.86	67.06	10.4	5.1	391.15	28.61	3.52	57.69	56	1.44	52.072	8.51	14.86	8.065	1.518	2.5	4.741
SP1	21 d	4.62	0.38	16.43	88.63	10.9	7.17	548.18	25.35	5.84	64.87	59	2.26	40.345	8.87	18.112	40.323	1.507	2.655	5.333
SP2	21 d	4.69	2.35	3.17	80.63	10.32	20.83	384.16	22.3	5.46	63.63	48	2.27	56.042	7.534	14.905	18.548	1.59	3.192	5.923
SP3	21 d	5.95	0.6	16.62	53.02	11.02	8.01	413.25	21.84	5.04	64.8	88	2.99	35.778	9.829	14.77	16.935	1.714	2.57	5.661
SP4	21 d	6.76	2.49	1.68	77.47	11.03	5.93	301.56	24.62	6.03	64.81	45	1.71	27.7	7.808	13.731	19.355	1.429	2.965	5.694
SP5	21 d	5.5	1.48	6.25	90.37	8.69	9.2	472.2	23.07	6.87	57.76	59	2.23	48.308	6.901	16.079	33.871	1.246	3.135	5.989
SP6	21 d	5.83	1.98	4.25	85.06	10.81	33.57	301.94	29.64	5.3	56.12	34	2.13	52.347	9.897	16.35	33.065	1.892	3.164	5.727
SP7	21 d	4.99	0.32	18.97	97.61	9.49	12.75	539.95	31.99	5.68	60.09	50	2.47	42.639	9.384	14.408	20.161	1.649	2.641	5.07
SP8	21 d	5.72	1.67	6.64	73.4	8.05	9.12	344.74	40.02	6.71	67.68	56	3.61	52.622	8.253	14.228	34.677	1.572	3.319	6.447
SP9	21 d	4.88	0.39	26.03	84.67	23.6	7.05	513.99	30.14	4.76	67.63	67	1.98	42.02	8.271	14.77	12.097	1.619	2.655	4.906
SP10	21 d	4.76	0.73	12.26	63.86	10.69	11.72	367.61	26.13	4.38	55.26	46	2.29	46.449	7.774	14.724	7.258	1.465	3.178	7.001
SP8	8 mon	5.77	0.42	21.97	112.14	8.62	10.46	557.26	38.95	3.44	73.93	71	1.92	39.174	5.565	15.808	9.677	1.447	2.415	5.235
SP3	8 mon	5.13	0.43	18.87	114.28	4.8	3.45	531.59	38.7	3.36	62.76	56	4.35	49.203	4.229	13.731	11.29	1.495	2.457	5.169
SP	8 mon	4.99	4.15	11.28	104.62	6.21	3.73	285.14	30.57	4.46	65	40	2.12	50.305	5.942	14.318	35.484	1.382	2.937	5.956
SP1	8 mon	5.13	0.23	21.21	87.12	6.66	3.82	505.16	77.6	4.53	70.41	45	2.15	41.079	3.579	14.724	25.806	1.412	2.542	5.497
SP4	8 mon	6.02	3.18	7.28	106.89	9.33	7.27	462.58	17.65	5.55	68.44	58	2.1	50.236	6.661	14.815	24.194	1.584	2.584	5.464
SP7	8 mon	4.46	0.37	24.37	103.82	8.81	17.9	509.92	37.21	3.87	66	39	2.39	43.764	2.243	17.209	4.839	1.364	2.401	4.577
SP6	8 mon	5.4	4.07	8.82	126.27	7.73	6.88	298.65	38.2	6.63	66.84	46	2.41	50.305	4.675	14.679	8.871	1.222	3.418	5.792
SP2	8 mon	6.73	0.32	16.07	107.98	9.82	17.86	714.49	34.26	4.45	66.91	73	2.1	42.846	8.716	14.453	5.645	1.572	3.149	4.774
SP9	8 mon	4.59	2.96	16.75	109.7	8.86	4.75	655.72	20.28	5.95	70.59	54	2.87	45.898	8.099	15.763	18.548	1.536	3.263	5.825
SP5	8 mon	5.02	3.77	9.12	178.95	9.46	4.91	897.37	25.1	5.83	72.31	51	2.18	40.345	8.87	16.892	19.355	1.489	2.739	6.054
TB1	Tibetan sheep	5.48	0.67	20.07	158.56	9.77	46.55	617.33	28.85	7.05	66.46	56	0.97	53.013	4.812	12.376	4.839	1.839	2.796	6.381
TB2	Tibetan sheep	6.82	0.62	23.88	162.65	10.49	238.03	721.18	29.4	6.08	67.91	98	2.17	45.416	4.863	10.659	20.968	1.447	2.754	5.432
TB3	Tibetan sheep	7.4	3.51	2.54	94.99	9.16	25.52	263.66	23.72	8.68	74.32	73	2.24	49.455	4.76	14.453	8.065	1.578	3.348	7.294
TB4	Tibetan sheep	6.89	0.51	27.25	127.92	9.1	22.62	743.44	28.91	5.29	67.4	78	2.58	45.393	2.277	10.479	11.29	1.477	2.923	5.628
TB5	Tibetan sheep	5.19	0.5	34.57	121.84	10.42	48.09	736.95	28.46	5.4	75.29	148	1.92	47.183	2.26	15.221	12.097	1.412	2.669	5.858
TB6	Tibetan sheep	9.16	2.03	4.68	139.72	10.77	85.33	468.96	16.17	6.41	65.32	85	5.4	52.049	2.654	13.957	17.742	1.37	3.56	7.066
TB7	Tibetan sheep	6.91	1.75	10.02	164.08	11.04	20.82	651.23	34.86	7.59	71.03	411	2.3	53.035	2.688	14.86	8.065	1.317	3.39	6.642
TB8	Tibetan sheep	5.98	0.36	26.27	186.29	11.51	26.5	739.01	30.86	6.06	69.2	217	2.18	37.981	2.192	15.221	64.516	1.542	2.81	5.891
TB9	Tibetan sheep	4.99	0.44	26.52	167.36	10.7	102.34	695.03	27.96	5.79	71.81	207	1.01	45.21	6.301	15.402	4.839	1.619	3.008	7.619
TB10	Tibetan sheep	5.4	0.4	27.83	153.44	11.11	20.04	702	27.83	6.42	72.1	94	1.81	35.892	2.603	15.357	11.29	1.406	3.093	6.152
Note: Missing values are due to insufficient serum during measurement.
SampleID	SpO2 (%)	Hpyoxia-exposure time	Elevation (m)	Sex	Breed	Generation
S1	97	0 d	350	Female	Hu	F0
S1	96	0 d	350	Female	Hu	F0
S1	95	0 d	350	Female	Hu	F0
S2	95	0 d	350	Female	Hu	F0
S2	99	0 d	350	Female	Hu	F0
S3	99	0 d	350	Female	Hu	F0
S3	97	0 d	350	Female	Hu	F0
S3	96	0 d	350	Female	Hu	F0
S4	99	0 d	350	Female	Hu	F0
S4	94	0 d	350	Female	Hu	F0
S4	98	0 d	350	Female	Hu	F0
S4	97	0 d	350	Female	Hu	F0
S5	99	0 d	350	Female	Hu	F0
S5	96	0 d	350	Female	Hu	F0
S5	97	0 d	350	Female	Hu	F0
S6	98	0 d	350	Female	Hu	F0
S6	99	0 d	350	Female	Hu	F0
S6	98	0 d	350	Female	Hu	F0
S7	99	0 d	350	Female	Hu	F0
S7	96	0 d	350	Female	Hu	F0
S8	99	0 d	350	Female	Hu	F0
S8	97	0 d	350	Female	Hu	F0
S8	98	0 d	350	Female	Hu	F0
S9	99	0 d	350	Female	Hu	F0
S10	99	0 d	350	Female	Hu	F0
S10	95	0 d	350	Female	Hu	F0
S10	96	0 d	350	Female	Hu	F0
S1	80	7 d	3500	Female	Hu	F0
S1	81	7 d	3500	Female	Hu	F0
S1	82	7 d	3500	Female	Hu	F0
S1	83	7 d	3500	Female	Hu	F0
S1	84	7 d	3500	Female	Hu	F0
S1	78	7 d	3500	Female	Hu	F0
S1	86	7 d	3500	Female	Hu	F0
S1	79	7 d	3500	Female	Hu	F0
S1	80	7 d	3500	Female	Hu	F0
S1	81	7 d	3500	Female	Hu	F0
S1	82	7 d	3500	Female	Hu	F0
S1	83	7 d	3500	Female	Hu	F0
S1	84	7 d	3500	Female	Hu	F0
S1	78	7 d	3500	Female	Hu	F0
S1	86	7 d	3500	Female	Hu	F0
S1	79	7 d	3500	Female	Hu	F0
S2	82	7 d	3500	Female	Hu	F0
S2	85	7 d	3500	Female	Hu	F0
S2	84	7 d	3500	Female	Hu	F0
S3	87	7 d	3500	Female	Hu	F0
S3	86	7 d	3500	Female	Hu	F0
S3	85	7 d	3500	Female	Hu	F0
S3	83	7 d	3500	Female	Hu	F0
S4	86	7 d	3500	Female	Hu	F0
S4	84	7 d	3500	Female	Hu	F0
S4	83	7 d	3500	Female	Hu	F0
S4	82	7 d	3500	Female	Hu	F0
S4	85	7 d	3500	Female	Hu	F0
S5	83	7 d	3500	Female	Hu	F0
S5	84	7 d	3500	Female	Hu	F0
S5	85	7 d	3500	Female	Hu	F0
S5	82	7 d	3500	Female	Hu	F0
S5	81	7 d	3500	Female	Hu	F0
S5	80	7 d	3500	Female	Hu	F0
S6	85	7 d	3500	Female	Hu	F0
S6	84	7 d	3500	Female	Hu	F0
S6	81	7 d	3500	Female	Hu	F0
S7	83	7 d	3500	Female	Hu	F0
S7	85	7 d	3500	Female	Hu	F0
S8	85	7 d	3500	Female	Hu	F0
S8	86	7 d	3500	Female	Hu	F0
S8	84	7 d	3500	Female	Hu	F0
S8	83	7 d	3500	Female	Hu	F0
S8	82	7 d	3500	Female	Hu	F0
S8	81	7 d	3500	Female	Hu	F0
S8	80	7 d	3500	Female	Hu	F0
S8	79	7 d	3500	Female	Hu	F0
S9	86	7 d	3500	Female	Hu	F0
S9	79	7 d	3500	Female	Hu	F0
S9	80	7 d	3500	Female	Hu	F0
S10	82	7 d	3500	Female	Hu	F0
S10	78	7 d	3500	Female	Hu	F0
S10	79	7 d	3500	Female	Hu	F0
S10	81	7 d	3500	Female	Hu	F0
S10	83	7 d	3500	Female	Hu	F0
S10	84	7 d	3500	Female	Hu	F0
S10	80	7 d	3500	Female	Hu	F0
S1	84	14 d	3500	Female	Hu	F0
S1	85	14 d	3500	Female	Hu	F0
S1	85	14 d	3500	Female	Hu	F0
S2	87	14 d	3500	Female	Hu	F0
S2	88	14 d	3500	Female	Hu	F0
S2	88	14 d	3500	Female	Hu	F0
S3	83	14 d	3500	Female	Hu	F0
S3	82	14 d	3500	Female	Hu	F0
S3	82	14 d	3500	Female	Hu	F0
S4	78	14 d	3500	Female	Hu	F0
S4	80	14 d	3500	Female	Hu	F0
S4	76	14 d	3500	Female	Hu	F0
S4	77	14 d	3500	Female	Hu	F0
S5	88	14 d	3500	Female	Hu	F0
S5	83	14 d	3500	Female	Hu	F0
S5	84	14 d	3500	Female	Hu	F0
S5	85	14 d	3500	Female	Hu	F0
S5	86	14 d	3500	Female	Hu	F0
S5	87	14 d	3500	Female	Hu	F0
S6	84	14 d	3500	Female	Hu	F0
S6	88	14 d	3500	Female	Hu	F0
S6	87	14 d	3500	Female	Hu	F0
S6	86	14 d	3500	Female	Hu	F0
S6	85	14 d	3500	Female	Hu	F0
S6	83	14 d	3500	Female	Hu	F0
S6	82	14 d	3500	Female	Hu	F0
S7	83	14 d	3500	Female	Hu	F0
S7	86	14 d	3500	Female	Hu	F0
S7	88	14 d	3500	Female	Hu	F0
S7	84	14 d	3500	Female	Hu	F0
S7	82	14 d	3500	Female	Hu	F0
S8	81	14 d	3500	Female	Hu	F0
S8	83	14 d	3500	Female	Hu	F0
S8	82	14 d	3500	Female	Hu	F0
S8	87	14 d	3500	Female	Hu	F0
S9	82	14 d	3500	Female	Hu	F0
S9	80	14 d	3500	Female	Hu	F0
S9	79	14 d	3500	Female	Hu	F0
S9	78	14 d	3500	Female	Hu	F0
S10	86	14 d	3500	Female	Hu	F0
S10	85	14 d	3500	Female	Hu	F0
S10	85	14 d	3500	Female	Hu	F0
S1	86	21 d	3500	Female	Hu	F0
S1	83	21 d	3500	Female	Hu	F0
S1	84	21 d	3500	Female	Hu	F0
S2	92	21 d	3500	Female	Hu	F0
S2	87	21 d	3500	Female	Hu	F0
S2	93	21 d	3500	Female	Hu	F0
S2	85	21 d	3500	Female	Hu	F0
S2	91	21 d	3500	Female	Hu	F0
S3	85	21 d	3500	Female	Hu	F0
S3	83	21 d	3500	Female	Hu	F0
S3	80	21 d	3500	Female	Hu	F0
S3	82	21 d	3500	Female	Hu	F0
S4	80	21 d	3500	Female	Hu	F0
S4	84	21 d	3500	Female	Hu	F0
S4	88	21 d	3500	Female	Hu	F0
S5	85	21 d	3500	Female	Hu	F0
S5	83	21 d	3500	Female	Hu	F0
S5	86	21 d	3500	Female	Hu	F0
S5	87	21 d	3500	Female	Hu	F0
S6	87	21 d	3500	Female	Hu	F0
S6	89	21 d	3500	Female	Hu	F0
S7	85	21 d	3500	Female	Hu	F0
S7	84	21 d	3500	Female	Hu	F0
S8	81	21 d	3500	Female	Hu	F0
S8	83	21 d	3500	Female	Hu	F0
S8	87	21 d	3500	Female	Hu	F0
S8	89	21 d	3500	Female	Hu	F0
S8	88	21 d	3500	Female	Hu	F0
S9	81	21 d	3500	Female	Hu	F0
S9	85	21 d	3500	Female	Hu	F0
S9	84	21 d	3500	Female	Hu	F0
S10	90	21 d	3500	Female	Hu	F0
S10	84	21 d	3500	Female	Hu	F0
S10	82	21 d	3500	Female	Hu	F0
S10	88	8 mon	3500	Female	Hu	F0
S10	87	8 mon	3500	Female	Hu	F0
S10	84	8 mon	3500	Female	Hu	F0
S1	87	8 mon	3500	Female	Hu	F0
S1	86	8 mon	3500	Female	Hu	F0
S1	85	8 mon	3500	Female	Hu	F0
S1	86	8 mon	3500	Female	Hu	F0
S1	85	8 mon	3500	Female	Hu	F0
S1	84	8 mon	3500	Female	Hu	F0
S1	90	8 mon	3500	Female	Hu	F0
S1	89	8 mon	3500	Female	Hu	F0
S3	84	8 mon	3500	Female	Hu	F0
S3	85	8 mon	3500	Female	Hu	F0
S3	87	8 mon	3500	Female	Hu	F0
S7	86	8 mon	3500	Female	Hu	F0
S7	87	8 mon	3500	Female	Hu	F0
S7	85	8 mon	3500	Female	Hu	F0
S6	91	8 mon	3500	Female	Hu	F0
S6	90	8 mon	3500	Female	Hu	F0
S6	89	8 mon	3500	Female	Hu	F0
S6	88	8 mon	3500	Female	Hu	F0
S6	84	8 mon	3500	Female	Hu	F0
S2	92	8 mon	3500	Female	Hu	F0
S2	91	8 mon	3500	Female	Hu	F0
S2	89	8 mon	3500	Female	Hu	F0
S2	90	8 mon	3500	Female	Hu	F0
S5	91	8 mon	3500	Female	Hu	F0
S5	81	8 mon	3500	Female	Hu	F0
S9	85	8 mon	3500	Female	Hu	F0
S9	85	8 mon	3500	Female	Hu	F0
S8	83	8 mon	3500	Female	Hu	F0
S8	91	8 mon	3500	Female	Hu	F0
S8	88	8 mon	3500	Female	Hu	F0
S8	87	8 mon	3500	Female	Hu	F0
S8	86	8 mon	3500	Female	Hu	F0
S4	88	8 mon	3500	Female	Hu	F0
S4	92	8 mon	3500	Female	Hu	F0
S4	80	8 mon	3500	Female	Hu	F0
TB_1	89	Tibetan sheep	3500	Female	Tibetan	F0
TB_1	91	Tibetan sheep	3500	Female	Tibetan	F0
TB_1	91	Tibetan sheep	3500	Female	Tibetan	F0
TB_1	94	Tibetan sheep	3500	Female	Tibetan	F0
TB_1	94	Tibetan sheep	3500	Female	Tibetan	F0
TB_1	93	Tibetan sheep	3500	Female	Tibetan	F0
TB_1	95	Tibetan sheep	3500	Female	Tibetan	F0
TB_2	91	Tibetan sheep	3500	Female	Tibetan	F0
TB_2	92	Tibetan sheep	3500	Female	Tibetan	F0
TB_2	93	Tibetan sheep	3500	Female	Tibetan	F0
TB_2	94	Tibetan sheep	3500	Female	Tibetan	F0
TB_2	95	Tibetan sheep	3500	Female	Tibetan	F0
TB_3	88	Tibetan sheep	3500	Female	Tibetan	F0
TB_3	90	Tibetan sheep	3500	Female	Tibetan	F0
TB_3	90	Tibetan sheep	3500	Female	Tibetan	F0
TB_4	98	Tibetan sheep	3500	Female	Tibetan	F0
TB_4	89	Tibetan sheep	3500	Female	Tibetan	F0
TB_4	95	Tibetan sheep	3500	Female	Tibetan	F0
TB_5	96	Tibetan sheep	3500	Female	Tibetan	F0
TB_5	97	Tibetan sheep	3500	Female	Tibetan	F0
TB_5	96	Tibetan sheep	3500	Female	Tibetan	F0
TB_5	95	Tibetan sheep	3500	Female	Tibetan	F0
TB_5	94	Tibetan sheep	3500	Female	Tibetan	F0
TB_5	93	Tibetan sheep	3500	Female	Tibetan	F0
TB_6	96	Tibetan sheep	3500	Female	Tibetan	F0
TB_6	95	Tibetan sheep	3500	Female	Tibetan	F0
TB_6	98	Tibetan sheep	3500	Female	Tibetan	F0
TB_7	94	Tibetan sheep	3500	Female	Tibetan	F0
TB_7	95	Tibetan sheep	3500	Female	Tibetan	F0
TB_7	94	Tibetan sheep	3500	Female	Tibetan	F0
TB_8	87	Tibetan sheep	3500	Female	Tibetan	F0
TB_8	88	Tibetan sheep	3500	Female	Tibetan	F0
TB_8	89	Tibetan sheep	3500	Female	Tibetan	F0
TB_8	87	Tibetan sheep	3500	Female	Tibetan	F0
TB_9	90	Tibetan sheep	3500	Female	Tibetan	F0
TB_9	91	Tibetan sheep	3500	Female	Tibetan	F0
TB_9	92	Tibetan sheep	3500	Female	Tibetan	F0
TB_9	93	Tibetan sheep	3500	Female	Tibetan	F0
TB_10	89	Tibetan sheep	3500	Female	Tibetan	F0
TB_10	95	Tibetan sheep	3500	Female	Tibetan	F0
F1LS-1	90	Plain Hu lamb	600	Unknown	Hu	F1
F1LS-1	92	Plain Hu lamb	600	Unknown	Hu	F1
F1LS-1	90	Plain Hu lamb	600	Unknown	Hu	F1
F1LS-1	87	Plain Hu lamb	600	Unknown	Hu	F1
F1LS-1	94	Plain Hu lamb	600	Unknown	Hu	F1
F1LS-1	91	Plain Hu lamb	600	Unknown	Hu	F1
F1LS-2	93	Plain Hu lamb	600	Unknown	Hu	F1
F1LS-2	90	Plain Hu lamb	600	Unknown	Hu	F1
F1LS-2	89	Plain Hu lamb	600	Unknown	Hu	F1
F1LS-2	95	Plain Hu lamb	600	Unknown	Hu	F1
F1LS-3	93	Plain Hu lamb	600	Unknown	Hu	F1
F1LS-3	90	Plain Hu lamb	600	Unknown	Hu	F1
F1LS-3	91	Plain Hu lamb	600	Unknown	Hu	F1
F1LS-3	92	Plain Hu lamb	600	Unknown	Hu	F1
F1LS-4	89	Plain Hu lamb	600	Unknown	Hu	F1
F1LS-4	90	Plain Hu lamb	600	Unknown	Hu	F1
F1LS-4	94	Plain Hu lamb	600	Unknown	Hu	F1
F1LS-4	92	Plain Hu lamb	600	Unknown	Hu	F1
F1LS-5	90	Plain Hu lamb	600	Unknown	Hu	F1
F1LS-5	96	Plain Hu lamb	600	Unknown	Hu	F1
F1LS-5	92	Plain Hu lamb	600	Unknown	Hu	F1
F1LS-5	90	Plain Hu lamb	600	Unknown	Hu	F1
F1LS-5	95	Plain Hu lamb	600	Unknown	Hu	F1
F1LS-5	92	Plain Hu lamb	600	Unknown	Hu	F1
F1LS-6	92	Plain Hu lamb	600	Unknown	Hu	F1
F1LS-6	90	Plain Hu lamb	600	Unknown	Hu	F1
F1HS-1	87	Plateau Hu lamb	3500	unknown	Hu	F1
F1HS-1	77	Plateau Hu lamb	3500	unknown	Hu	F1
F1HS-2	82	Plateau Hu lamb	3500	unknown	Hu	F1
F1HS-2	78	Plateau Hu lamb	3500	unknown	Hu	F1
F1HS-2	81	Plateau Hu lamb	3500	unknown	Hu	F1
F1HS-2	80	Plateau Hu lamb	3500	unknown	Hu	F1
F1HS-2	90	Plateau Hu lamb	3500	unknown	Hu	F1
F1HS-2	84	Plateau Hu lamb	3500	unknown	Hu	F1
F1HS-3	83	Plateau Hu lamb	3500	unknown	Hu	F1
F1HS-3	90	Plateau Hu lamb	3500	unknown	Hu	F1
F1HS-3	88	Plateau Hu lamb	3500	unknown	Hu	F1
F1HS-4	77	Plateau Hu lamb	3500	unknown	Hu	F1
F1HS-4	98	Plateau Hu lamb	3500	unknown	Hu	F1
F1HS-4	97	Plateau Hu lamb	3500	unknown	Hu	F1
F1HS-4	96	Plateau Hu lamb	3500	unknown	Hu	F1
F1HS-5	76	Plateau Hu lamb	3500	unknown	Hu	F1
F1HS-5	84	Plateau Hu lamb	3500	unknown	Hu	F1
F1HS-6	85	Plateau Hu lamb	3500	unknown	Hu	F1
F1HS-6	83	Plateau Hu lamb	3500	unknown	Hu	F1
F1HS-6	81	Plateau Hu lamb	3500	unknown	Hu	F1
F1HS-6	80	Plateau Hu lamb	3500	unknown	Hu	F1
F1HS-6	79	Plateau Hu lamb	3500	unknown	Hu	F1
F1HS-6	77	Plateau Hu lamb	3500	unknown	Hu	F1
F1HS-6	83	Plateau Hu lamb	3500	unknown	Hu	F1
F1HS-7	81	Plateau Hu lamb	3500	unknown	Hu	F1
F1HS-7	90	Plateau Hu lamb	3500	unknown	Hu	F1
F1HS-7	89	Plateau Hu lamb	3500	unknown	Hu	F1
F1HS-7	88	Plateau Hu lamb	3500	unknown	Hu	F1
F1HS-7	97	Plateau Hu lamb	3500	unknown	Hu	F1
F1HS-7	96	Plateau Hu lamb	3500	unknown	Hu	F1
F1HS-7	95	Plateau Hu lamb	3500	unknown	Hu	F1
F1HS-7	91	Plateau Hu lamb	3500	unknown	Hu	F1
F1HS-7	90	Plateau Hu lamb	3500	unknown	Hu	F1
F1HS-7	89	Plateau Hu lamb	3500	unknown	Hu	F1
F1HS-7	88	Plateau Hu lamb	3500	unknown	Hu	F1
F1HS-7	85	Plateau Hu lamb	3500	unknown	Hu	F1
F1HS-7	84	Plateau Hu lamb	3500	unknown	Hu	F1
F1TB-1	92	Tibetan lamb	3500	unknown	Tibetan	F1
F1TB-1	82	Tibetan lamb	3500	unknown	Tibetan	F1
F1TB-1	86	Tibetan lamb	3500	unknown	Tibetan	F1
F1TB-1	85	Tibetan lamb	3500	unknown	Tibetan	F1
F1TB-1	82	Tibetan lamb	3500	unknown	Tibetan	F1
F1TB-1	89	Tibetan lamb	3500	unknown	Tibetan	F1
F1TB-1	86	Tibetan lamb	3500	unknown	Tibetan	F1
F1TB-1	91	Tibetan lamb	3500	unknown	Tibetan	F1
F1TB-1	90	Tibetan lamb	3500	unknown	Tibetan	F1
F1TB-1	89	Tibetan lamb	3500	unknown	Tibetan	F1
F1TB-1	89	Tibetan lamb	3500	unknown	Tibetan	F1
F1TB-1	90	Tibetan lamb	3500	unknown	Tibetan	F1
F1TB-2	95	Tibetan lamb	3500	unknown	Tibetan	F1
F1TB-2	86	Tibetan lamb	3500	unknown	Tibetan	F1
F1TB-2	83	Tibetan lamb	3500	unknown	Tibetan	F1
F1TB-2	84	Tibetan lamb	3500	unknown	Tibetan	F1
F1TB-2	80	Tibetan lamb	3500	unknown	Tibetan	F1
F1TB-2	90	Tibetan lamb	3500	unknown	Tibetan	F1
F1TB-2	97	Tibetan lamb	3500	unknown	Tibetan	F1
F1TB-2	95	Tibetan lamb	3500	unknown	Tibetan	F1
F1TB-3	87	Tibetan lamb	3500	unknown	Tibetan	F1
F1TB-3	91	Tibetan lamb	3500	unknown	Tibetan	F1
F1TB-3	98	Tibetan lamb	3500	unknown	Tibetan	F1
F1TB-3	84	Tibetan lamb	3500	unknown	Tibetan	F1
F1TB-3	75	Tibetan lamb	3500	unknown	Tibetan	F1
F1TB-3	83	Tibetan lamb	3500	unknown	Tibetan	F1
F1TB-3	88	Tibetan lamb	3500	unknown	Tibetan	F1
F1TB-3	87	Tibetan lamb	3500	unknown	Tibetan	F1
F1TB-4	84	Tibetan lamb	3500	unknown	Tibetan	F1
F1TB-4	80	Tibetan lamb	3500	unknown	Tibetan	F1
F1TB-4	83	Tibetan lamb	3500	unknown	Tibetan	F1
F1TB-4	79	Tibetan lamb	3500	unknown	Tibetan	F1
F1TB-4	95	Tibetan lamb	3500	unknown	Tibetan	F1
F1TB-4	94	Tibetan lamb	3500	unknown	Tibetan	F1
F1TB-4	91	Tibetan lamb	3500	unknown	Tibetan	F1
F1TB-5	83	Tibetan lamb	3500	unknown	Tibetan	F1
F1TB-5	92	Tibetan lamb	3500	unknown	Tibetan	F1
F1TB-5	98	Tibetan lamb	3500	unknown	Tibetan	F1

## Sheet: Supplementary Data 9
Supplementary Data 9. Detailed information of public WGS and Hi-C data.
Sample	Speices/Breeds/Populations	Geographic regions	Sampling locations	Latitude	Longitude	Elevation (m)	Data type	Reference
GNM327	Tibetan sheep	Central-and-East Asia	China	33.99	102.07	3462	WGS	1
GNM330	Tibetan sheep	Central-and-East Asia	China	33.99	102.07	3462	WGS	1
GNM341	Tibetan sheep	Central-and-East Asia	China	33.99	102.07	3462	WGS	2
CJL285	Tibetan sheep	Central-and-East Asia	China	33.04	102.23	3509	WGS	2
CJL289	Tibetan sheep	Central-and-East Asia	China	33.04	102.23	3509	WGS	3
CJL300	Tibetan sheep	Central-and-East Asia	China	33.04	102.23	3509	WGS	2
SAB311	Tibetan sheep	Central-and-East Asia	China	32.65	102.33	3511	WGS	3
SAB319	Tibetan sheep	Central-and-East Asia	China	32.65	102.33	3511	WGS	2
SAB322	Tibetan sheep	Central-and-East Asia	China	32.65	102.33	3511	WGS	3
ZJZ225	Tibetan sheep	Central-and-East Asia	China	28.91	89.61	4027	WGS	3
ZJZ226	Tibetan sheep	Central-and-East Asia	China	28.91	89.61	4027	WGS	3
ZJZ242	Tibetan sheep	Central-and-East Asia	China	28.91	89.61	4027	WGS	2
ZLX154	Tibetan sheep	Central-and-East Asia	China	29.22	94.22	3018	WGS	2
ZLX160	Tibetan sheep	Central-and-East Asia	China	29.22	94.22	3018	WGS	2
ZLX161	Tibetan sheep	Central-and-East Asia	China	29.22	94.22	3018	WGS	2
CHA02	Changthangi	Central-and-East Asia	China	29.99	88.05	5206	WGS	4
CHA05	Changthangi	Central-and-East Asia	China	29.99	88.05	5206	WGS	4
HU62	Hu sheep	Central-and-East Asia	China	32.44	120.25	6	WGS	5
HU65	Hu sheep	Central-and-East Asia	China	32.44	120.25	6	WGS	5
HU69	Hu sheep	Central-and-East Asia	China	32.44	120.25	6	WGS	5
HU63	Hu sheep	Central-and-East Asia	China	32.44	120.25	6	WGS	5
SXW30	Small Tailed Han sheep	Central-and-East Asia	China	35.62	116.15	741	WGS	5
SXW19	Small Tailed Han sheep	Central-and-East Asia	China	35.62	116.15	741	WGS	5
SXW29	Small Tailed Han sheep	Central-and-East Asia	China	35.62	116.15	741	WGS	5
SXW16	Small Tailed Han sheep	Central-and-East Asia	China	35.62	116.15	741	WGS	5
WDS123	Wadi sheep	Central-and-East Asia	China	37.38	117.97	589	WGS	5
WDS14	Wadi sheep	Central-and-East Asia	China	37.38	117.97	589	WGS	5
WDS109	Wadi sheep	Central-and-East Asia	China	37.38	117.97	589	WGS	5
WDS112	Wadi sheep	Central-and-East Asia	China	37.38	117.97	589	WGS	5
SSS44	Sishui Fur sheep	Central-and-East Asia	China	35.66	117.25	100	WGS	5
SSS45	Sishui Fur sheep	Central-and-East Asia	China	35.66	117.25	100	WGS	5
SSS46	Sishui Fur sheep	Central-and-East Asia	China	35.66	117.25	100	WGS	5
SSS32	Sishui Fur sheep	Central-and-East Asia	China	35.66	117.25	100	WGS	5
HDW47	Large Tailed Han sheep	Central-and-East Asia	China	36.8	115.93	619	WGS	5
HDW51	Large Tailed Han sheep	Central-and-East Asia	China	36.8	115.93	619	WGS	5
HDW52	Large Tailed Han sheep	Central-and-East Asia	China	36.8	115.93	619	WGS	5
HDW48	Large Tailed Han sheep	Central-and-East Asia	China	36.8	115.93	619	WGS	5
TB	Tibetan sheep	Central-and-East Asia	China	/	/	/	Hi-C	6
Reference
1. Chen, Z.-H. et al. Whole-genome sequence analysis unveils different origins of European and Asiatic mouflon and domestication-related genes in sheep. Commun. Biol. 4, 1307 (2021)
2. Deng, J. et al. Paternal Origins and Migratory Episodes of Domestic Sheep. Curr. Biol. 30, 4085-4095.e6 (2020)
3. Lv, F.-H. et al. Whole-Genome Resequencing of Worldwide Wild and Domestic Sheep Elucidates Genetic Diversity, Introgression, and Agronomically Important Loci. Mol. Biol. Evol.
4. Naval-Sanchez, M. et al. Sheep genome functional annotation reveals proximal regulatory elements contributed to the evolution of modern breeds. Nat. Commun. 9, 859 (2018)
5. Li, X. et al. Whole-genome resequencing of wild and domestic sheep identifies genes associated with morphological and agronomic traits. Nat. Commun. 11, 2815 (2020)
6. Li, X. et al. Genomic analyses of wild argali, domestic sheep, and their hybrids provide insights into chromosome evolution, phenotypic variation, and germplasm innovation. Genome Res. 32, 1669–1684 (2022)

## Sheet: Supplementary Data 10
Supplementary Data 10. Data summary of WGS and Hi-C data.
Sample	Sequencing depth	Coverage	Mapping rate (%)	Categories	No. of SNPs	Raw base (bp)	No. of raw reads	GC (%)	Q20 (%)	Q30 (%)	Accession No.
GNM327	16.4167	0.960779	0.981359	Landraces	12043448	68401497900	456009986	43.26	96.92	92.77	/
GNM330	16.0717	0.961111	0.980682	Landraces	12067955	68062486200	453749908	43.45	96.81	92.64	/
GNM341	15.7793	0.963577	0.976075	Landraces	11967941	65276637900	435177586	42.98	97.13	93.29	PRJNA645671
CJL285	16.2779	0.963599	0.980312	Landraces	11723378	70938003900	472920026	43.8	97.01	92.69	PRJNA645671
CJL289	17.4392	0.960917	0.978929	Landraces	11936408	77103395400	514022636	43.67	97.07	92.97	/
CJL300	15.1251	0.96316	0.972601	Landraces	11820587	68299021500	455326810	43.5	96.96	92.8	PRJNA645671
SAB311	17.5622	0.961463	0.979836	Landraces	12033416	74454457200	496363048	43.25	96.81	92.45	/
SAB319	17.3544	0.964923	0.976118	Landraces	11905715	73373704200	489158028	43.25	96.87	92.63	PRJNA645671
SAB322	18.0465	0.965001	0.980422	Landraces	11931736	75593051400	503953676	43	97.45	93.74	PRJNA645671
ZJZ225	18.7359	0.961673	0.978435	Landraces	12127973	78652485600	524349904	43.23	97.46	93.78	/
ZJZ226	14.8182	0.959343	0.975112	Landraces	12032342	62462596800	416417312	43.81	97.35	93.59	/
ZJZ242	16.5428	0.964715	0.978808	Landraces	12082158	74473265100	496488434	44.41	97.12	93.17	PRJNA645671
ZLX154	15.5647	0.963346	0.977799	Landraces	11717468	66278136900	441854246	43.45	97.56	93.96	PRJNA645671
ZLX160	16.1454	0.963542	0.977654	Landraces	11710379	66364075500	442427170	43.14	97.05	93.15	PRJNA645671
ZLX161	16.4616	0.963527	0.978171	Landraces	11471521	70820771100	472138474	43.29	97.04	92.94	PRJNA645671
CHA02	14.5628	0.963638	0.986202	Landraces	11378806	55807155696	552546096	/	/	/	PRJNA160933
CHA05	11.5405	0.96094	0.979428	Landraces	11265653	42810080988	423862188	/	/	/	PRJNA160933
HU62	18.1317	0.964418	0.984199	Landraces	12155003	83358204600	555721364	43.86	94.13	86.7	PRJNA624020
HU65	17.4223	0.963722	0.985116	Landraces	12055981	79573227300	530488182	44.33	94.2	86.93	PRJNA624020
HU69	17.753	0.964361	0.985866	Landraces	12066334	80272099200	535147328	44.01	94.06	86.67	PRJNA624020
HU63	17.8746	0.964392	0.983284	Landraces	12117537	82239071400	548260476	43.63	94.06	86.66	PRJNA624020
SXW30	22.0363	0.965126	0.984591	Landraces	12183058	88016394900	586775966	43.51	95.39	89.01	PRJNA624020
SXW19	20.0949	0.964919	0.983097	Landraces	12168769	87100320600	580668804	43.91	93.94	85.87	PRJNA624020
SXW29	19.1918	0.964276	0.984494	Landraces	12184275	80303301000	535355340	43.94	94.83	87.8	PRJNA624020
SXW16	18.957	0.964404	0.982298	Landraces	12226856	78813378000	525422520	43.95	94.95	88.2	PRJNA624020
WDS123	18.0184	0.956663	0.988117	Landraces	11932424	109870633800	732470892	40.07	98.48	96.51	PRJNA624020
WDS14	16.7344	0.956587	0.987443	Landraces	12001890	109293887700	728625918	39.58	98.49	96.515	PRJNA624020
WDS109	21.4152	0.955005	0.98722	Landraces	11966423	99900723900	666004826	38.82	98.285	95.93	PRJNA624020
WDS112	18.3601	0.955136	0.987938	Landraces	11450811	100845877800	672305852	38.965	98.36	96.09	PRJNA624020
SSS44	17.3625	0.965954	0.985032	Landraces	11457181	77841619800	518944132	44.17	94.32	87.16	PRJNA624020
SSS45	17.9116	0.96694	0.985085	Landraces	11867802	80213840700	534758938	44	94.37	87.27	PRJNA624020
SSS46	17.4735	0.966077	0.985162	Landraces	11387926	78380874000	522539160	43.91	94.29	87.06	PRJNA624020
SSS32	17.9191	0.967704	0.984464	Landraces	12046283	78814664700	525431098	43.7	94.41	87.36	PRJNA624020
HDW47	17.6975	0.964232	0.98555	Landraces	12109122	79256279400	528375196	43.98	94.33	87.2	PRJNA624020
HDW51	17.9558	0.964201	0.984072	Landraces	12143850	80041860600	533612404	43.63	94.06	86.56	PRJNA624020
HDW52	18.4005	0.964989	0.985903	Landraces	12196974	83428612500	556190750	43.89	94	86.47	PRJNA624020
HDW48	18.1767	0.964543	0.984715	Landraces	12072854	80081882700	533879218	43.79	94.42	87.33	PRJNA624020
Sample	Tissue	Total reads	Mapping read	Mapping rate (%)	Unique mapping read	Unique mapping rate(%)	Valid interactions (%)	Accession No.
Tibetan sheep	blood	780243021	733038318	93.95	297507208	38.13	81	SRR19426890

[truncated: 30 more sheets: Supplementary Data 11, Supplementary Data 12, Supplementary Data 13, Supplementary Data 14, Supplementary Data 15, Supplementary Data 16, Supplementary Data 17, Supplementary Data 18, Supplementary Data 19, Supplementary Data 20, Supplementary Data 21, Supplementary Data 22, Supplementary Data 23, Supplementary Data 24, Supplementary Data 25, Supplementary Data 26, Supplementary Data 27, Supplementary Data 28, Supplementary Data 29, Supplementary Data 30 …]
