# Supplementary material for: A time-resolved multi-omics atlas of transcriptional regulation in response to high-altitude hypoxia across whole-body tissues
Source: Nat Commun. 2024 May 10;15:3970. doi: 10.1038/s41467-024-48261-w (PMC11087590; doi:10.1038/s41467-024-48261-w)
Supplement: Supplementary file 6 — Source Data [file 41467_2024_48261_MOESM6_ESM.xlsx]

## Sheet: Fig. 2a
Fig. 2a
	Time point	SpO2 (%)
	0 d	97
	0 d	96
	0 d	95
	0 d	95
	0 d	99
	0 d	99
	0 d	97
	0 d	96
	0 d	99
	0 d	94
	0 d	98
	0 d	97
	0 d	99
	0 d	96
	0 d	97
	0 d	98
	0 d	99
	0 d	98
	0 d	99
	0 d	96
	0 d	99
	0 d	97
	0 d	98
	0 d	99
	0 d	99
	0 d	95
	0 d	96
	7 d	80
	7 d	81
	7 d	82
	7 d	83
	7 d	84
	7 d	78
	7 d	86
	7 d	79
	7 d	80
	7 d	81
	7 d	82
	7 d	83
	7 d	84
	7 d	78
	7 d	86
	7 d	79
	7 d	82
	7 d	85
	7 d	84
	7 d	87
	7 d	86
	7 d	85
	7 d	83
	7 d	86
	7 d	84
	7 d	83
	7 d	82
	7 d	85
	7 d	83
	7 d	84
	7 d	85
	7 d	82
	7 d	81
	7 d	80
	7 d	85
	7 d	84
	7 d	81
	7 d	83
	7 d	85
	7 d	85
	7 d	86
	7 d	84
	7 d	83
	7 d	82
	7 d	81
	7 d	80
	7 d	79
	7 d	86
	7 d	79
	7 d	80
	7 d	82
	7 d	78
	7 d	79
	7 d	81
	7 d	83
	7 d	84
	7 d	80
	14 d	84
	14 d	85
	14 d	85
	14 d	87
	14 d	88
	14 d	88
	14 d	83
	14 d	82
	14 d	82
	14 d	78
	14 d	80
	14 d	76
	14 d	77
	14 d	88
	14 d	83
	14 d	84
	14 d	85
	14 d	86
	14 d	87
	14 d	84
	14 d	88
	14 d	87
	14 d	86
	14 d	85
	14 d	83
	14 d	82
	14 d	83
	14 d	86
	14 d	88
	14 d	84
	14 d	82
	14 d	81
	14 d	83
	14 d	82
	14 d	87
	14 d	82
	14 d	80
	14 d	79
	14 d	78
	14 d	86
	14 d	85
	14 d	85
	21 d	86
	21 d	83
	21 d	84
	21 d	92
	21 d	87
	21 d	93
	21 d	85
	21 d	91
	21 d	85
	21 d	83
	21 d	80
	21 d	82
	21 d	80
	21 d	84
	21 d	88
	21 d	85
	21 d	83
	21 d	86
	21 d	87
	21 d	87
	21 d	89
	21 d	85
	21 d	84
	21 d	81
	21 d	83
	21 d	87
	21 d	89
	21 d	88
	21 d	81
	21 d	85
	21 d	84
	21 d	90
	21 d	84
	21 d	82
	8 mon	88
	8 mon	87
	8 mon	84
	8 mon	87
	8 mon	86
	8 mon	85
	8 mon	86
	8 mon	85
	8 mon	84
	8 mon	90
	8 mon	89
	8 mon	84
	8 mon	85
	8 mon	87
	8 mon	86
	8 mon	87
	8 mon	85
	8 mon	91
	8 mon	90
	8 mon	89
	8 mon	88
	8 mon	84
	8 mon	92
	8 mon	91
	8 mon	89
	8 mon	90
	8 mon	91
	8 mon	81
	8 mon	85
	8 mon	85
	8 mon	83
	8 mon	91
	8 mon	88
	8 mon	87
	8 mon	86
	8 mon	88
	8 mon	92
	8 mon	80
	Tibetan sheep	89
	Tibetan sheep	91
	Tibetan sheep	91
	Tibetan sheep	94
	Tibetan sheep	94
	Tibetan sheep	93
	Tibetan sheep	95
	Tibetan sheep	91
	Tibetan sheep	92
	Tibetan sheep	93
	Tibetan sheep	94
	Tibetan sheep	95
	Tibetan sheep	88
	Tibetan sheep	90
	Tibetan sheep	90
	Tibetan sheep	98
	Tibetan sheep	89
	Tibetan sheep	95
	Tibetan sheep	96
	Tibetan sheep	97
	Tibetan sheep	96
	Tibetan sheep	95
	Tibetan sheep	94
	Tibetan sheep	93
	Tibetan sheep	96
	Tibetan sheep	95
	Tibetan sheep	98
	Tibetan sheep	94
	Tibetan sheep	95
	Tibetan sheep	94
	Tibetan sheep	87
	Tibetan sheep	88
	Tibetan sheep	89
	Tibetan sheep	87
	Tibetan sheep	90
	Tibetan sheep	91
	Tibetan sheep	92
	Tibetan sheep	93
	Tibetan sheep	89
	Tibetan sheep	95
	data: SpO2 and Group
	Kruskal-Wallis chi-squared = 161.95	df = 5	p-value < 2.2e-16
	Pairwise comparisons using Wilcoxon rank sum test with continuity correction
		0 d	14 d	21 d	7 d	8 mon
	14 d	1.1e-11	-	-	-	-
	21 d	6e-11	0.07686	-	-	-
	7 d	7.5e-13	0.03262	0.00012	-	-
	8 mon	2.3e-11	3.9e-05	0.02542	8.6e-10	-
	Tibetan sheep	6.9e-09	1.8e-13	1.5e-10	9.5e-16	1.4e-09
	P value adjustment method: BH

## Sheet: Fig. 2b
Fig. 2b
	Time point	NOS (umol/L)
	0 d	7.457
	0 d	7.554
	0 d	7.782
	0 d	7.359
	0 d	7.164
	0 d	6.806
	0 d	6.903
	0 d	6.185
	0 d	6.74
	0 d	6.545
	7 d	5.267
	7 d	5.53
	7 d	7.229
	7 d	6.022
	7 d	5.596
	7 d	5.3
	7 d	6.316
	7 d	4.708
	7 d	4.84
	7 d	6.251
	14 d	5.103
	14 d	5.202
	14 d	4.972
	14 d	5.037
	14 d	5.366
	14 d	5.563
	14 d	5.76
	14 d	5.136
	14 d	5.399
	14 d	4.741
	21 d	5.333
	21 d	5.923
	21 d	5.661
	21 d	5.694
	21 d	5.989
	21 d	5.727
	21 d	5.07
	21 d	6.447
	21 d	4.906
	21 d	7.001
	8 mon	5.235
	8 mon	5.169
	8 mon	5.956
	8 mon	5.497
	8 mon	5.464
	8 mon	4.577
	8 mon	5.792
	8 mon	4.774
	8 mon	5.825
	8 mon	6.054
	Tibetan sheep	6.381
	Tibetan sheep	5.432
	Tibetan sheep	7.294
	Tibetan sheep	5.628
	Tibetan sheep	5.858
	Tibetan sheep	7.066
	Tibetan sheep	6.642
	Tibetan sheep	5.891
	Tibetan sheep	7.619
	Tibetan sheep	6.152
	Kruskal-Wallis rank sum test
	chi-squared = 30.653	df = 5	p-value = 1.097e-05
	Pairwise comparisons using Wilcoxon rank sum exact test
		0 d	14 d	21 d	7 d	8 mon
	14 d	8.1e-05	-	-	-	-
	21 d	0.00122	0.08111	-	-	-
	7 d	0.00218	0.19519	0.68421	-	-
	8 mon	8.1e-05	0.23789	0.40694	0.42112	-
	Tibetan sheep	0.08111	0.00038	0.13381	0.08738	0.01299

## Sheet: Fig. 2c
Fig. 2b
	Time point	CK (U/L)
	0 d	60
	0 d	96
	0 d	90
	0 d	54
	0 d	33
	0 d	53
	0 d	68
	0 d	52
	0 d	51
	0 d	64
	7 d	46
	7 d	127
	7 d	39
	7 d	55
	7 d	70
	7 d	65
	7 d	39
	7 d	47
	7 d	76
	7 d	36
	14 d	54
	14 d	77
	14 d	61
	14 d	84
	14 d	71
	14 d	55
	14 d	60
	14 d	67
	14 d	57
	14 d	56
	21 d	59
	21 d	48
	21 d	88
	21 d	45
	21 d	59
	21 d	34
	21 d	50
	21 d	56
	21 d	67
	21 d	46
	8 mon	71
	8 mon	56
	8 mon	40
	8 mon	45
	8 mon	58
	8 mon	39
	8 mon	46
	8 mon	73
	8 mon	54
	8 mon	51
	Tibetan sheep	56
	Tibetan sheep	98
	Tibetan sheep	73
	Tibetan sheep	78
	Tibetan sheep	148
	Tibetan sheep	85
	Tibetan sheep	411
	Tibetan sheep	217
	Tibetan sheep	207
	Tibetan sheep	94
	Kruskal-Wallis rank sum test
	chi-squared = 20.571	df = 5	p-value = 0.000976
	Pairwise comparisons using Wilcoxon rank sum exact test
		0 d	14 d	21 d	7 d	8 mon
	14 d	0.5241	-	-	-	-
	21 d	0.4548	0.1899	-	-	-
	7 d	0.7788	0.3721	1	-	-
	8 mon	0.4607	0.1026	0.8793	1	-
	Tibetan sheep	0.0096	0.0096	0.0096	0.0096	0.0087

## Sheet: Fig. 2e
Fig. 2e
	Pearson's correlation between blood gene modules and bio-indicators
		GLU	TG	ALT	AST	T_BIL	ALP	LDH	UA	BUN	Cr	CK	Ca	SOD	GSH_Px	CAT	NO	MDA	EPO	NOS
	M1	0.199991	0.0205907	-0.291542	-0.209446	0.00732873	0.133106	-0.254341	-0.167938	0.233248	0.0510329	0.259039	0.126194	0.175318	0.00124966	-0.0828572	0.122371	-0.079851	0.403522	0.456825
	M2	-0.123298	-0.282428	-0.0756352	-0.309653	-0.13542	0.375182	-0.143204	-0.194113	-0.16409	-0.0441508	-0.035691	0.00673736	0.205408	0.189637	-0.0113249	0.055839	-0.0165612	0.437334	0.423262
	M3	-0.26547	-0.387916	-0.0876893	-0.273222	-0.437893	0.554527	0.0445489	-0.0180122	-0.550824	0.07067	-0.141657	-0.031701	0.0855005	0.363927	0.178633	0.220013	0.0698908	0.434854	0.461311
	M4	-0.125253	-0.364148	0.0797889	-0.115161	0.0691116	0.15239	0.168405	-0.101325	-0.27412	-0.195246	-0.145154	-0.10379	-0.0109752	0.372854	0.0922941	0.21708	0.153854	-0.0599794	-0.0218762
	M5	-0.350083	-0.41078	0.0662604	-0.166535	-0.36778	0.424587	0.111077	0.0466427	-0.571019	-0.0946461	-0.3494	0.0534445	0.146173	0.447367	0.137538	0.0580861	0.0860788	0.209206	0.192466
	M6	0.166107	0.262552	0.145491	0.295214	-0.103808	-0.00772983	0.122245	0.305009	-0.0251647	0.35292	0.0120147	0.136588	-0.0568964	-0.265276	0.15786	-0.0890109	-0.0636777	-0.109314	-0.068699
	M7	0.0743545	0.0121536	0.0906034	0.0580273	-0.18883	0.292401	0.012084	0.183925	-0.181295	0.29783	-0.0330864	0.143209	0.0973089	-0.0659109	0.177738	-0.0411655	-0.0569224	0.180318	0.210354
	M8	0.24814	0.42744	0.0314573	0.231377	0.18365	-0.366654	-0.0398445	0.163654	0.423288	0.17773	0.202102	-0.0162987	-0.170874	-0.420018	-0.109464	-0.120915	-0.0844239	-0.272384	-0.257611
	M9	0.308644	0.257421	0.193315	0.241177	0.118731	-0.0701574	0.0701326	0.102335	0.299396	0.212157	0.157383	0.00421421	-0.109897	-0.462488	-0.125263	-0.0313618	0.0226219	-0.13889	-0.111227
	M10	-0.205115	0.13771	-0.0479488	0.2539	-0.0959115	0.00660562	0.135094	-0.105809	0.091193	0.32561	0.0963891	0.0701537	0.172835	0.140423	0.0293352	-0.334335	0.0397113	0.291957	0.147223
	M11	-0.0177771	0.0139742	-0.0634167	-0.0967407	0.234066	-0.218515	-0.0782671	-0.139714	0.299619	-0.199846	0.0917549	-0.195211	-0.144505	-0.015022	-0.269206	-0.00276962	0.0356891	-0.164331	-0.177755
	M12	-0.137627	0.158456	-0.0935854	0.0806049	-0.00199967	-0.35022	-0.0671278	0.230658	0.052744	-0.0375186	-0.0913728	0.0506122	-0.268139	0.137378	0.0153812	-0.0864045	-0.0974687	-0.264662	-0.282575
	M13	-0.295672	-0.163883	-0.158318	-0.155653	-0.0531721	-0.178784	-0.0803191	0.034821	-0.0845014	-0.275581	-0.185801	-0.0240628	-0.184858	0.431928	-0.0755774	0.00905147	0.00234335	-0.11253	-0.163507
	M14	-0.316068	-0.423561	-0.0835364	-0.310722	-0.195439	0.317666	0.0145126	-0.139948	-0.496991	-0.242578	-0.246044	-0.0269259	0.13369	0.495006	0.114658	0.150562	0.0731633	0.231744	0.207671
	P adjust value from WGCNA analysis
	Module	GLU	TG	ALT	AST	T_BIL	ALP	LDH	UA	BUN	Cr	CK	Ca	SOD	GSH_Px	CAT	NO	MDA	EPO	NOS
	M1	0.343948	0.952076	0.112634	0.32231	0.982507	0.535599	0.183328	0.433759	0.247665	0.831634	0.175601	0.572632	0.407117	0.99517	0.717761	0.578603	0.727398	0.0138843	0.00405847
	M2	0.578603	0.130852	0.744759	0.095257	0.528329	0.0289169	0.512023	0.358466	0.433759	0.863476	0.896785	0.982507	0.331345	0.373767	0.970864	0.813528	0.967343	0.00693806	0.00850247
	M3	0.162995	0.0213422	0.707365	0.149798	0.00693806	0.000166493	0.863476	0.9644	0.000178852	0.760896	0.519076	0.910872	0.711006	0.0331177	0.398682	0.287551	0.760896	0.0072326	0.00363177
	M4	0.572632	0.0331177	0.727398	0.617247	0.763369	0.476546	0.433759	0.668335	0.148983	0.357928	0.507927	0.65722	0.970864	0.0300347	0.697617	0.293822	0.470295	0.802576	0.948063
	M5	0.0431403	0.011463	0.773801	0.433759	0.0320064	0.00850247	0.627725	0.852521	8.29e-05	0.688251	0.0431403	0.822964	0.50701	0.00538854	0.524195	0.809729	0.711006	0.32231	0.362027
	M6	0.433759	0.167917	0.507927	0.108582	0.65722	0.982507	0.578603	0.102158	0.936983	0.0422848	0.970864	0.524195	0.809729	0.162995	0.454102	0.701181	0.782225	0.631139	0.763374
	M7	0.750253	0.970864	0.698804	0.809729	0.373862	0.112634	0.970864	0.389227	0.398682	0.106623	0.908235	0.512023	0.683371	0.773801	0.398682	0.880622	0.809729	0.398682	0.321924
	M8	0.19971	0.00850247	0.910872	0.250931	0.389227	0.0322222	0.881611	0.433759	0.00850247	0.398682	0.337456	0.967343	0.424803	0.00910245	0.631139	0.584574	0.712722	0.150454	0.177161
	M9	0.0958061	0.177161	0.360103	0.219711	0.596203	0.760896	0.760896	0.664298	0.105159	0.315476	0.454358	0.994395	0.631139	0.00363177	0.572632	0.910872	0.947721	0.524195	0.627725
	M10	0.331345	0.524195	0.846625	0.183328	0.683371	0.982507	0.528329	0.652058	0.697617	0.0721146	0.683371	0.760896	0.416085	0.523212	0.9193	0.0607864	0.881611	0.112634	0.50315
	M11	0.9644	0.968162	0.782225	0.683371	0.246567	0.289528	0.73364	0.523212	0.105159	0.343948	0.697617	0.357928	0.509281	0.967343	0.156369	0.99517	0.896785	0.433759	0.398682
	M12	0.524195	0.453966	0.69266	0.727398	0.99517	0.0431403	0.771171	0.251654	0.823015	0.890431	0.697617	0.831634	0.157794	0.524195	0.967343	0.711006	0.683371	0.163068	0.130852
	M13	0.108582	0.433759	0.453966	0.462082	0.822964	0.398682	0.727398	0.899637	0.712722	0.146967	0.387865	0.941252	0.387865	0.00765811	0.744759	0.978837	0.99517	0.623598	0.433759
	M14	0.08527	0.00850247	0.715947	0.0946019	0.357928	0.0836693	0.967661	0.523212	0.00156232	0.216425	0.205378	0.928368	0.534548	0.00156232	0.61778	0.485081	0.755533	0.250931	0.327479
	P value adjustment method: BH

## Sheet: Fig. 3a
Fig. 3a
	Comparison	Number	Tissue
	0 d vs. 7 d	1254	Muscle
	7 d vs. 14 d	312	Muscle
	14 d vs. 21 d	115	Muscle
	21 d vs. 8 mon	416	Muscle
	0 d vs. 7 d	4	Pituitary
	7 d vs. 14 d	16	Pituitary
	14 d vs. 21 d	3	Pituitary
	21 d vs. 8 mon	390	Pituitary
	0 d vs. 7 d	67	Cerebrum
	7 d vs. 14 d	11	Cerebrum
	14 d vs. 21 d	5	Cerebrum
	21 d vs. 8 mon	856	Cerebrum
	0 d vs. 7 d	1	Ileum
	7 d vs. 14 d	2	Ileum
	14 d vs. 21 d	1	Ileum
	21 d vs. 8 mon	3390	Ileum
	0 d vs. 7 d	238	Colon
	7 d vs. 14 d	9202	Colon
	14 d vs. 21 d	8196	Colon
	21 d vs. 8 mon	236	Colon
	0 d vs. 7 d	216	Jejunum
	7 d vs. 14 d	1	Jejunum
	14 d vs. 21 d	399	Jejunum
	21 d vs. 8 mon	42	Jejunum
	0 d vs. 7 d	3670	Kidney
	7 d vs. 14 d	1810	Kidney
	14 d vs. 21 d	2392	Kidney
	21 d vs. 8 mon	3000	Kidney
	0 d vs. 7 d	291	Liver
	7 d vs. 14 d	8	Liver
	14 d vs. 21 d	90	Liver
	21 d vs. 8 mon	253	Liver
	0 d vs. 7 d	357	Lung
	7 d vs. 14 d	1	Lung
	14 d vs. 21 d	212	Lung
	21 d vs. 8 mon	438	Lung
	0 d vs. 7 d	126	Rumen
	7 d vs. 14 d	2	Rumen
	14 d vs. 21 d	547	Rumen
	21 d vs. 8 mon	913	Rumen
	0 d vs. 7 d	3	Hypothalamus
	7 d vs. 14 d	3	Hypothalamus
	14 d vs. 21 d	34	Hypothalamus
	21 d vs. 8 mon	1119	Hypothalamus
	0 d vs. 7 d	366	Leukocyte
	7 d vs. 14 d	22	Leukocyte
	14 d vs. 21 d	89	Leukocyte
	21 d vs. 8 mon	1826	Leukocyte
	0 d vs. 7 d	174	Artery
	7 d vs. 14 d	3	Artery
	14 d vs. 21 d	30	Artery
	21 d vs. 8 mon	605	Artery
	0 d vs. 7 d	224	Duodenum
	7 d vs. 14 d	62	Duodenum
	14 d vs. 21 d	43	Duodenum
	21 d vs. 8 mon	198	Duodenum
	0 d vs. 7 d	2349	Adipose
	7 d vs. 14 d	5	Adipose
	14 d vs. 21 d	28	Adipose
	21 d vs. 8 mon	3440	Adipose
	0 d vs. 7 d	32	Abomasum
	7 d vs. 14 d	15	Abomasum
	14 d vs. 21 d	1168	Abomasum
	21 d vs. 8 mon	59	Abomasum
	0 d vs. 7 d	10463	Cerebellum
	7 d vs. 14 d	0	Cerebellum
	14 d vs. 21 d	2	Cerebellum
	21 d vs. 8 mon	51	Cerebellum
	0 d vs. 7 d	86	Heart
	7 d vs. 14 d	0	Heart
	14 d vs. 21 d	0	Heart
	21 d vs. 8 mon	711	Heart
	0 d vs. 7 d	15	Spleen
	7 d vs. 14 d	0	Spleen
	14 d vs. 21 d	2922	Spleen
	21 d vs. 8 mon	420	Spleen
	Comparison	Total number
	0 d vs. 7 d	19936
	7 d vs. 14 d	11475
	14 d vs. 21 d	16276
	21 d vs. 8 mon	18363

## Sheet: Fig. 3b
Fig. 3b
	Number of tissue	Number of DEGs	Group	Type
	1	7543	0 d vs. 7 d	tissue-specific
	2	3857	0 d vs. 7 d	/
	3	1068	0 d vs. 7 d	/
	4	255	0 d vs. 7 d	/
	5	50	0 d vs. 7 d	tissue-shared
	6	10	0 d vs. 7 d	tissue-shared
	7	6	0 d vs. 7 d	tissue-shared
	8	4	0 d vs. 7 d	tissue-shared
	9	4	0 d vs. 7 d	tissue-shared
	10	2	0 d vs. 7 d	tissue-shared

## Sheet: Fig. 3c
Fig. 3c
	Tissue	Number
	Cerebellum	59
	Adipose	57
	Muscle	56
	Kidney	50
	Heart	35
	Leukocyte	32
	Artery	29
	Liver	29
	Lung	29
	Colon	19
	Duodenum	15
	Rumen	12
	Jejunum	10
	Abomasum	5
	Cerebrum	2
	Pituitary	1

## Sheet: Fig. 3d
Fig. 3d
	Tissue	Number
	Cerebellum	5743
	Adipose	637
	Kidney	418
	Muscle	232
	Leukocyte	109
	Colon	82
	Liver	75
	Duodenum	62
	Lung	51
	Jejunum	50
	Rumen	33
	Artery	26
	Cerebrum	11
	Abomasum	6
	Heart	6
	Ileum	1
	Pituitary	1

## Sheet: Fig. 3g
Fig. 3g
	Gene id	Muscle	Pituitary	Cerebrum	Ileum	Heart	Colon	Jejunum	Kidney	Liver	Lung	Rumen	Hypothalamus	Spleen	Blood	Artery	Cerebellum	Duodenum	Adipose	Abomasum	cluster
	ENSOARG00020000087	0.14408	0.0295891	0.128678	0.178646	-0.291252	0.160183	-0.0628588	-0.682848	-0.634182	-0.345183	-0.60464	0.350747	-0.2854	0.0539704	0.354689	2.86996	-0.236104	-0.409047	0.364199	cluster5
	ENSOARG00020001352	-0.68478	0.340992	-0.262024	-0.0526901	-0.523578	0.149415	0.162571	-1.11024	-0.328972	-0.425307	-0.228776	0.194001	0.0576217	-0.0897078	0.14229	2.09812	0.147131	-0.777409	0.153694	cluster5
	ENSOARG00020004474	-0.485295	0.248332	-0.0952952	0.0131869	-0.372997	0.168417	0.33029	-1.05204	-0.151172	-0.36173	-0.0402148	0.190334	0.0375939	-0.0202067	-0.0321147	2.24685	0.0696424	-1.05729	0.0581778	cluster5
	ENSOARG00020009503	-0.442887	-0.0931268	0.224413	-0.200925	0.226793	0.0424261	0.000233633	-0.340138	0.202043	0.0413814	-0.698922	-0.115555	-0.117149	-0.389412	-0.129882	3.1837	-0.0310926	-0.962698	0.231234	cluster5
	ENSOARG00020010014	-0.0943244	0.28567	-0.00272393	-0.274239	0.0557128	0.225908	-0.139602	-0.909779	0.2902	-0.422532	-0.817524	0.301016	-0.165037	-0.0514977	0.276593	4.40878	-0.311721	-0.688772	0.385334	cluster5
	ENSOARG00020010859	0.157005	0.0729991	-0.295046	0.168665	0.272453	0.275065	-0.129584	-1.09355	-0.124831	-0.586412	-0.570554	0.341595	-0.0940053	-0.119886	0.365959	2.25866	-0.442837	-1.06403	-0.227441	cluster5
	ENSOARG00020010932	-0.212201	0.415419	0.415245	-0.0179882	0.0264727	-0.0895152	0.166562	-0.668476	-0.920528	-0.0892248	-0.152666	0.792224	0.147513	1.06624	0.136575	2.38486	0.376312	-0.834195	0.793601	cluster5
	ENSOARG00020012103	-0.915041	0.313405	-0.210208	-0.473172	-0.293959	0.323492	0.0749908	-1.29956	-0.168691	-0.590765	-0.00169047	0.532089	-0.546985	-0.209809	0.400511	3.65585	-0.0899082	-0.53419	0.201754	cluster5
	ENSOARG00020012325	-0.154591	0.199034	-0.277095	-0.155565	-0.285821	0.170651	0.0644516	-1.50935	-0.56701	-0.762082	-0.229211	0.267897	-0.582931	-0.197878	0.230386	3.13351	-0.138379	-0.781255	0.537682	cluster5
	ENSOARG00020012702	-0.716608	0.218755	-0.558856	-0.0992556	-0.269991	-0.205816	0.0848198	-1.10342	-0.574539	-0.823591	-0.209651	0.392739	-0.353589	-0.526515	-0.263717	3.71876	-0.234879	-1.30982	0.0630587	cluster5
	ENSOARG00020013134	0.0767509	-0.227683	-0.281011	0.550654	-0.203228	0.525514	0.0425475	-0.310414	-1.10603	-0.369652	0.0493162	0.789001	0.284025	-0.155689	-1.01845	3.10964	-0.476407	-0.985144	-0.423575	cluster5
	ENSOARG00020015561	-0.237409	-0.0654602	-0.0681383	0.0959596	-0.471266	-0.0238824	-0.048659	-0.269952	-0.366013	-0.239865	-0.875054	0.396339	-0.209092	0.039431	0.177646	2.92095	-0.063	-0.845622	0.160251	cluster5
	ENSOARG00020015736	0.164712	-0.0791746	-0.48635	0.124422	-0.187567	-0.0676991	0.0288911	-0.974318	-0.464947	-0.439399	-0.388988	0.309844	-0.307523	-0.390456	0.181692	2.61592	0.0967042	-1.03966	0.203454	cluster5
	ENSOARG00020016936	-0.475025	0.338469	-0.673846	-0.27809	-0.486456	-0.0420228	0.277565	-0.974373	-0.377503	-0.665318	0.000827384	-0.243056	-0.313851	-0.627349	0.0991636	1.95751	-0.209731	-0.554948	0.357216	cluster5
	ENSOARG00020017964	-0.285236	0.0886878	0.202873	-0.153042	-0.0275217	-0.18068	0.0984844	-0.967565	-0.203294	-0.221173	-0.662971	0.383655	-0.233728	0.149368	0.302393	2.54771	-0.0257388	-0.343146	0.129309	cluster5
	ENSOARG00020018731	0.0915221	0.150618	-0.120465	0.0243065	0.0309569	0.226703	-0.131019	-0.75187	-0.0404293	-0.283062	-0.632779	0.248226	0.0692092	-0.235261	0.355094	2.36919	-0.345216	-0.367624	-0.0157264	cluster5
	ENSOARG00020025841	1.03533	0.321526	-0.0472876	0.274645	-0.0400379	0.574921	0.0806482	-1.41954	-0.265953	-0.888578	-0.458161	-0.0911624	0.0259413	-1.18119	0.476538	2.22513	-0.0453154	-0.494636	0.288294	cluster5
	ENSOARG00020025905	1.0244	-0.144025	-0.853815	-0.390666	-0.22037	-0.28956	-0.177813	-0.107229	-0.111437	-0.657676	-1.38107	0.810574	-0.12569	-0.251544	-1.88327	2.90966	-0.884352	-0.494108	0.43166	cluster5
	ENSOARG00020025955	0.500474	0.834504	-0.606974	-0.299038	0.640122	0.512145	-0.142284	-0.816595	-0.546933	-0.134956	1.00293	-0.00714309	-0.297538	0.172557	-0.31052	2.9345	0.325405	-2.15371	0.435948	cluster5
	ENSOARG00020025969	0.368906	-0.0709318	-0.0608696	0.0680542	-0.04801	-0.0613711	0.198596	-0.921016	-0.521458	-0.342019	-0.56051	0.412596	-0.333799	0.00185626	0.408107	2.70013	0.0925275	-0.321294	0.483275	cluster5
	ENSOARG00020025999	-0.627362	0.00910987	0.00669831	-0.266826	-0.0441921	-0.0243066	0.1591	-0.291356	0.0064877	-0.0897312	-0.722191	0.0558758	0.0384063	-0.312717	-0.178522	2.34545	0.00765523	-0.844301	0.107029	cluster5
	ENSOARG00020026009	-0.0329769	-0.0285386	0.255293	-0.0533566	0.279443	-0.131347	0.0768504	-1.27725	0.160501	-0.133475	-0.437573	0.390254	-0.18957	-0.0239024	0.486097	3.09528	0.175565	0.121578	0.747149	cluster5
	ENSOARG00020026036	0.453988	0.232582	0.205151	-0.357941	-0.0841465	-0.504851	0.0414219	-0.725951	-0.458355	-0.246866	-0.0898143	0.378612	-0.369483	-0.440867	0.242948	2.52465	0.0952833	-0.465113	0.384556	cluster5
	ENSOARG00020000103	-0.750439	0.103761	-0.221148	-0.51617	-0.381552	-0.12838	0.395324	-1.17084	-0.247169	-0.497733	-0.491944	0.61413	-0.390971	-0.182374	0.269544	4.93516	0.0714812	-1.35968	0.515492	cluster5
	ENSOARG00020000927	0.52987	0.557557	-0.503069	0.449319	0.947664	0.718027	-0.013461	-1.29548	-0.227249	0.140898	-0.0986197	-0.356308	-0.71864	-0.720598	-0.711676	2.31485	-0.81327	-1.11139	-0.710802	cluster5
	ENSOARG00020001497	-0.502846	-0.0548427	-0.428489	-0.0816423	-0.400057	-0.0300842	1.05239	-0.961478	0.0217684	-0.454943	0.548487	0.507265	-0.0245385	-0.208418	-0.0278712	2.0885	0.175148	-0.889455	-0.048301	cluster5
	ENSOARG00020003567	-0.270067	0.220216	-1.12834	-0.301267	0.1227	0.110943	0.475841	0.0779799	-0.698488	-0.513395	-0.609415	-0.607952	0.257725	-1.59993	-0.784335	3.34236	-0.588332	-0.482229	-0.188993	cluster5
	ENSOARG00020003848	-0.162937	0.325151	0.127795	-0.0689583	0.0322103	-0.147763	0.196587	-0.738959	1.21352	-0.135391	-0.773058	0.260841	0.321842	0.108624	0.490695	2.58343	0.261105	-0.0464262	0.345766	cluster5
	ENSOARG00020000085	-0.334999	-0.144935	0.201464	0.0583104	-0.271885	0.219438	0.562989	-0.829693	0.231343	-0.0672628	0.411233	0.146184	-0.133385	-0.221346	0.00582597	2.30254	0.425148	-0.549874	0.268733	cluster5
	ENSOARG00020000478	0.00315301	0.149626	-0.174921	0.130347	-0.0314352	0.197141	-0.0249143	-0.90053	0.219076	-0.271697	-0.8779	0.59586	-0.256722	0.296079	0.394097	3.03033	0.179275	-0.526982	0.595022	cluster5
	ENSOARG00020000796	0.537563	0.114481	0.0184661	-0.446354	-0.0846392	-0.148816	0.0753753	-0.124497	0.147209	-0.484673	-0.820318	0.663416	-0.309599	0.717022	0.257798	4.81088	-0.354886	-0.551366	0.773161	cluster5
	ENSOARG00020000928	0.769755	0.102684	-1.03652	0.736612	0.207247	0.847683	0.340037	-0.979269	-1.17725	-0.52927	-0.880102	0.505071	0.553429	-0.135642	0.321466	3.13324	-0.498291	-0.739888	0.28217	cluster5
	ENSOARG00020001264	-0.592813	0.187807	-0.0376149	-0.248654	-0.1546	0.125743	0.52259	-1.07001	-0.273471	-0.407116	-0.07791	-0.0765689	-0.19982	-0.153635	0.487563	2.61374	0.223686	-0.483047	0.66571	cluster5
	ENSOARG00020002380	-0.213864	0.255729	2.62363	-0.0935467	0.000852644	0.259712	-0.640066	0.299709	-0.639615	0.174754	0.72939	2.66895	-0.302981	0.374451	-0.0620296	4.02384	-0.682862	-1.26143	-0.530566	cluster5
	ENSOARG00020002560	0.252077	0.53988	0.653392	0.867618	0.607944	0.30377	0.90466	0.62336	-0.20929	0.367711	-0.992461	0.875222	0.370535	-0.76676	0.125465	3.56982	0.587986	0.372976	-0.0397777	cluster5
	ENSOARG00020002674	0.527516	0.125956	-0.273487	0.586731	0.282939	-0.575261	0.388456	-1.69082	-0.215952	-0.778947	0.535973	0.692809	-1.27909	-0.0664628	-0.130415	3.59968	0.341835	0.645925	0.245372	cluster5
	ENSOARG00020003462	0.767902	-0.133229	0.312665	0.991533	-0.830867	-0.752533	-0.034749	0.910903	0.715945	-1.6065	2.13279	1.33359	0.981266	-0.793889	1.7706	2.88064	-0.16934	-1.84031	-1.3674	cluster5
	ENSOARG00020004420	-0.160392	0.000675833	0.193059	-0.239969	-0.0659074	-0.138414	0.0788951	-0.96463	0.00587809	-0.469372	-0.214322	-0.0965607	-0.40367	-0.210064	0.36582	4.19941	-0.141747	-0.752583	0.596687	cluster5
	ENSOARG00020007488	0.138893	0.211251	-0.456888	0.749213	0.546889	0.483937	-0.0347944	0.631427	0.505868	-0.651744	0.315999	0.338742	-0.546237	-0.863371	1.33198	3.23931	-0.221188	-0.874246	0.278614	cluster5
	ENSOARG00020007632	-0.929404	-0.29934	0.648269	-0.146203	-0.348311	0.128103	0.615875	-0.572786	-0.0551782	-0.431021	-0.354022	-0.140187	-0.131533	-0.589473	0.168562	3.37081	-0.273906	-0.105746	0.378033	cluster5
	ENSOARG00020008515	-0.126472	0.2875	-0.484743	-0.323583	-0.093454	0.430677	0.166406	-1.70103	-0.121621	-0.851046	-0.829858	0.472634	-0.476456	-0.172511	0.348033	5.77708	-0.0359264	-0.949107	0.558097	cluster5
	ENSOARG00020005241	0.107786	-0.0331278	0.212983	-0.218436	-0.106059	0.155968	1.20929	-1.77831	0.278746	-0.474143	-0.677608	0.71817	-0.37879	-0.511161	0.210462	3.45155	0.619728	0.998383	0.633008	cluster5
	ENSOARG00020005834	-0.830486	0.164039	0.0333656	-0.125948	0.0570892	-0.613861	0.639493	0.155139	-0.749552	-0.00801188	-0.503192	0.0799022	0.00704771	-0.0503709	0.702535	2.58961	0.15766	-1.33291	0.451654	cluster5
	ENSOARG00020016828	-0.218091	0.587347	0.509047	1.1159	-0.299372	0.255088	0.687978	-1.12697	1.6452	0.0838048	-1.11485	0.837451	-0.700815	-0.795207	0.209556	2.96795	0.00729486	0.653555	1.82055	cluster5
	ENSOARG00020019422	0.18908	0.27146	-0.367079	-0.0130336	0.207792	0.195358	0.273064	-1.62247	-0.0791585	-0.206452	-0.0163936	0.529852	-0.137968	0.421983	0.54181	3.55648	0.211666	-0.499271	0.665658	cluster5
	ENSOARG00020019969	-1.01085	0.107354	-0.0291632	-0.315769	-0.12136	-0.0595906	-0.0297049	-1.16129	-0.247684	-0.401024	0.200612	0.414281	-0.410746	-0.0436219	-0.0551315	2.74443	-0.254062	-0.567382	0.461937	cluster5
	ENSOARG00020021119	-0.0543639	0.597392	0.336417	0.491722	-0.0460754	-0.0153344	0.151661	-1.22788	-0.72419	-0.682547	0.349617	0.954388	-0.179023	-0.415769	0.775367	3.77219	-0.674246	-1.55109	0.403835	cluster5
	ENSOARG00020021180	-0.507029	-0.112748	-0.898687	0.302654	-0.195148	0.278546	0.732866	-2.17404	0.0616516	-0.498752	0.0348427	0.97485	-0.276017	-0.463105	0.56499	2.78834	-0.85415	0.281795	0.458101	cluster5
	ENSOARG00020022826	-0.159788	0.180592	-0.500538	-0.401051	0.280437	0.0452822	0.23872	-0.768218	-0.0834446	-0.242729	-0.856758	0.0136087	-0.212098	-0.22023	0.185879	5.14037	-0.0718724	-0.916157	0.473179	cluster5
	ENSOARG00020023235	-1.92782	0.0581146	-0.379295	-0.417135	2.12455	-0.137119	0.583686	-2.19233	0.269547	-0.840362	-0.105989	0.605173	-0.444668	0.0133887	0.118761	5.19714	0.068574	-2.29524	0.681	cluster5
	ENSOARG00020023719	-0.252388	0.20129	0.16937	0.17622	-0.369937	0.393075	0.0806178	-2.11476	-0.0459482	-0.787789	-0.340457	0.614342	-0.100441	-0.580506	0.299305	3.27701	-0.228803	0.221914	0.483231	cluster5
	ENSOARG00020025829	-0.50663	-1.30986	0.821437	-1.05736	0.507696	-0.69377	1.02791	-1.89979	-0.249584	-0.465279	-1.35793	1.44858	0.602267	-0.819998	-0.437098	1.84509	-0.543779	-0.507812	-0.512408	cluster5
	ENSOARG00020025892	0.374317	0.0602893	-0.400104	-0.389403	-0.23024	0.0397625	0.450066	-0.87281	-0.682178	-0.715901	0.387932	0.711436	-0.404927	-0.497405	1.03909	4.61219	-0.646705	-3.44162	0.387089	cluster5
	ENSOARG00020025918	-0.226249	0.0329027	0.139559	-0.227493	-0.190345	0.093237	0.0710828	-0.617637	-0.169249	-0.23015	-0.31554	0.727776	0.161281	-0.458402	-0.538572	2.56058	0.054212	-0.432431	0.0689921	cluster5
	ENSOARG00020025947	-0.416873	-0.0682631	-0.0857111	-0.0552691	-0.443824	0.273718	0.126785	-1.0574	-0.500311	-0.567809	-1.56462	0.0969309	-0.193894	-0.369617	0.161309	2.2826	0.124401	0.425655	-0.0552527	cluster5
	ENSOARG00020025959	-0.296152	-0.0627733	0.109028	-0.229765	-0.0624878	-0.0150611	-0.0609028	-0.934704	-0.390064	-0.421884	-0.528726	0.373695	-0.489566	-0.248065	0.236638	3.83838	-0.0922046	-0.509773	0.3571	cluster5
	ENSOARG00020025972	0.764228	-0.24114	-0.402577	1.13412	-0.153929	0.27881	0.0894311	-2.14674	-0.122578	-0.72902	-0.648829	1.05459	-0.306262	0.115096	0.259904	3.89359	-1.11786	0.239885	0.403209	cluster5
	ENSOARG00020025984	-0.932294	-0.00957629	-0.151031	0.0440774	0.371495	0.617101	-0.201894	-1.97996	0.428693	-0.535575	0.296166	0.107844	-0.49693	0.343508	-0.576625	3.9606	-0.0816294	-1.23659	0.334893	cluster5
	ENSOARG00020026025	0.275258	-0.0137472	0.511657	-0.207752	-0.0750702	0.106163	0.201845	-1.28315	-0.156043	-0.211709	-0.00497041	0.646528	-0.404268	-0.0481011	0.56981	3.65706	0.074075	-0.836449	0.470295	cluster5
	ENSOARG00020006509	-0.698279	-0.721693	-1.08907	-0.295873	0.262211	0.130046	-0.500525	-0.827094	0.136484	-0.668444	0.469517	0.406089	-0.492128	1.5951	0.187736	3.86025	-0.0750816	-2.06986	1.2226	cluster5
	ENSOARG00020007182	-0.205878	-0.226142	0.0328671	-0.509664	0.190587	-0.375562	-0.145723	-0.673937	-0.432051	-0.383071	-0.562588	-0.0428944	-0.550677	-1.52848	-0.441043	3.2057	-0.234408	-2.21741	0.880987	cluster5
	ENSOARG00020007630	-0.0936682	0.202316	-0.289304	0.15212	-0.262155	0.408925	0.232444	-0.419478	-0.338306	-0.153977	-0.316312	0.193394	-0.126721	0.349577	0.345517	2.61368	0.222344	-1.11178	0.906538	cluster5
	ENSOARG00020008644	-0.303348	-0.125703	-0.429965	-0.292933	-0.171689	-0.0238948	0.206736	-0.53447	-0.0961375	-0.431735	-0.31798	0.0247755	-0.259775	-0.39154	0.199959	2.8586	-0.0691707	-1.04371	0.579229	cluster5
	ENSOARG00020009073	-0.256344	-0.0124574	-0.177763	-0.31354	0.23007	-0.193242	0.448379	-2.09322	0.131684	-0.380114	0.258046	0.548786	-0.104518	-0.175626	0.156799	3.25564	0.248357	-0.652484	0.796588	cluster5
	ENSOARG00020010213	-0.245609	-0.178793	0.106851	-0.341731	-0.280826	-0.00935419	0.903557	-2.06273	-0.000299353	-0.789207	-0.302243	0.909786	-0.192951	-0.154856	0.63777	6.75546	0.296325	-1.26484	0.758121	cluster5
	ENSOARG00020010326	-0.370861	-0.566762	0.273574	0.179366	-0.289934	0.156046	-0.0317403	-0.90621	-0.527416	-0.37296	0.113167	0.217565	0.0990051	-0.682694	0.240837	2.30044	-0.22411	-0.541344	0.212758	cluster5
	ENSOARG00020010867	-0.598223	0.350124	0.0166115	-0.216651	0.762007	0.392382	0.256205	-0.62484	-1.45947	-0.363321	-0.279632	2.6587	0.253665	1.06612	-0.412425	2.24062	0.48176	-0.695417	0.388574	cluster5
	ENSOARG00020011350	0.771898	-0.67134	-0.415388	0.214973	-0.255874	0.42777	-0.792905	0.093787	1.82786	-0.243796	-0.0600004	-0.477107	0.547104	-1.10853	-0.0168047	3.71579	-0.526653	-3.34357	-0.662775	cluster5
	ENSOARG00020012472	-0.200955	-0.0429107	0.165242	-0.298063	0.15489	0.11838	0.0613274	-1.11079	0.229074	-0.232201	-0.798852	-0.0813309	-0.350061	0.193208	0.17605	3.79271	-0.158418	-0.783643	0.432056	cluster5
	ENSOARG00020012616	-0.1174	-0.097602	0.0263366	-0.119119	0.334587	0.0197031	0.100068	-0.00627748	0.635966	0.378212	-0.54034	0.0640067	0.169523	0.0681727	-0.00261808	2.99911	0.0342262	-1.02678	-0.167906	cluster5
	ENSOARG00020012714	-0.155649	0.0365694	0.0337581	-0.129801	-0.00522011	0.158934	0.11304	-0.987409	-0.183755	-0.397094	-0.551552	0.303045	-0.240312	0.013138	0.342444	3.081	-0.0907977	-0.455441	0.181831	cluster5
	ENSOARG00020013817	-0.25424	-0.0463584	-0.114457	-0.144654	0.156776	0.0914345	0.0245301	-0.561233	0.0616909	0.0334212	-0.797352	0.181799	0.0580775	0.293464	0.171607	3.87487	-0.0854874	-0.606649	0.207649	cluster5
	ENSOARG00020013924	-0.151907	-0.0587422	-0.239163	-0.353297	1.14932	1.28944	1.02879	-0.5289	1.17213	-0.144487	-1.13236	0.214433	0.356277	-0.955476	-0.062905	5.8666	-0.417407	-1.83153	-0.0665257	cluster5
	ENSOARG00020014548	0.90097	0.241102	-0.0201281	-0.0457328	0.483033	0.301865	0.367521	-0.484249	0.713125	0.401703	-0.307745	0.380907	0.104629	0.514098	0.377464	3.18326	0.348369	-0.777509	0.426183	cluster5
	ENSOARG00020016546	0.379215	0.153444	-0.122663	0.0662565	0.189545	-0.0865721	0.268081	-2.26861	0.239073	-0.620842	-0.460509	0.256906	-0.255025	-0.0508382	0.319937	3.7781	0.176912	1.00348	0.580847	cluster5
	ENSOARG00020016751	-1.58674	-0.279847	-0.773604	-0.591774	0.790589	-0.42475	0.101358	-0.488896	-0.1131	-0.475143	-0.904216	0.396331	-0.641517	-0.716211	-0.249303	2.85391	-0.26016	-1.34851	-1.09083	cluster5
	ENSOARG00020017620	-0.57147	0.03069	-0.170841	-0.226288	0.0869525	-0.0346461	0.0318577	-0.901345	0.0600618	-0.162641	-0.712769	0.0856257	-0.200566	0.271493	0.0768092	3.59059	-0.104475	-0.732285	0.357456	cluster5
	ENSOARG00020017960	-0.262345	-0.00826181	0.309238	-0.0636468	0.271011	0.199555	0.167221	-0.612794	0.282786	-0.0545714	-0.697499	0.247039	-0.032585	-0.115096	0.177478	2.62587	0.0655894	-0.268903	0.459815	cluster5
	ENSOARG00020018583	-1.10727	0.0711358	-1.25327	0.829055	-0.0133057	0.769759	0.433092	-1.04083	-0.168239	-0.190168	-1.37791	-0.448389	0.266182	-0.154357	0.58383	3.63871	-0.513677	-0.264257	-0.801136	cluster5
	ENSOARG00020019565	-1.63876	-0.255159	-0.668879	0.247664	-0.466905	0.0260666	0.303091	-0.698258	-0.483661	-0.44029	-0.669498	0.0702643	-0.490549	-0.306754	-1.27623	2.47988	-0.206493	-0.358549	-0.564099	cluster5
	ENSOARG00020019699	-1.03052	1.01668	0.361103	0.400221	0.163697	0.549646	0.120909	-0.96075	-0.764417	-0.213481	0.781221	0.370547	-1.60479	0.433576	-0.0934213	2.27682	-0.017652	-2.91745	0.509779	cluster5
	ENSOARG00020019816	0.708053	0.59473	0.97214	0.117525	0.0823702	-0.247524	1.10635	-0.795163	0.230375	-0.0246664	0.00527075	1.01637	-0.266631	-0.551441	0.180439	2.64991	0.441397	-0.422153	0.594984	cluster5
	ENSOARG00020000192	-0.552462	0.183814	-0.493733	0.33795	0.134735	0.289693	0.144432	-0.457989	-0.111768	-0.29296	-1.15264	-0.223609	0.0489584	0.246475	0.00800467	3.71171	-0.533827	-0.17147	0.291667	cluster5
	ENSOARG00020000399	-0.325831	0.105929	-0.118366	-0.45493	0.033019	-0.098527	0.0886834	-1.34587	0.310499	-0.58752	-0.717872	0.328952	-0.539612	0.108748	0.476862	6.31058	-0.204606	-0.62838	0.776054	cluster5
	ENSOARG00020001297	0.175113	0.0985066	0.153751	0.074011	0.0272778	-0.34837	0.58495	-0.70426	0.340405	-0.11032	-0.0996398	0.10585	0.0326045	0.147018	0.234475	3.63223	0.474012	-1.01869	0.388521	cluster5
	ENSOARG00020001324	-0.202172	-0.7098	0.965336	-0.481681	0.182001	-0.0763714	-0.191388	0.143777	0.332048	-0.270211	-1.16329	0.653435	-0.397322	0.164127	-1.07371	2.60038	0.168856	-1.60807	0.0832576	cluster5
	ENSOARG00020001859	-0.736848	0.224977	-0.718198	0.0468907	0.206324	0.267666	0.233192	-1.95422	-0.060961	-0.59685	-0.509516	0.0102754	-0.554588	-0.785254	-0.320846	4.93201	-0.12801	-0.913123	0.434837	cluster5
	ENSOARG00020001916	0.978049	0.779388	0.256994	0.542141	0.0273146	0.736302	0.758408	-2.50909	0.141041	-0.629079	-0.526941	0.691245	0.415638	-0.475546	0.261944	3.56012	-0.415077	-1.22152	0.578423	cluster5
	ENSOARG00020002384	-1.79351	0.24302	-0.408632	-0.763392	2.27006	-0.123038	-0.222059	-1.08978	-0.55365	-0.998289	0.036215	1.61046	-1.11286	0.621359	-0.480687	2.09925	-0.000501548	-0.597371	1.43209	cluster5
	ENSOARG00020005954	-0.177564	0.100351	-0.838785	-0.260436	-0.42494	0.22584	0.252636	-1.55274	-0.029838	-1.06228	0.0894108	0.31617	-0.763036	-0.364447	0.114172	3.84692	-0.317115	-0.65914	0.567694	cluster5
	ENSOARG00020006050	-0.0413394	-0.0507676	0.0383435	-0.138866	-0.103349	0.104694	0.0711467	-1.50512	-0.171892	-0.351975	-0.450385	0.326652	-0.130979	0.0738718	0.24687	3.33021	-0.0646823	-0.899516	0.326246	cluster5
	ENSOARG00020006149	-0.404845	0.0463735	0.0600844	-0.178037	-0.370005	0.182368	0.523272	-1.1615	0.00863922	-0.584876	-0.747438	0.094219	-0.18784	-0.306948	0.211168	3.78357	-0.0176358	-0.840077	0.249955	cluster5
	ENSOARG00020007278	-0.576561	1.42117	0.997215	0.0909486	0.213831	-0.266108	-0.174546	-3.63806	-0.328092	-1.17367	0.566723	-0.00602137	-0.843234	0.291039	-1.45577	1.39777	0.409758	-0.823869	1.11087	cluster5
	ENSOARG00020007728	-0.836582	0.070395	-0.0115343	-0.4014	-0.234781	-0.225522	0.446383	-2.91184	-0.32824	-0.83528	0.168176	-0.149174	-0.472031	-0.475096	-0.609847	5.47941	-0.00151614	-0.713785	0.733495	cluster5
	ENSOARG00020007737	-0.334725	-0.194468	-0.38598	-0.558175	-0.961477	-0.0817524	0.0649952	-0.856041	-0.345657	-0.64804	-0.482222	0.00793485	-0.449786	-0.156779	-0.544007	2.66356	-0.618376	-1.63166	0.644482	cluster5
	ENSOARG00020007926	-0.527928	0.0389413	-0.0267844	-0.251475	0.079414	0.113032	0.214663	-0.866939	0.1631	-0.387352	-0.918557	-0.195059	-0.0234166	-0.0834001	-0.0475095	4.62834	0.00352924	-1.08214	0.28969	cluster5
	ENSOARG00020008304	-0.663538	0.0665868	-0.0940004	0.322612	0.111893	0.377965	-0.160968	-1.07359	-0.490984	-0.795924	-0.151243	0.665798	-0.288213	-0.213753	-1.13106	4.46393	-0.546223	-2.49309	0.770264	cluster5
	ENSOARG00020008386	-0.260614	0.166088	-0.115141	-0.14357	0.113899	-0.0161778	0.385898	-1.09377	-0.770178	-0.406714	-0.321507	-0.0222513	-0.684108	-0.177812	0.105649	2.34508	0.0595486	-0.93516	0.785623	cluster5
	ENSOARG00020009564	-0.204544	0.13032	-0.253587	-0.102083	0.0862557	-0.0397686	0.0862144	-0.651506	0.32061	-0.310638	-0.277206	0.586563	-0.0750198	0.471037	0.319844	3.74824	0.175447	-0.554176	0.400683	cluster5
	ENSOARG00020010785	-0.20838	0.00882371	-0.0817999	-0.201158	0.199839	-0.22072	-0.00592859	-0.696464	0.0879241	-0.18442	-0.456467	-0.0382441	-0.177704	0.0310053	-0.0497294	3.34709	0.0714109	-0.688273	0.448765	cluster5
	ENSOARG00020011102	-0.206006	-0.128294	-0.293637	-0.309629	-0.0112181	-0.0750923	0.091471	-1.17412	0.25697	-0.471018	-0.587992	0.163123	-0.370159	-0.118257	0.468979	2.53213	0.0650614	-0.0741701	0.692439	cluster5
	ENSOARG00020011400	-0.0405222	-0.104562	-0.033168	-0.0981267	-0.105537	0.0174129	0.209607	-1.373	-0.0642245	-0.363203	-0.306319	0.385834	-0.388163	0.0470646	0.403065	3.50985	0.0323632	-0.786666	0.498087	cluster5
	ENSOARG00020011503	0.178292	0.160321	-0.377741	-0.105085	-0.408593	0.042999	0.348048	-1.49868	-0.239984	-0.496428	-0.13186	0.538704	-0.291471	-0.452799	-0.0721259	4.01852	-0.142798	-0.540432	0.580541	cluster5
	ENSOARG00020000343	0.0459438	0.0795614	0.452453	0.115957	-0.511472	-0.00321092	0.199866	-0.794582	0.105624	-0.50966	-0.385332	0.172207	-0.152349	-0.741721	0.551502	3.95963	-0.573894	-0.958164	0.407683	cluster5
	ENSOARG00020000390	0.0306729	0.121922	0.412497	-0.281632	0.0077453	0.14019	0.53052	-1.4954	0.657306	-0.340053	-0.210423	0.387249	-0.24476	0.132258	0.0199123	3.27021	0.401617	0.13507	0.55365	cluster5
	ENSOARG00020001219	-0.393216	0.0448804	-0.319906	-0.193475	-0.219295	0.0717156	-0.155106	-2.31438	0.471639	-0.258631	-0.868241	0.372501	-0.233058	-0.207295	0.158051	3.99753	-0.324136	0.568431	0.321224	cluster5
	ENSOARG00020001662	-1.75342	0.472181	-0.411346	-0.74421	-0.112403	1.01141	0.909038	-0.628819	-0.676527	-0.247618	0.752927	0.73524	-0.840414	-0.234131	-3.09027	5.054	0.046083	-4.50849	1.53231	cluster5
	ENSOARG00020001804	-0.0746088	0.27796	-0.497079	-0.260938	0.15127	0.199056	0.23089	-1.18723	0.397368	-0.416247	-0.48362	0.499697	-0.10135	0.0709785	0.387582	4.95285	0.00392339	-0.436981	0.733273	cluster5
	ENSOARG00020001858	-0.0430468	0.19645	0.153041	-0.386936	-0.356293	-0.0490616	0.395144	-1.74159	0.158825	-0.590498	-0.0584262	0.0266069	-0.385588	0.202766	0.160427	3.17971	0.107402	-0.507341	0.631802	cluster5
	ENSOARG00020001951	-0.0440204	-0.0139976	0.194725	0.0483254	-0.194528	0.00614586	0.0463569	-0.711662	-0.0621086	-0.23505	-0.51123	0.141065	-0.177212	-0.220438	0.24007	2.68871	-0.093247	-0.443882	0.341289	cluster5
	ENSOARG00020001994	0.128366	0.27297	0.207096	-0.240547	0.521693	0.282611	0.235033	-0.188551	0.184811	0.140091	-0.473146	0.0115046	0.0861877	-0.17311	0.382511	2.83213	0.276532	-0.382458	0.43094	cluster5
	ENSOARG00020002056	-0.59304	-0.0329511	-0.751293	-0.272651	0.0208953	-0.08258	0.0478237	-0.239757	0.28473	0.311387	-0.921433	-0.135092	0.0477669	-0.181604	0.151875	3.43165	-0.088509	0.0120553	-0.00676752	cluster5
	ENSOARG00020002093	0.640454	0.248298	0.363821	0.0504647	0.556261	0.198074	0.141408	-1.08965	0.850838	-0.199256	-0.7564	0.0854682	-0.0616864	0.142727	0.209526	3.49853	0.197024	1.16299	0.560778	cluster5
	ENSOARG00020002168	-0.215729	-0.073481	-0.846606	-0.17938	-0.386955	-0.214885	0.932568	-0.915774	-0.465943	-0.499357	-0.119796	0.742891	-0.275749	-0.00654105	-0.242768	4.03023	0.0709603	-1.85262	0.160794	cluster5
	ENSOARG00020002368	0.0635072	-0.115673	0.485382	-0.2918	0.652928	-0.216561	-0.11808	-0.573727	-0.776784	-0.148122	0.498432	0.907669	-0.469924	0.629347	-0.0892791	2.81931	-0.0165941	-0.666193	1.14251	cluster5
	ENSOARG00020002427	0.131072	0.0408488	0.183779	0.0474394	0.282667	0.372221	0.429917	0.0473239	0.290022	-0.0667348	-0.61496	0.817319	0.0333811	-0.0520497	0.897609	4.07194	-1.08664	-0.172005	1.09326	cluster5
	ENSOARG00020002437	-0.193051	0.139737	-0.273057	-0.473142	0.185309	0.0194595	0.396234	-1.42611	-0.0269475	-0.541156	-0.223767	0.914869	-0.0940556	-0.00365737	0.607184	3.5494	-0.146904	-0.50695	0.72173	cluster5
	ENSOARG00020002463	0.0545302	-0.0856182	0.647857	0.107691	-0.978901	-0.463667	-0.918374	-0.975887	-0.966717	-0.553009	-0.292368	0.443207	-0.565612	0.645315	-0.598628	2.81671	-0.570284	-1.15525	-0.223593	cluster5
	ENSOARG00020003145	-0.517287	0.487195	0.0746854	-0.037141	0.825271	0.444398	-0.365275	0.527638	-0.27829	-0.88787	-0.561929	-1.40975	0.17813	-0.242928	-0.0600127	4.29802	-0.42232	0.670279	-0.450246	cluster5
	ENSOARG00020004584	0.316703	-0.156427	-0.433055	-0.385306	-0.0187318	-0.00283006	-0.204678	-1.43727	-0.786248	-1.09037	0.343038	0.744791	-0.414497	-0.177468	0.305089	4.52879	-0.115086	-1.21368	1.06801	cluster5
	ENSOARG00020005063	-0.0475399	-0.0677415	-0.244016	-0.0888878	-0.0047487	0.117	-0.050586	-0.944303	-0.0804156	-0.488556	-0.646905	-0.0467802	-0.133875	0.150989	0.414297	4.09026	-0.282856	-0.60457	0.0619784	cluster5
	ENSOARG00020005109	-0.243599	0.0376283	-0.151115	-0.119069	-0.138776	0.0758696	0.0101308	-0.934757	-0.172181	-0.436263	-0.495879	0.353717	-0.218505	0.0402801	0.0963337	3.9805	-0.454234	-0.808142	0.373105	cluster5
	ENSOARG00020005287	-0.166275	0.0159112	-0.0398913	-0.0752586	-0.0938639	0.0799851	0.112402	-1.36964	-0.152218	-0.376314	-0.598829	0.176937	-0.298309	-0.482835	0.611537	3.44033	-0.15939	-0.352842	0.42397	cluster5
	ENSOARG00020006582	-0.263266	0.230731	-0.00242452	-0.0118514	-0.263961	0.595724	-0.465019	-1.84567	0.115447	-0.709261	-0.811337	0.494321	-0.272628	0.129603	0.277648	3.68444	-0.612475	-0.301094	0.130288	cluster5
	ENSOARG00020006634	-0.00826382	0.065165	0.107545	-0.0693109	-0.155387	-0.0320957	0.113869	-0.528424	-0.130422	-0.230729	-0.279263	0.407614	-0.325548	0.00219219	0.260181	2.78332	0.000798996	-0.382351	0.339861	cluster5
	ENSOARG00020008688	-0.150335	-0.0866423	0.0429082	-0.084569	-0.0403346	0.00618473	0.0220887	-1.56856	-0.354246	-0.473526	-0.577976	0.677856	-0.233268	0.152783	0.25328	3.81842	0.0206046	-1.27674	0.232644	cluster5
	ENSOARG00020008884	0.597295	-0.0120102	1.17446	0.614969	-1.38227	0.677753	-0.00125775	-0.637626	-0.859349	-2.98027	-1.43797	0.78931	-1.8143	0.0456073	0.261271	4.03336	-2.35067	-4.13377	-0.551405	cluster5
	ENSOARG00020009239	-0.113785	0.18413	-0.494047	-0.956583	0.899851	-0.27118	0.072642	-0.868517	0.883625	-0.391032	-0.869379	-0.122545	-0.216505	-0.971458	-0.275101	3.87853	-0.435803	-0.375985	-0.213694	cluster5
	ENSOARG00020009524	-0.082813	0.066576	-0.444763	-0.648842	0.526347	-0.263205	0.127796	-1.00799	-0.698823	-0.834837	0.236258	0.83686	-0.0962393	-0.270347	-0.67758	4.1741	0.233043	-2.13212	0.810367	cluster5
	ENSOARG00020009640	-0.540055	0.062187	0.157674	-0.229508	-0.0285333	0.142421	0.18593	-0.571202	0.121042	0.0246233	-0.359704	0.171811	-0.234624	-0.389177	0.31143	2.40725	0.156887	-0.42407	0.466107	cluster5
	ENSOARG00020012024	-0.146733	0.123828	0.0464329	0.179078	-0.227629	-0.195989	-0.0733741	-0.641528	-0.0553521	-0.120751	-0.630952	0.720445	0.0141501	0.200149	0.516665	2.30702	0.0329312	-0.691737	0.506837	cluster5
	ENSOARG00020012910	-1.14704	0.31678	-0.686962	-0.296273	-0.396827	0.198704	-0.146558	-2.14792	-0.164906	-0.525141	-0.219388	0.723599	-0.773814	1.04472	0.068194	3.56608	-0.560302	1.0103	0.384306	cluster5
	ENSOARG00020013081	-0.207082	0.191063	-0.129053	-0.00902581	-0.255078	0.00664711	0.212588	-1.01633	-0.684985	-0.623344	-0.0968867	0.289142	-0.140468	-0.347576	-0.0678636	3.75211	0.0737216	-1.16394	0.496475	cluster5
	ENSOARG00020013948	-0.668217	-0.443566	-0.0471453	0.115647	-0.135447	0.0743443	0.0562698	-0.036857	0.234947	-0.238691	1.11034	0.427232	0.616136	-0.495706	-0.16444	2.87944	0.359415	-2.35137	0.65981	cluster5
	ENSOARG00020014006	-0.287474	-0.133123	0.0619982	-0.269126	0.0804141	-0.17753	0.111437	-0.811145	-0.129112	-0.34686	-0.762821	0.176822	-0.342187	0.0513622	0.431553	3.60037	0.134511	-0.403954	0.549339	cluster5
	ENSOARG00020014766	0.807336	0.0584167	-0.320237	0.0995058	0.0352518	-0.128868	0.0966052	-2.20284	-0.3163	-0.825372	1.2269	0.135409	-0.213333	0.129238	-0.517173	2.51052	-0.227176	0.19803	0.447839	cluster5
	ENSOARG00020014858	-0.112778	0.252019	-0.695261	-0.0405826	-0.217302	0.0664682	0.396797	-1.50514	-0.268139	-0.422518	0.0490731	0.421309	-0.22262	-0.315502	0.106634	4.70694	-0.0642672	-0.806828	0.25325	cluster5
	ENSOARG00020015385	-0.581825	-0.268246	0.0300959	-0.0251896	-0.0351512	-0.0746469	0.638799	-0.86812	0.185351	-0.264183	-0.458786	0.257172	-0.0706661	-0.137723	-0.337202	2.64105	0.0624959	-1.30537	0.42943	cluster5
	ENSOARG00020016188	-0.352404	-0.266054	-0.238425	-0.188372	-0.0105193	0.0144465	0.166868	-0.870348	0.246418	-0.325765	-0.60908	-0.00656572	-0.337019	-0.272752	-0.294468	3.4353	-0.183179	-1.15196	0.306581	cluster5
	ENSOARG00020020246	0.157931	0.0805559	0.127329	-0.263998	0.454511	0.192862	0.101034	-0.0975916	-0.661355	-0.423303	-0.102521	-0.11588	0.280803	-0.0829087	0.48364	2.68574	0.426926	-1.02214	0.705279	cluster5
	ENSOARG00020020282	-0.359168	0.158314	-0.346783	-0.434392	-0.433192	-0.0604708	-0.0149639	-1.77856	-0.605685	-0.735975	-0.246009	0.594056	-0.384808	-0.31443	0.330725	4.40698	-0.197099	-1.20087	0.409602	cluster5
	ENSOARG00020020876	-0.547024	0.0898442	-0.412791	-0.373284	-0.217654	-0.00025293	0.158993	-1.06951	-0.0111048	-0.62172	-0.431259	-0.0954729	-0.425112	-0.485107	0.152983	3.59776	-0.0268084	-0.860278	0.407677	cluster5
	ENSOARG00020021315	0.0266859	-0.0113487	0.591544	-0.0336255	-0.240996	0.187854	-0.180797	-0.837083	0.570899	-0.00597594	-0.154719	0.38058	0.278899	-0.894202	0.220375	2.6822	-0.29252	-0.528712	0.203483	cluster5
	ENSOARG00020021627	-0.198658	0.0554632	-0.317897	-0.286697	-0.062717	-0.0697775	0.280184	-0.707716	-0.0143109	-0.195207	-0.0698995	0.214846	-0.210946	-0.0339236	-0.111225	2.86615	0.0397623	-0.674616	0.35532	cluster5
	ENSOARG00020022151	0.246984	0.214133	-0.109538	-0.153354	0.104058	-0.138014	0.0497066	-0.587988	-0.0264353	-0.226661	-0.183105	0.362014	-0.233508	0.0301069	0.230856	3.03936	0.067757	-0.314853	0.612664	cluster5
	ENSOARG00020000728	0.349219	-0.167922	0.382727	-0.109407	-0.260599	0.0303232	0.399488	-0.882967	-0.166702	-0.531589	-0.0605917	0.78494	-0.314986	-0.24891	0.513895	3.0953	0.159786	-0.180032	0.842249	cluster5
	ENSOARG00020000764	0.0623867	-0.164367	-0.697157	-0.151724	-0.0725913	-0.187299	0.34533	-0.538728	-0.1287	-0.693155	-0.0812019	0.648068	-0.0316269	0.62869	-0.514477	3.05516	-0.141768	-0.409147	0.251249	cluster5
	ENSOARG00020000811	0.184414	-0.0381033	-0.385136	-0.141463	-0.173387	0.472421	0.444888	-1.83419	-0.157929	-0.755576	-0.58943	0.375821	0.264463	-0.125814	0.281484	3.13804	0.133362	-3.51231	0.431114	cluster5
	ENSOARG00020000838	-0.415939	-0.0179518	-0.695755	-0.511987	0.800601	-0.425238	0.055643	-1.69545	-0.297216	0.307642	-0.94423	-0.225926	-0.30697	-0.98553	0.121042	3.12757	0.240186	-1.8293	0.0732518	cluster5
	ENSOARG00020001101	-0.227949	0.273298	-0.731587	-0.42759	0.230551	-0.182122	0.176371	-1.98106	-0.0929583	-1.02096	-0.440906	0.290194	-0.585097	-0.286975	0.402873	4.59094	-0.154542	-0.43174	0.98862	cluster5
	ENSOARG00020001120	-1.0437	0.137874	-0.0732139	-0.569032	-0.131828	-0.0152034	-0.188173	-1.76071	-0.333908	-1.32697	0.418458	1.30028	0.0586142	0.0678604	-0.222146	3.52684	0.269224	0.136876	0.531831	cluster5
	ENSOARG00020001371	0.571319	-0.0518173	-0.177746	0.134891	-0.360295	0.0693793	-0.189892	-1.46182	-0.449601	-0.194185	-0.284191	0.970898	0.347305	-0.623588	0.250859	3.70941	-0.215472	-0.549954	0.287918	cluster5
	ENSOARG00020001563	-0.358645	0.144919	-0.0222029	-0.240816	0.227143	0.398865	0.0788095	-1.67927	-0.265056	-0.690269	0.210977	0.965516	-0.457809	-0.653568	0.312947	4.43884	-0.0439951	-1.08172	0.737569	cluster5
	ENSOARG00020001810	-0.301163	0.188382	-0.49334	-0.0590311	-0.164306	0.0940293	0.0563244	-0.259718	-0.0167671	-0.340018	-0.996551	0.254178	-0.0561011	0.138007	0.0805608	2.5944	0.0147334	-0.50478	0.0125809	cluster5
	ENSOARG00020002599	-1.03487	0.278765	-0.433924	-0.320098	0.205799	0.29789	0.555335	-1.31584	0.218897	-0.373357	-0.540453	0.224688	-0.047883	0.0813414	0.520864	4.50727	0.106696	-1.07274	0.440874	cluster5
	ENSOARG00020002609	0.160264	0.278632	0.281188	-0.203611	-0.0705664	0.202657	1.06695	-1.16282	0.242649	-0.477247	0.102284	0.365411	-0.252307	0.108182	0.619388	3.50949	0.237262	-0.202948	0.864303	cluster5
	ENSOARG00020002952	-0.393798	-0.0482592	-0.5421	0.131025	-0.136731	0.45054	0.28725	-0.988032	-0.0926147	-0.0958925	-0.62647	0.314233	0.221817	-0.244538	0.0113856	2.46547	-0.0930713	-0.715617	-0.158196	cluster5
	ENSOARG00020003889	0.291696	-0.00552722	-0.322835	0.302114	-0.203639	0.17377	-0.370785	-1.16058	-0.58176	-0.524237	-0.813962	0.582399	-0.380035	0.0706795	0.342094	2.38755	-0.547408	-1.3903	0.00775612	cluster5
	ENSOARG00020003962	-0.990371	-0.606755	-1.57742	-0.239537	-0.697461	-0.395989	-0.787678	-1.27617	-1.01147	-0.809284	-1.03866	-0.0888646	-0.674663	-0.713925	-0.206704	3.44733	-1.21738	-1.32336	-0.429261	cluster5
	ENSOARG00020006877	-0.0590167	0.385423	0.266146	0.185699	0.0146994	0.420732	0.682577	-1.32175	0.471026	0.0791436	-0.457816	0.478394	0.080395	-0.747657	0.415436	3.6238	0.257213	0.958482	0.204981	cluster5
	ENSOARG00020007009	0.0406014	-0.152582	0.0995028	-0.104521	0.972947	-0.380285	-0.505208	-1.28871	-0.46064	0.119553	-0.122531	0.448632	-0.0207529	-0.160925	-0.00890694	2.429	-0.38277	-0.837494	0.00616527	cluster5
	ENSOARG00020007348	-0.679292	0.0950983	-0.801419	0.171768	-0.287863	0.101996	0.187449	-1.02769	-0.531092	-0.498836	-0.221112	-0.316583	-0.223792	-0.406421	0.104052	2.00435	-0.126185	-0.484107	0.361533	cluster5
	ENSOARG00020008088	-0.415473	0.194084	-0.342931	-0.222379	-0.218531	0.164945	0.0420517	-1.00066	-0.00924776	-0.448521	-0.441907	0.347175	-0.163407	-0.27518	0.0923955	2.40655	-0.00321761	-0.441381	0.183343	cluster5
	ENSOARG00020008725	-0.689814	-0.388577	-0.261384	-0.0715141	-0.684657	-0.573093	0.286565	-1.10041	-0.241161	-0.54067	-0.342822	0.201875	-0.462176	-0.748215	-0.350888	2.62375	-0.213635	-0.877094	0.0738817	cluster5
	ENSOARG00020009669	-0.130514	0.0213333	0.78293	0.676434	0.25103	0.466052	-0.118904	-0.0861868	-0.237455	-0.240778	0.593772	0.859173	-0.144147	-0.0554386	0.727744	2.51548	-0.0504666	-1.29693	0.605637	cluster5
	ENSOARG00020009727	-0.373555	0.0593095	-0.0448907	-0.147187	-0.187783	0.134527	0.0865161	-0.950738	-0.472465	-0.4358	-0.190295	0.480258	-0.269573	-0.309118	0.0349567	2.95359	-0.227454	-1.06981	0.126496	cluster5
	ENSOARG00020011679	0.25593	0.0542104	0.260089	-0.227019	0.0671255	0.0874578	0.0536933	-0.983798	0.258102	-0.414431	-0.325127	0.49688	-0.0413282	-0.237483	0.301875	3.1726	0.00890609	-0.44319	-0.0378087	cluster5
	ENSOARG00020012045	-0.21137	-0.0362573	0.140551	-0.0599454	-0.280601	-0.379346	-0.0884777	-0.851827	-0.341664	-0.351708	-0.0883772	0.225805	-0.49928	0.0109266	0.326282	2.02446	-0.0715714	-1.22994	0.177373	cluster5
	ENSOARG00020012123	0.26785	0.0291257	-0.727002	-0.107805	0.253757	0.126661	0.21976	-2.53716	-0.694334	-0.405178	-0.545804	-0.0778782	-0.313697	0.108835	0.471415	3.22108	-0.434004	-0.941798	0.732549	cluster5
	ENSOARG00020013737	-0.394835	-0.0382721	-0.135172	-0.0836619	-0.238967	-0.318574	-0.00571111	-0.639786	-0.0798765	-0.373478	-0.342751	0.43786	-0.160614	-0.174492	0.180621	3.27422	-0.327896	-1.0197	-0.0156989	cluster5
	ENSOARG00020015129	0.826154	0.188351	-0.302799	-0.241943	0.290444	-0.0996795	-0.122954	-0.928218	0.0692669	-0.33008	-0.503525	0.143535	-0.243617	0.0663376	0.16483	3.1461	0.0055977	-0.926824	0.365861	cluster5
	ENSOARG00020015459	-0.267511	0.128247	0.223408	-0.198189	-0.0638016	0.0424087	-0.115438	-0.559117	0.0723101	-0.155208	-0.593101	0.473047	0.0558409	-0.471133	0.048185	2.55822	-0.310386	-0.954818	-0.0950261	cluster5
	ENSOARG00020016963	-0.366786	0.122637	-0.339875	-0.181853	-0.163807	0.144355	0.00561596	-1.5529	-0.413032	-0.486867	-0.551494	0.151969	-0.411385	0.0397406	0.167861	3.59039	0.0103906	-0.556743	0.529203	cluster5
	ENSOARG00020001112	-0.29732	-0.011411	-0.542763	-0.360251	-0.3292	-0.0106777	-0.00971538	-1.08799	-0.474264	-0.538714	-0.389191	0.00627263	-0.394616	-0.377996	0.183741	2.5601	-0.0464704	-0.773403	0.256985	cluster5
	ENSOARG00020001800	0.111596	0.072203	0.0102303	-0.193131	-0.000381826	-0.181122	-0.235928	-0.814018	-0.745105	-0.309499	-0.0518745	0.507971	-0.106917	0.195771	0.631741	2.39114	0.00681134	-1.41268	0.288533	cluster5
	ENSOARG00020001913	-0.207012	0.247869	0.846206	-0.284653	-0.246217	-0.376702	-0.125441	-2.0736	-0.326162	-0.623915	0.516146	1.23857	-0.498872	-0.648028	0.0286117	4.04665	-0.0712015	-0.893209	0.418435	cluster5
	ENSOARG00020001998	0.740834	-0.293337	0.420206	0.610351	-0.352046	0.0729813	-0.24319	-1.32898	-0.13211	-0.447414	0.254858	0.432172	0.207337	-0.712817	-1.70915	4.73862	-0.465755	-0.888654	0.415402	cluster5
	ENSOARG00020002136	0.35925	0.0422291	-0.00507297	0.0433545	-0.181672	-0.174991	0.447641	-0.777559	-0.0704338	-0.11341	-0.252857	0.610178	-0.138004	-0.600302	0.27911	3.29329	0.0505899	-0.80801	0.377498	cluster5
	ENSOARG00020012553	-0.662171	0.1315	-0.226012	-0.314924	-0.212048	0.1697	0.07003	-1.15162	-0.141253	-0.535147	-0.499858	0.326657	-0.0962156	-0.384264	0.0542333	3.82054	-0.177996	-0.630676	0.369394	cluster5
	ENSOARG00020013192	-0.363446	0.214728	-0.302535	-0.055102	0.135626	0.0226958	-0.0332695	-0.66906	-0.290519	-0.172078	-0.319034	0.426271	-0.103389	-0.135993	0.13763	2.75195	-0.190858	-0.564158	0.327646	cluster5
	ENSOARG00020013872	-0.0240885	0.139755	-0.343244	0.582815	0.0708343	1.17549	0.303714	-1.2619	-0.438154	-0.384826	-0.130545	0.0800804	0.549064	0.534072	0.706435	4.99695	-0.461998	-2.61915	0.418248	cluster5
	ENSOARG00020013942	0.072911	0.031077	-0.135562	-0.141223	-0.325471	-0.0619353	0.0343076	-0.661967	-0.37696	-0.381743	-0.635029	0.152352	-0.392974	-0.671953	-0.118007	3.08868	-0.133636	-0.865613	0.195555	cluster5
	ENSOARG00020014119	-0.265894	-0.0456301	0.107223	-0.226729	-0.0469262	-0.106514	0.0141587	-0.277442	-0.0804962	0.0459596	-0.620576	0.13228	0.0299959	0.344452	-0.0375509	2.5754	-0.0184083	-0.959308	-0.165993	cluster5
	ENSOARG00020015946	0.363642	0.455353	-0.379882	-0.774234	0.0894276	-0.1236	-0.0444471	-1.61124	-0.178053	-0.584853	0.17268	0.266558	-0.153385	0.84929	-1.40468	3.22951	-0.220634	-1.56374	-0.213618	cluster5
	ENSOARG00020016505	-0.111789	0.0271669	-0.121504	-0.0399333	-0.127284	-0.0503332	0.410801	-2.00332	-0.0222583	-0.392054	-0.250956	0.188256	-0.300194	0.168208	0.0258602	3.00929	0.258183	-0.290393	0.513029	cluster5
	ENSOARG00020026156	-0.426172	0.185496	-0.722348	-0.0526603	-0.428817	-0.262775	0.42141	-1.24703	-0.767122	-0.570433	-0.199433	0.291252	-0.380497	-0.493673	-0.1319	2.4407	-0.148607	-1.46348	0.544367	cluster5
	ENSOARG00020004064	0.19964	0.45808	0.737659	2.27066	1.55134	0.818639	-0.120897	0.34189	-0.0428143	-0.0217878	0.453642	1.4431	-0.0426267	0.485587	-1.04248	3.24151	-1.73894	-0.244522	0.973012	cluster5
	ENSOARG00020012253	1.40081	-0.328702	0.099016	-0.294912	0.781675	1.03888	0.29939	-0.551758	0.36778	1.07786	1.25429	-0.0425152	0.52569	-1.23008	-0.524155	3.55957	0.611688	-1.41622	0.414896	cluster5
	ENSOARG00020012599	0.180422	-0.0432903	0.561908	0.892457	-0.0383373	0.723499	0.372265	-0.160485	-0.297259	-0.00964923	-1.07546	0.737933	1.07997	-1.51149	0.30814	3.12388	-0.634548	-1.42617	-0.696901	cluster5
	ENSOARG00020016183	0.495147	-0.125373	-0.515267	-0.324321	-1.00502	0.377741	-0.23292	-0.91017	-0.597001	-0.160075	0.216031	0.803591	0.0122962	-1.4949	0.349891	2.50688	-0.226029	-1.72517	0.375584	cluster5
	ENSOARG00020016398	-0.490018	0.449366	0.0821558	-0.419522	0.870745	-0.430155	-0.173404	-1.35915	-0.650229	-0.447088	0.623168	0.643856	-0.48965	-0.503442	0.329894	2.54451	0.0134001	-0.246092	1.03024	cluster5
	ENSOARG00020016923	0.00740329	0.616449	-1.02629	-0.20958	1.10531	-0.398603	-0.226031	-0.223872	-0.425999	0.187496	0.618015	0.601476	0.312019	0.20136	0.199249	3.50276	0.473647	0.0762839	1.03598	cluster5
	ENSOARG00020017478	0.399896	-0.19236	0.391061	-0.0296226	-0.408564	-0.337689	0.851508	-1.16469	-0.309133	-0.37164	-0.0963442	0.294926	-0.282904	-0.456432	0.368528	2.90319	-0.0165202	-0.0416491	0.230219	cluster5
	ENSOARG00020000954	-0.0961979	0.126137	-0.311514	-0.301977	-0.16982	-0.158054	0.276142	-1.30563	-0.186846	-0.598874	-0.106524	0.292773	-0.291803	-0.303411	0.63369	4.37742	-0.0371567	-0.35606	0.861496	cluster5
	ENSOARG00020001187	-0.536378	0.0947881	-0.377209	-0.420827	0.159972	-0.0302985	0.360583	-1.33057	0.0232018	-0.625328	-0.0175703	0.516663	-0.380042	0.137844	0.249494	2.86521	-0.0479094	-0.521982	0.489361	cluster5
	ENSOARG00020001363	0.0662827	0.399498	-0.902094	0.14998	-0.261844	0.347192	0.0998281	-1.48994	-0.440391	-0.831026	-0.0608083	-0.341964	-0.218194	0.134963	0.40151	5.6351	-0.420318	-1.54508	0.691052	cluster5
	ENSOARG00020001382	-0.0673609	-0.175555	0.208783	0.029569	0.200131	0.1092	0.0195658	-0.459883	0.541487	-0.188754	-0.673827	0.443917	0.0493964	0.212861	0.03947	2.73684	0.0203034	-0.0977254	0.333973	cluster5
	ENSOARG00020001430	0.0294554	0.0742311	-0.0105062	0.568272	-0.104095	1.14329	0.00041956	-0.194187	-1.46963	-0.527614	-0.636223	1.27109	-0.985206	1.62654	-0.453924	2.70483	0.0576401	-0.349118	0.184068	cluster5
	ENSOARG00020001579	-0.169048	0.209637	-0.677449	0.079299	-0.329366	0.216539	0.239714	-0.673175	-0.729089	-0.550029	-0.458741	0.405294	-0.0577648	0.353165	-0.173721	2.68489	-0.492086	-0.684021	0.290325	cluster5
	ENSOARG00020002000	0.114364	0.0726332	-0.363475	0.0295152	-0.0110612	0.331013	0.267515	-1.18235	-0.170741	-0.286361	-0.538158	-0.250354	-0.209371	0.268332	0.267076	3.02003	0.124817	-0.75378	0.131552	cluster5
	ENSOARG00020002732	-0.524487	0.366394	-0.600001	-0.393916	0.203063	0.00438242	0.252243	-1.19175	-0.175694	-0.594002	-0.0770911	0.314248	-0.187694	-0.575604	-0.180948	1.85317	-0.0693408	-0.527489	0.328224	cluster5
	ENSOARG00020002817	0.20593	-0.0490966	0.593973	-0.26503	0.196718	-0.0135144	-0.104388	-0.815067	-0.208903	-0.234632	0.413907	0.893369	-0.436677	-0.304482	0.521962	2.62548	-0.0563339	0.279248	0.33315	cluster5
	ENSOARG00020002827	-0.157022	0.300145	-0.2958	-0.208528	-0.221208	-0.642083	-0.45537	-0.81618	-0.759352	-0.0297536	0.0744962	0.619234	-0.527236	0.0898041	-0.316308	3.08405	-0.322181	-0.281257	0.480968	cluster5
	ENSOARG00020005313	0.245795	0.0219128	-0.758143	-0.266289	-0.16164	0.174494	0.348605	-1.95592	-0.0184335	-0.716677	0.462235	0.439545	-0.534383	-0.0875593	0.493985	4.37286	-0.120612	-0.587333	0.929084	cluster5
	ENSOARG00020005654	-0.270186	0.20221	-0.246519	0.0544772	-0.0291956	0.222873	0.194986	-0.798499	0.130114	-0.338714	-0.858438	0.681646	-0.0258367	-0.0134538	-0.025317	2.43422	-0.128347	0.467422	0.263658	cluster5
	ENSOARG00020006577	0.470779	0.17503	0.360877	0.0105483	0.149322	0.294928	0.255597	-0.577956	0.176722	-0.1217	-0.304665	0.376448	-0.0486017	0.4754	0.447446	3.32004	0.101114	0.273968	0.37711	cluster5
	ENSOARG00020006611	0.253588	-0.270066	0.357489	-0.235411	0.0472944	-0.231655	0.418389	-0.231272	-0.0222152	0.0428722	-0.487966	0.381133	-0.0405629	0.0121863	0.305954	2.93372	-0.0562278	-0.366653	0.428898	cluster5
	ENSOARG00020000444	-0.136777	0.0494546	-0.240131	-0.369045	-0.00239956	-0.0298274	0.0539964	-0.756325	-0.239359	-0.0842398	-0.475808	0.377754	-0.178829	-0.357209	0.113628	3.65217	0.0309986	-0.488218	0.0263802	cluster5
	ENSOARG00020001242	-1.4223	-0.403481	-0.529128	-1.29791	-0.542093	-1.65883	-0.421017	-1.08703	0.0318004	-0.221381	-0.302462	0.0235318	-0.228857	0.0366417	-1.40721	2.57742	-0.421595	-0.439194	-0.358978	cluster5
	ENSOARG00020001296	-1.41626	0.236865	-0.000911556	-0.41846	-1.1057	0.645006	0.382524	-0.515998	-0.667277	0.106988	1.32295	0.999976	-0.0652725	0.677039	0.231441	2.53154	0.353364	-2.49639	-0.233961	cluster5
	ENSOARG00020001378	-0.361478	0.268872	-0.2221	0.0412083	0.317977	0.0558486	0.074607	-0.955946	-0.31958	-0.475396	0.46333	0.29974	-0.675345	-0.188574	-1.48076	3.31801	-0.184994	-2.1754	0.495144	cluster5
	ENSOARG00020002891	-1.27687	-0.152004	-0.0458803	-0.248653	-0.439829	0.0338779	0.509787	-1.50354	-0.268174	-0.480428	-0.494261	0.371383	-0.367231	-0.93931	-0.46558	3.89492	0.0163862	-1.4564	0.394019	cluster5
	ENSOARG00020003420	-0.363898	0.135671	-0.0296969	-0.328332	-2.96346e-05	-0.00373422	0.185576	-1.29551	0.300096	-0.513979	-0.598267	0.175106	-0.307029	-0.0490057	0.205883	4.35054	-0.0596015	-0.650623	0.490316	cluster5
	ENSOARG00020003933	-0.438087	0.427044	0.47639	0.463686	0.112109	0.0634357	0.240806	-1.05965	-0.947916	-0.558894	-0.119187	0.586594	-0.362194	-1.10853	-1.51655	3.49969	-0.507002	-1.6355	0.860869	cluster5
	ENSOARG00020000554	-0.0937458	-0.344759	-0.377818	-0.559035	0.929779	0.277408	0.103313	0.254438	1.22805	-0.360377	0.343891	1.69349	-1.1594	0.0456073	0.252872	2.68212	0.286011	-0.871826	0.521451	cluster5
	ENSOARG00020000621	-0.301302	-0.0186839	-0.902552	-0.308517	-0.135661	-0.163006	0.2686	-1.37722	-0.61808	-0.39488	-0.219619	-0.485302	-0.264765	-0.94027	-0.478973	2.95112	0.0353421	-1.16336	0.4373	cluster5
	ENSOARG00020000895	-0.929343	0.109984	0.101659	-0.189072	-0.0660489	-0.161652	0.203114	-0.426184	-0.0982453	-0.23454	-0.729122	0.108909	-0.230238	-0.532723	0.0910607	2.55559	-0.176767	-0.395652	0.183085	cluster5
	ENSOARG00020001028	-1.06328	0.0443264	-0.883689	-0.37497	-0.283165	0.362079	0.369412	-1.97095	-0.112416	-0.752614	-0.300568	-0.186428	-0.380831	-0.615477	-0.370849	4.97477	0.147622	-0.89887	0.627148	cluster5
	ENSOARG00020001052	-0.51016	-0.276128	0.0432502	-0.581367	0.451186	-0.783266	-0.416311	-1.42054	-1.24976	-1.14235	-0.404419	0.778886	-0.881452	-0.839375	-0.577612	2.02441	-0.366678	-1.84695	0.787858	cluster5
	ENSOARG00020001119	-0.144335	-0.269631	-0.397567	-0.461767	0.212112	0.443752	-0.337047	-1.79267	-0.693126	-0.436569	0.957349	-0.300795	-0.747697	0.298395	1.48242	3.83023	0.279175	0.160048	0.322543	cluster5
	ENSOARG00020001270	-0.35061	-0.135504	-0.384805	-0.222465	-0.0346834	-0.0858143	0.0943019	-1.03656	-0.416076	-0.836941	-0.713555	0.465371	-0.327682	-1.11637	0.0777671	5.54858	-0.193563	-0.741496	0.660846	cluster5
	ENSOARG00020001346	-0.409309	0.0550808	-0.0750844	-0.238638	0.362061	0.181498	-0.0652719	0.000361555	-0.445999	-0.630979	-0.48297	-0.395808	-0.353857	-0.531463	0.255355	2.53445	-0.513941	-1.94211	-0.336691	cluster5
	ENSOARG00020001570	0.510008	0.0626323	-0.322226	-0.423292	0.358095	0.144758	0.274088	-0.59819	0.0676992	-0.442176	-0.0600821	0.324486	0.00225127	1.5948	0.858011	3.2027	0.182629	0.487502	0.245268	cluster5
	ENSOARG00020002198	0.0379956	0.203886	0.261407	-0.216787	0.38708	0.054617	0.00110006	-1.18067	0.484086	-0.424437	-0.37018	0.337815	-0.44969	0.203039	0.388137	4.26955	-0.165723	0.0132975	0.505096	cluster5
	ENSOARG00020002390	-0.817774	0.338542	0.737278	-0.113604	-0.601275	-0.140763	0.233757	-1.27867	1.3327	-1.41856	0.299208	0.740131	-0.460177	-0.99734	-0.347357	4.28526	0.0229818	-0.525782	0.68123	cluster5
	ENSOARG00020002402	-0.332218	-0.0317532	-1.56344	0.587703	-0.359664	0.436996	0.0986209	-0.91937	-1.10946	-0.647234	-0.17005	-0.0117142	-0.151555	2.37323	-0.269193	3.15451	-0.314599	0.984251	0.137782	cluster5
	ENSOARG00020002422	-0.190249	-0.222849	0.193828	-0.195026	-0.0827635	-0.240716	0.383566	-0.636851	0.0251517	-0.221312	-0.162918	-0.141877	-0.37859	-0.258919	0.229187	3.12128	0.0336444	-0.566461	0.456957	cluster5
	ENSOARG00020002512	0.663494	0.0269894	-1.45922	0.360067	-0.445088	-0.263315	0.359023	-2.00235	-1.46036	-0.6133	0.0523819	0.237497	-0.932196	-0.0251424	0.136438	3.9856	0.232362	-0.644952	0.595692	cluster5
	ENSOARG00020002568	-0.475708	-0.0474942	-0.30243	-0.173852	-0.188216	-0.0743044	0.228204	-1.05516	-0.0942171	-0.487251	-0.44015	0.0844201	-0.406396	0.00902141	-0.0674776	2.29771	-0.050043	-0.33668	0.260319	cluster5
	ENSOARG00020002625	0.247836	0.30946	-1.08001	1.18149	1.69814	0.821265	0.405123	-0.302809	-1.33775	-0.703502	1.728	0.973201	-0.512967	0.949373	0.622051	4.66536	-1.02469	-2.817	1.01496	cluster5
	ENSOARG00020002758	-0.330557	-0.04144	-0.0157608	0.250063	-0.0189529	0.0833165	-0.0773286	-0.343463	-0.184188	-0.435491	-0.888566	0.255054	-0.205673	0.0838304	0.193543	2.7107	-0.11828	-1.18062	0.220751	cluster5
	ENSOARG00020002856	-0.224683	0.0477352	-0.983157	-0.133607	-0.0483743	-0.109125	0.225943	-0.701731	0.135253	-0.358766	-0.432523	0.0859314	-0.283372	0.0985471	0.372262	4.16926	0.15215	-0.597769	0.27715	cluster5
	ENSOARG00020003031	0.982974	0.851078	3.35925	0.634132	-0.848987	-0.715712	2.42441	-1.0614	0.704167	-0.186385	1.02014	0.807343	-0.42594	-1.11161	0.639331	3.27322	0.790137	-0.369056	3.08874	cluster5
	ENSOARG00020004299	1.651	0.290037	-0.347431	0.0320708	-0.138439	0.168612	0.468212	0.303122	1.59283	-1.0005	-0.520776	0.462584	0.549042	-0.531464	0.179064	3.53541	-0.726383	0.600036	-0.0574071	cluster5
	ENSOARG00020004413	-1.13977	-0.462088	0.228016	-0.943801	-0.420833	-0.511731	-0.533533	-0.0394976	0.436535	-0.302453	-1.90748	2.53032	-0.473646	0.574958	0.014595	1.94339	0.155593	-1.48538	0.910871	cluster5
	ENSOARG00020004425	-0.0784862	0.0638068	0.280665	-0.231659	0.0424034	-0.0595821	0.0414982	-1.14631	0.0469778	-0.0504065	-0.370883	0.340279	-0.0426538	-0.221091	0.0498406	3.11552	-0.370768	0.220826	0.114855	cluster5
	ENSOARG00020004464	0.0478414	-0.268129	-0.784787	-0.140717	-0.403999	0.137115	-0.270858	-1.22632	-0.0990895	-0.839337	-0.499412	-0.407699	-0.218013	0.0308466	-0.391832	4.1174	-0.385076	-1.86356	0.411355	cluster5
	ENSOARG00020000316	-0.218158	-0.212262	0.328239	-0.149642	-0.0768546	-0.370261	0.21908	-0.542088	-0.280059	-0.0633091	-0.154105	0.00968028	-0.225276	0.503338	0.00715826	2.34483	-0.119098	-0.910044	0.0633001	cluster5
	ENSOARG00020000483	0.281367	-0.0271865	-0.223723	0.118114	-0.204641	0.0705309	-0.0306911	-1.28199	0.00409897	-0.222105	0.134319	0.29019	-0.415669	-0.210819	0.595405	2.46382	0.264359	0.49445	0.479087	cluster5
	ENSOARG00020000564	-0.8671	0.0127624	-0.112192	-0.478148	-0.0426686	-0.0477575	-0.296077	-0.823355	-0.0512614	-0.428877	0.285176	0.445005	-0.288322	-0.630556	-0.160948	2.9363	-1.06572	-0.866868	0.339514	cluster5
	ENSOARG00020000778	-0.544637	0.484875	-1.57122	1.67061	0.0286219	1.15515	0.235081	-1.05893	0.294036	-0.399274	-0.386205	0.83422	0.290946	0.334147	-0.177634	3.84971	-0.638766	0.196126	0.0477215	cluster5
	ENSOARG00020000816	-0.989801	-0.404936	-1.22898	0.362998	-0.857152	-0.0737615	0.140497	-0.106277	-0.624578	-0.542803	-0.824145	0.196076	-0.0894476	-0.699565	-0.208913	3.20058	0.0986087	-1.57386	-0.0741269	cluster5
	ENSOARG00020000926	-0.372333	-0.0591818	0.0884701	-0.286124	-0.0456908	-0.0465026	0.178194	-1.13285	0.0123403	-0.369162	-0.727722	0.00436999	-0.254028	-0.0897956	0.32278	3.92019	-0.0952009	-0.368481	0.280119	cluster5
	ENSOARG00020001259	-1.96818	0.420792	1.11869	-0.286981	0.115638	-0.00340348	0.532586	-0.954177	-0.541186	-0.782744	-0.544259	-0.635338	-0.63997	-0.362357	1.90562	2.26328	0.106324	-2.18138	0.703796	cluster5
	ENSOARG00020001691	-0.393969	0.10549	0.112699	-0.394822	0.0949087	-0.0859712	-0.0616917	-0.338608	0.237073	-0.0655168	-0.905499	0.156881	0.0340368	-0.726197	-0.104348	3.36186	-0.154012	-1.0573	0.0452035	cluster5
	ENSOARG00020001997	-0.106521	-0.0116278	-0.136373	-0.287512	-0.157953	-0.059541	-0.032531	-0.964362	-0.279677	-0.409286	-0.70928	-0.0262079	-0.234759	-0.110893	0.096303	4.19625	-0.189092	-0.773535	0.111761	cluster5
	ENSOARG00020002125	-0.241321	0.0871286	0.00724815	-0.078367	0.00612599	0.132578	-0.0886399	-0.555244	0.209235	-0.179079	-0.993168	-0.0265757	-0.137317	0.0028293	0.0343566	2.90675	-0.207324	-0.898483	0.0708695	cluster5
	ENSOARG00020002279	2.02392	1.46171	1.73915	1.41574	1.81294	1.37147	1.60974	1.37153	1.40127	1.2568	0.894463	1.80913	1.43654	0.00747883	1.91985	4.93325	1.38417	1.90024	2.36425	cluster5
	ENSOARG00020002348	-0.348014	-0.129166	-0.287824	-0.222599	-0.221353	0.158464	0.109211	-1.70039	0.0784497	-0.541903	0.248742	0.103852	-0.447171	-0.297947	0.251446	5.26974	-0.0978947	-1.36213	0.537605	cluster5
	ENSOARG00020002438	-0.866785	-0.00955883	-0.489972	-0.466232	0.0664596	-0.0346184	-0.145624	-0.795171	-0.469391	-0.813077	-0.160824	0.0877785	-0.523502	-0.039723	0.275613	3.09459	-0.231	-2.19768	0.327477	cluster5
	ENSOARG00020002768	-0.508681	0.112091	-0.385943	-0.41519	-0.198564	0.144882	0.0566018	-1.42338	-0.274899	-0.679868	-0.469298	0.218082	-0.436904	-0.383597	0.0856665	4.47184	-0.0953861	-0.983691	0.505218	cluster5
	ENSOARG00020004181	-0.513859	0.197102	-0.278002	-0.120511	-0.050151	0.00624909	0.272828	-0.371596	-0.278031	-0.0791394	-0.801907	0.333725	0.00709503	0.240275	0.233735	3.67313	0.245703	-0.856739	0.710239	cluster5
	ENSOARG00020004311	-0.0779557	0.136358	0.0468145	-0.165828	0.519352	0.167371	-0.0800733	-0.0292437	0.581873	0.161122	-1.40562	0.432818	0.132932	-0.165556	0.0365564	3.52662	-0.471853	0.0869844	-0.421474	cluster5
	ENSOARG00020005631	0.147222	0.179468	-0.520481	0.43493	-0.112332	0.420024	0.343303	-0.863185	0.0899663	-0.307591	-1.22298	-0.267279	0.14728	-0.464902	-0.0620287	2.28446	-0.557427	-0.483234	-0.0917915	cluster5
	ENSOARG00020006308	0.698737	-0.383217	-0.153589	-0.262071	2.48364	0.100311	0.295241	-1.21325	0.289078	-0.355361	0.349248	-0.727061	-0.872588	-0.0112449	1.01304	2.20745	-0.0116046	-1.53359	0.702327	cluster5
	ENSOARG00020000518	0.0971978	-0.0712192	-0.0309951	-0.109493	0.0333162	0.123399	0.149039	-0.931479	-0.0650067	-0.389428	-0.664802	-0.202454	-0.254626	-0.0343495	0.345311	4.09538	-0.0650763	-0.1261	0.404117	cluster5
	ENSOARG00020000602	0.187095	0.579669	0.386068	-0.267714	0.414316	-0.106127	-0.12012	-0.12225	-0.691132	-0.118443	0.236987	-0.324565	-0.397407	-0.342096	1.29719	3.03217	0.094723	-0.546138	1.26979	cluster5
	ENSOARG00020000920	0.39098	-0.0962157	0.0153323	-0.418976	0.403837	-0.179989	0.0322586	-1.61421	0.0262902	-0.527862	0.0739451	0.891021	0.0285163	-0.367223	-0.613299	2.61558	-0.161488	0.473458	0.118969	cluster5
	ENSOARG00020001164	-0.721027	0.103252	-0.778686	-0.309929	-0.157975	0.13299	0.351061	-1.9804	-0.0274449	-0.895214	-0.191271	0.263308	-0.506746	-0.31941	0.0447446	3.42794	-0.115673	-0.782647	0.391843	cluster5
	ENSOARG00020001247	0.237778	-0.0355215	-0.16122	-0.321948	0.0111018	-0.0265018	0.154433	-1.27904	-0.0849955	-0.432422	-0.00302577	0.66692	-0.342446	0.317158	0.541785	5.21688	0.0728955	0.316595	0.723622	cluster5
	ENSOARG00020001306	-0.998751	-0.0431285	-0.769187	-0.182168	-0.271968	0.0860316	0.409171	-1.33693	-0.330501	-0.675525	0.0342486	-0.114307	-0.392798	-0.130178	0.3373	4.7956	0.18177	-2.25242	0.472768	cluster5
	ENSOARG00020001329	0.356038	0.264897	-0.0100885	-0.0330854	0.500786	-0.0725886	0.152621	-0.596887	-0.101411	-0.113109	-0.797096	0.829028	0.131394	0.0561429	0.495416	4.66608	0.206182	-0.876596	0.540505	cluster5
	ENSOARG00020001417	-0.223854	0.365088	-0.510766	0.0870433	-0.264945	-0.191471	-0.394255	-1.43725	-0.3548	-1.04743	0.221024	0.53693	-0.482797	-0.743652	-0.3747	1.85535	-0.813646	-0.355002	-0.0777089	cluster5
	ENSOARG00020001802	0.479485	0.161638	0.160053	0.322493	-0.505973	0.079881	-0.404946	-0.919944	-0.576113	-0.480217	-0.26232	0.579923	-0.246574	-0.184026	-0.46454	2.40912	-0.712996	-0.690527	0.507352	cluster5
	ENSOARG00020001952	-0.0384862	-0.0157304	-0.0600948	-0.0265991	-0.181873	-0.0342549	-0.0534185	-1.72476	-0.138734	-0.815116	-0.405208	0.401474	-0.352231	-0.0740069	0.398914	5.16708	-0.231558	0.0317891	0.625155	cluster5
	ENSOARG00020002145	-0.29685	0.147724	-0.35623	0.0147232	0.0516587	0.102986	0.177725	-0.70926	0.411223	-0.317683	0.186134	0.503526	-0.0823975	-0.265863	0.19735	2.8834	0.128459	0.365537	0.516239	cluster5
	ENSOARG00020002291	-0.437583	0.332653	-0.133483	-0.569426	-0.631923	-0.0241214	0.209101	-1.77227	-0.27207	-0.951565	-0.244672	0.406464	-0.37036	-0.0301727	0.154687	5.5702	-0.0803142	-0.975895	0.394484	cluster5
	ENSOARG00020002395	-0.0410316	0.0407103	-0.0384321	0.0214123	0.109192	-0.0577054	0.109948	-0.698131	-0.279717	-0.260919	-0.837596	0.315361	-0.224044	-0.0133421	0.308113	2.78421	0.0408112	-0.492617	0.415416	cluster5
	ENSOARG00020002489	-1.76087	0.206765	-0.653124	-0.0574994	0.0438585	0.0201369	-0.150618	-0.827352	-1.92129	-0.48668	1.51136	0.577786	-0.0539146	1.62672	-1.06334	4.67916	-0.405499	-0.913578	0.0587946	cluster5
	ENSOARG00020003708	-0.0833199	-0.0576174	-0.118368	0.00801055	0.350555	0.023788	0.0556185	-0.367579	-0.448413	0.101811	-0.0524634	-0.269063	-0.0230688	0.314742	-0.481768	2.39857	0.37542	-0.98383	0.54759	cluster5
	ENSOARG00020004009	-0.539307	0.193578	-0.177156	-0.0628261	-0.0896598	0.167274	0.404084	-0.389797	0.0759351	-0.248907	-0.507573	0.552853	0.20973	-0.223977	0.345738	3.54964	0.0198716	-0.552792	0.392285	cluster5
	ENSOARG00020004306	-1.23253	0.192228	0.414653	-0.334314	1.23748	-0.348058	-0.48375	-1.83227	0.522914	-2.16859	0.382352	0.634889	0.30435	-0.0480501	-1.05326	3.13887	-0.0221721	-2.69055	0.657564	cluster5
	ENSOARG00020009162	-0.209463	0.150609	0.275733	-0.130833	0.162179	0.153174	0.0920097	-0.460065	0.307259	0.087766	-0.864541	0.592461	0.244913	-0.301427	0.292105	2.76028	0.10866	-0.255934	0.234489	cluster5
	ENSOARG00020009195	-0.694406	-0.0471765	-0.385778	-0.225587	-0.140683	-0.103136	-0.0435987	-0.962745	-0.00332234	-0.564832	-0.631382	-0.0198461	-0.343335	-0.378274	0.203675	2.85907	-0.26956	-0.582915	0.171313	cluster5
	ENSOARG00020009450	0.161773	0.332275	0.721957	-0.0412075	-0.169614	-0.487336	0.926682	-1.3377	-0.125324	-0.186651	-0.803548	0.911617	-0.406992	-0.377983	0.566566	6.07457	0.34461	-0.674195	0.985674	cluster5
	ENSOARG00020000157	0.315835	0.0997151	0.308337	0.588875	-0.114558	0.735709	0.640618	-1.40664	-0.252946	-0.554336	-1.30633	1.27976	0.69336	0.273409	0.210731	3.30206	-0.34806	-0.557815	-0.205411	cluster5
	ENSOARG00020001083	0.759714	0.274791	0.337687	0.405435	-0.234544	0.307691	-0.0133953	-1.29548	-0.160437	-0.479517	0.201744	0.712196	-0.298524	-0.00277366	0.510654	3.2986	-0.506692	-0.477581	0.871025	cluster5
	ENSOARG00020001132	-0.497038	0.122821	-0.126467	-0.294145	0.0268721	0.150893	0.132474	-1.29563	0.181042	-0.517889	-0.620302	0.357087	-0.300578	-0.283004	0.186498	4.43699	-0.0645694	-0.804757	0.411488	cluster5
	ENSOARG00020001185	-0.763112	0.0206268	0.0789492	-0.204591	0.226573	0.0165098	0.0206999	-1.07755	-0.0935757	-0.239524	-0.690404	0.531461	-0.27111	0.221842	0.502628	3.25012	-0.0593381	-0.152308	0.464107	cluster5
	ENSOARG00020001272	0.261044	0.127085	-0.199486	-0.28395	0.277243	0.118946	-0.0172869	-0.926038	0.33762	-0.441796	0.153349	0.623885	0.0447619	-0.0549397	0.606631	4.16938	-0.38578	-0.47309	0.758927	cluster5
	ENSOARG00020001532	-0.370511	0.153949	-0.104554	-0.278292	-0.0203751	0.0630577	0.124683	-0.922782	-0.260554	-0.467434	-0.715665	0.313425	-0.343616	0.151845	0.313302	3.88366	-0.18637	-0.966089	0.533181	cluster5
	ENSOARG00020001756	-0.847315	-0.122139	-0.0398798	-0.313496	-0.124919	-0.00393283	-0.0323495	-0.88299	-0.276857	-0.481168	-0.733057	-0.000291104	-0.379848	-0.173069	0.445878	4.94861	-0.206902	-0.784301	0.419714	cluster5
	ENSOARG00020001781	-0.188012	0.188305	0.109288	-0.454883	-0.198708	-0.291207	-0.0399682	-0.684909	-0.537342	-0.167484	0.0582437	0.484051	-0.109584	-0.0625528	0.122022	3.38888	-0.109405	-0.308695	0.201048	cluster5
	ENSOARG00020001942	-0.324929	0.0871914	0.0971365	-0.170525	0.139296	-0.321887	-0.220164	-1.4717	0.108246	-0.907334	-0.601643	0.70607	-0.180013	-0.446047	0.560843	5.40328	0.100798	-0.685905	0.797139	cluster5
	ENSOARG00020002019	-0.533942	0.152261	-0.3735	-0.203558	-0.288057	0.0481896	0.46449	-1.55197	-0.486099	-0.679403	-0.368952	0.676245	-0.485564	-0.241374	0.208519	4.8912	-0.0745587	-0.695988	0.818225	cluster5
	ENSOARG00020002099	-0.119317	0.0332906	-0.685489	-0.401667	-0.253509	0.0162803	0.0313045	-2.03475	-0.288594	-0.967591	-0.573246	0.183061	-0.586335	-0.28203	-0.0650269	4.04692	-0.393497	-0.821535	0.356286	cluster5
	ENSOARG00020002141	-0.173552	0.0366745	-0.22999	-0.131531	0.041338	0.179314	0.24781	-1.12465	0.018232	-0.50664	-0.613421	0.137643	-0.500689	-0.226305	0.553053	4.26786	-0.00680386	-0.683736	0.47528	cluster5
	ENSOARG00020002185	0.109166	0.0952268	-0.46519	0.0255958	0.316714	0.183689	0.24747	-1.29523	-0.627269	-0.785136	-0.507795	0.271456	-0.0331682	0.124134	0.235486	4.23809	0.099036	-1.24239	0.48137	cluster5
	ENSOARG00020002277	-0.504639	-0.0710704	0.222276	-0.137413	-0.15284	-0.01177	0.0236419	-0.754428	0.206634	-0.383445	-0.49168	0.48013	-0.396064	0.464279	0.436716	2.4778	-0.246319	-0.447662	0.10823	cluster5
	ENSOARG00020002289	-0.332096	-0.0289557	-0.290426	-0.273326	-0.335848	-0.0333802	0.206104	-1.53033	-0.51641	-0.732109	-0.422536	0.0213179	-0.561952	-0.396906	0.334751	4.60842	-0.0276766	-0.708865	0.646277	cluster5
	ENSOARG00020002311	-0.611541	0.156319	-0.180219	-0.3402	-0.0414671	-0.126322	-0.00534845	-0.830995	0.0154784	-0.551316	-0.836134	0.220456	-0.328839	0.0955169	0.229925	4.39562	-0.12676	-0.841812	0.259331	cluster5
	ENSOARG00020002409	1.87733	1.60094	-1.22075	1.40186	0.435517	0.0632263	-0.0717757	-0.771389	0.82529	-0.161479	-1.6949	-0.3468	0.0251944	-1.39707	1.27055	3.47619	0.551289	0.452225	-0.351537	cluster5
	ENSOARG00020002726	-0.816649	0.0472083	-0.0635965	-0.279099	-0.0536559	0.0460259	0.299222	-0.963355	0.168876	-0.589417	-0.495929	0.029453	-0.289057	-0.172146	0.246909	3.76409	0.0205687	-0.652849	0.535651	cluster5
	ENSOARG00020009032	-0.622096	-0.0566575	-0.212463	-0.189709	-0.228189	-0.043915	0.34583	-1.38103	-0.206236	-0.683247	-0.303035	0.418116	-0.425049	-0.474807	0.428331	4.72255	0.300233	-0.785862	0.298988	cluster5
	ENSOARG00020009104	-0.412992	0.120135	-0.473574	-0.25374	-0.0453593	-0.0920363	0.26987	-1.24789	-0.30499	-0.651664	-0.496453	0.341781	-0.512894	-0.339319	0.0808361	3.57903	-0.0104402	-1.03136	0.57042	cluster5
	ENSOARG00020009298	0.280547	-0.10402	0.0818952	-0.191974	-0.0863534	-0.101367	0.129374	-1.20169	-0.165602	-0.287101	0.158689	0.546578	-0.0135879	-0.229987	0.530934	2.87951	0.154977	-0.605662	0.00580819	cluster5
	ENSOARG00020009589	-0.49756	-0.214555	-0.43972	-0.441815	-0.330465	0.151008	0.278632	-1.57679	-0.396847	-0.46706	-0.370213	0.123058	-0.46295	-0.127218	0.216467	5.62041	-0.834333	-1.43913	0.602503	cluster5
	ENSOARG00020010881	2.00901	-2.47026	0.231316	0.249786	0.507911	-0.0378498	0.248211	-0.874062	-1.40022	-0.619985	1.91665	1.94058	-0.226689	-0.24926	2.2759	2.78485	-0.587202	-2.17936	0.292048	cluster5
	ENSOARG00020023583	-0.0341148	0.122072	-0.221561	-0.243183	-0.0123521	0.0363311	0.277541	-1.25219	0.11704	-0.161981	0.0387779	-0.357217	-0.246003	-0.874661	0.12422	3.58425	0.13948	-0.488966	0.394592	cluster5
	ENSOARG00020023771	-0.702494	-0.163933	0.206207	-0.151945	-0.175618	0.229129	-0.0951724	-1.22855	-0.310091	0.0464433	-0.350635	0.765706	-0.0481003	0.155988	0.417664	3.91686	-0.440433	-0.548056	0.575697	cluster5
	ENSOARG00020024021	-0.831701	-0.54672	-0.171227	-0.592524	-0.094566	0.0178626	-0.0779524	-0.979322	-0.0783768	-0.646377	0.00576361	-0.340422	-0.367554	-0.651957	0.356219	3.40519	-0.263296	-0.732051	0.621139	cluster5
	ENSOARG00020024128	-0.738315	-0.31022	-0.291061	0.920021	1.70982	0.439104	0.685177	-1.74196	-0.166326	-0.632198	0.134819	0.956267	-0.702171	0.483996	-0.205205	2.30271	0.317071	-2.12748	0.771856	cluster5
	ENSOARG00020025122	-0.659659	0.00671908	-0.024735	-0.136494	0.0931729	0.186373	0.424558	-2.17637	-0.466871	-1.00211	-0.586148	0.503922	-0.180165	-0.344803	-0.152367	2.17288	-0.193138	-0.777709	0.217265	cluster5
	ENSOARG00020000143	-0.477808	-0.0368635	-0.2663	-0.0849906	-0.904272	-0.578716	-0.383054	-1.01259	-0.745471	-0.485592	-1.06175	0.3882	-0.189053	-0.499545	-0.654077	2.22293	-0.712871	-1.0218	-0.660605	cluster5
	ENSOARG00020000376	0.166884	0.287517	0.0791044	-0.308463	-0.224653	-0.397561	-0.132316	-1.11542	0.0266197	-0.466059	-0.72518	0.310823	-0.383509	0.0400092	0.443079	4.07157	-0.988217	-1.00525	0.566933	cluster5
	ENSOARG00020000474	-1.10427	-0.132513	-0.975369	-0.737791	0.877087	-0.659778	-0.275616	0.765853	-0.167169	-0.32944	-0.370251	0.961789	0.347539	-1.96931	-0.49898	2.88414	-0.111101	-0.817346	-0.382026	cluster5
	ENSOARG00020000482	-2.87482	0.116751	-0.268218	0.26582	1.36924	-0.300498	0.395017	0.219132	0.367505	-0.10428	-0.921913	-0.655667	0.858176	-1.98286	-0.745493	4.29989	0.381325	-0.367394	-0.5373	cluster5
	ENSOARG00020000498	-1.62614	-0.621579	-0.688843	0.233072	1.18807	-0.0969375	-0.433932	-0.0051049	0.734366	-0.24075	0.314647	-0.76829	0.0107748	-2.49322	-0.975991	3.40247	0.534117	-0.619655	0.00123846	cluster5
	ENSOARG00020000724	0.193084	-0.00655302	-0.415778	0.909475	0.370275	0.898119	-0.125668	-1.48482	-0.216606	-0.218921	-0.928324	0.543816	0.598673	-0.513645	0.047052	3.3232	-1.30516	-3.00701	-0.877836	cluster5
	ENSOARG00020000857	-0.461099	-0.0685461	0.140528	-0.0604756	-0.102226	-0.218026	0.00541835	-2.08605	-0.551122	-0.287451	0.0832561	0.191716	-0.691842	-0.126776	0.834809	3.42531	-0.502656	-1.38159	0.109064	cluster5
	ENSOARG00020001542	-0.251803	0.10774	0.190425	-0.166556	0.104125	-0.0377922	0.86906	-0.849046	-0.598633	-0.520301	-0.51739	0.217778	-0.382381	-0.583107	0.471622	3.60637	0.35152	-0.801546	0.689039	cluster5
	ENSOARG00020001586	0.355669	0.326677	0.189946	-0.457099	0.0680304	0.0180687	0.529467	-2.39165	0.304285	-0.356296	0.340803	0.646804	-0.565371	0.134123	0.177856	3.87061	0.500729	0.82176	1.19228	cluster5
	ENSOARG00020001606	0.347941	0.257299	-0.297775	-0.0744483	0.135208	0.146406	0.0985582	-1.51909	-0.704366	-0.719405	-0.205233	0.0935164	-0.18917	-0.553224	0.185606	4.37852	-0.278103	-0.956432	0.686317	cluster5
	ENSOARG00020005097	-0.550197	0.0159889	-0.629758	-0.256113	-0.104158	0.243049	-0.060914	-1.93737	0.101727	-0.618593	-0.583149	-0.0778289	-0.637518	-0.0960286	-0.120452	4.96642	-0.473102	-0.752594	0.485646	cluster5
	ENSOARG00020005175	-0.602003	0.113982	-0.0501253	-0.202186	0.0599813	0.0673205	0.281108	-0.4798	-0.628215	-0.244818	0.436379	0.472585	0.280731	-0.764479	-0.295341	3.10526	-0.164931	-2.25636	-0.45782	cluster5
	ENSOARG00020005246	0.164012	-0.342868	0.204922	-0.702628	0.165106	0.0824575	-0.300735	-0.802461	-0.431107	-0.620818	-0.569568	0.367719	-0.36915	0.162309	0.166608	2.45972	0.0505833	-0.641107	0.61351	cluster5
	ENSOARG00020005500	-0.663356	-0.0132579	-0.24186	-0.140686	0.380073	0.0450561	0.178817	-0.827224	0.234354	-0.392048	-0.953848	0.0403944	-0.272496	-0.0609689	0.43244	3.96903	0.0758615	-0.558314	0.479481	cluster5
	ENSOARG00020005548	-0.536137	0.0901651	-0.180087	-0.169273	0.191163	-0.16114	0.388833	-1.21334	-0.147892	-0.574972	-0.684291	0.15494	-0.356472	-0.338895	0.024531	3.33294	0.0621713	-0.125832	0.756378	cluster5
	ENSOARG00020008860	-1.0562	0.223357	-0.995686	-0.383083	-0.214601	0.101334	0.0539336	-0.592181	-0.247177	-0.818056	-0.88582	0.466526	-0.383641	-0.183284	0.549494	2.66289	0.15711	-0.665846	0.332782	cluster5
	ENSOARG00020009587	0.387912	0.198472	-1.03203	-0.138459	0.16709	0.247236	-0.020677	-1.6191	-0.24796	-0.620732	-0.577227	0.0934124	-0.548665	-0.194056	0.610436	3.19823	-0.273625	-0.725671	0.718238	cluster5
	ENSOARG00020010030	-0.65398	-0.00439906	-0.0576612	-0.281341	-0.0599976	-0.0953237	0.159313	-1.1193	0.029961	-0.524733	-0.507034	0.223597	-0.339834	-0.359506	0.0879522	3.1359	-0.277626	-0.529633	0.345119	cluster5
	ENSOARG00020000075	-0.464845	0.248561	-0.928687	-0.237872	0.144695	-0.0176603	0.137975	-2.26444	-0.297932	-0.552823	-0.496501	0.726686	-0.266052	0.388372	0.301525	4.87271	-0.0280361	-0.879318	0.576422	cluster5
	ENSOARG00020000203	-0.59294	0.0603283	-0.434553	-0.333108	-0.200917	-0.00201668	0.169795	-1.47202	0.0231648	-0.655208	-0.136152	0.153458	-0.457874	-0.310369	0.260861	3.66715	-0.103184	-0.68882	0.581265	cluster5
	ENSOARG00020000356	-0.471338	-0.00314933	-0.880631	-0.392796	-0.357333	0.101778	0.18294	-0.777197	0.239289	-0.881865	-0.209781	0.202545	-0.508637	0.0456073	0.121207	3.06943	-0.384207	-0.598502	0.587185	cluster5
	ENSOARG00020000567	-0.0482579	0.219844	0.165022	-0.193975	0.0326142	0.151343	0.159682	0.313452	-0.954932	-0.0843408	-0.210416	0.163507	0.215248	0.413026	-0.223819	2.6925	0.392898	-0.546295	0.798283	cluster5
	ENSOARG00020000787	0.257719	0.122477	-0.159428	-0.309109	-0.200165	0.230202	0.13238	-2.14944	-0.415434	-0.564769	-0.192502	0.530852	-0.352555	-0.64538	0.430292	4.47989	0.0424625	-0.535321	0.61733	cluster5
	ENSOARG00020000887	-0.220693	0.0909486	-0.182663	-0.12161	-0.19459	0.209362	0.0239241	-1.07027	-0.470401	-0.648876	-0.118202	0.451176	-0.153693	-0.927211	0.671154	4.32418	-0.489196	-0.520802	0.700323	cluster5
	ENSOARG00020001008	1.04853	0.56976	0.487505	0.248619	-0.227586	-0.102629	0.118672	-1.335	0.0255285	0.0168604	0.501875	0.363735	0.0234856	-0.504927	-1.29331	4.86991	0.168469	-0.139192	0.713373	cluster5
	ENSOARG00020001072	-0.84791	0.293861	-0.195192	-0.0931175	0.226689	0.0133846	0.625554	-1.41808	0.247707	-0.36264	0.51738	-0.294517	-0.0404823	-0.167035	0.0348715	2.0381	0.110556	-1.36203	0.0535645	cluster5
	ENSOARG00020001197	-0.553123	0.12434	-0.0822146	-0.226512	0.168645	-0.107467	0.0597105	-0.71119	-0.828887	-0.360587	-0.649656	0.299691	-0.345389	0.143461	0.141269	2.33185	0.0600142	-0.796728	0.568413	cluster5
	ENSOARG00020001566	-0.0692705	0.0471782	-0.389838	-0.719229	0.367703	0.341229	-0.00134692	-1.81441	-0.910911	-0.531941	0.0490646	-0.32363	-0.627074	0.000978393	0.499744	5.28629	-0.307115	-1.15185	0.670745	cluster5
	ENSOARG00020001654	-1.06797	0.23502	-0.36314	-0.264028	-0.500727	-0.192188	0.448103	-1.3031	-0.257388	-0.773031	-0.413862	0.338833	-0.351305	-0.602023	0.325683	4.27889	0.113558	-0.366007	0.615786	cluster5
	ENSOARG00020001681	-0.198422	0.21369	-0.27239	-0.0992621	-0.133661	0.0800009	0.3219	-0.97441	-0.261147	-0.64354	0.167789	0.370231	-0.428681	0.309082	0.213444	4.41292	-0.247663	-0.734377	0.578584	cluster5
	ENSOARG00020001727	-0.414209	0.115855	-0.555817	-0.351893	-0.027506	-0.0332141	-0.0307186	-1.19626	-0.235148	-0.669366	-0.663116	0.271125	-0.398381	-0.318934	0.122152	3.6533	-0.318275	-1.0029	0.283167	cluster5
	ENSOARG00020002108	-0.584339	-0.00504815	-0.208984	-0.253615	-0.252484	-0.11228	0.0953653	-0.973902	-0.0308725	-0.405641	-0.619834	-0.131669	-0.272925	-0.102172	0.0537213	3.62043	-0.00118213	-0.765227	0.599015	cluster5
	ENSOARG00020002523	0.297718	0.110777	0.262542	0.482311	-0.073822	0.303897	0.0481919	-1.04512	-0.176084	-0.496434	-0.711698	0.750301	-0.25177	-0.0791926	1.01501	2.73795	-0.414153	0.0775604	0.290357	cluster5
	ENSOARG00020005029	-0.622595	-0.0484095	-0.102483	1.15183	0.76516	0.399994	0.103029	-1.09301	0.142692	-0.568693	-0.275665	0.716949	-0.78843	-0.243323	-1.78781	3.3485	-0.202985	1.04748	0.362564	cluster5
	ENSOARG00020005069	0.0689341	0.138075	-0.078011	-0.232425	-0.323136	0.593099	0.358983	-0.822455	0.284455	-0.787168	0.951198	0.70315	-0.707767	-0.25275	0.0930023	3.27084	-0.567206	-0.00348375	0.458745	cluster5
	ENSOARG00020005180	-0.58313	0.00625808	-0.289513	-0.198244	-0.140425	-0.133237	0.105657	-0.785387	0.101277	-0.4113	-0.773183	0.432412	-0.263695	0.0614515	0.290807	3.36226	-0.0180622	-0.295005	0.242931	cluster5
	ENSOARG00020005544	-0.0719494	0.158528	0.0603707	-0.117393	0.314264	0.299307	-0.0580687	-0.965116	-0.0904137	-0.393653	-0.485629	0.256776	-0.151732	0.108227	0.535067	3.59266	-0.353993	-0.78458	0.543702	cluster5
	ENSOARG00020000860	-0.84209	-0.406804	-2.88126	0.0967736	0.533919	0.0501441	-1.10709	-1.08619	-1.05976	-0.364816	1.97867	0.120904	0.171833	-0.524913	0.135387	2.41722	-2.90733	-0.325052	0.36397	cluster5
	ENSOARG00020001059	-0.293188	-0.141916	-0.282062	0.826318	0.334299	-0.778595	0.10394	-0.128653	0.456551	-0.554021	-0.437434	0.995064	-0.601524	-0.397814	0.418525	3.2381	-0.994895	-0.186345	0.577133	cluster5
	ENSOARG00020001069	-1.8855	-0.440111	-0.409062	-0.334664	-0.920512	-0.33891	-0.0667303	-1.84889	-0.0219909	-1.02898	-0.139707	-0.286082	-0.654399	-0.254219	-0.991881	3.24841	-0.53402	-2.02923	0.232946	cluster5
	ENSOARG00020002391	0.488068	-0.482427	-0.098893	0.163344	-0.0306259	-0.460311	0.167983	-2.29375	-0.724786	-0.41972	1.31921	0.645922	-0.507643	-1.19532	-1.4134	2.13983	0.433022	0.856951	0.802096	cluster5
	ENSOARG00020003112	-0.945141	0.0279576	-0.168794	-0.216596	0.0671669	0.0629615	0.042532	-0.705832	0.0141616	-0.459464	-1.00842	0.0644044	-0.349536	-0.305675	0.361273	4.09011	-0.0724039	-0.873687	0.324769	cluster5
	ENSOARG00020003670	-0.42115	0.462743	-0.302333	-0.649569	-0.169259	-0.444527	0.329779	-2.08623	-0.685533	-1.06789	-0.0254958	1.17661	-0.319628	-0.164307	0.712629	3.56315	-0.117975	0.154247	0.824304	cluster5
	ENSOARG00020003807	-0.294571	0.17329	-0.299568	-0.439151	-0.0498679	-0.17478	-0.393089	-0.00471132	-0.634442	-0.634803	0.342283	0.185048	-0.0240204	-0.26174	0.734679	2.87784	-0.126512	-1.0028	0.147493	cluster5
	ENSOARG00020004387	0.254125	-0.810626	0.773106	-0.50222	-0.305343	-0.350294	-0.0283025	-0.0811455	-0.489401	-0.312348	0.591348	0.534351	-0.336096	-0.34805	0.442185	2.22929	-0.0335689	-1.59299	1.19459	cluster5
	ENSOARG00020004814	-0.633078	-0.415238	-0.0491132	-0.108914	-0.532274	-0.0623872	0.18327	-0.635047	-1.02123	-0.692915	-0.160826	0.679623	-0.236902	-0.400637	-0.549873	3.21165	-0.374077	-0.247943	-0.269301	cluster5
	ENSOARG00020004953	-0.0743769	-0.0995308	0.249472	-0.20355	0.0948251	0.0679646	0.061045	-0.829445	-0.0565432	-0.131077	-0.370656	-0.231398	-0.179018	-0.332484	0.137555	2.42771	-0.168955	-0.486299	0.121816	cluster5
	ENSOARG00020005085	0.265237	-0.017368	0.145889	0.329978	-0.726574	0.444493	-0.00334132	-1.30819	-0.988491	-0.580496	-0.20088	0.455604	-0.220859	-0.627767	0.494537	3.58213	-0.715025	-0.637208	0.43544	cluster5
	ENSOARG00020005489	0.167523	0.241485	-0.0291152	-0.26882	0.117624	0.380199	0.120591	-1.64135	-0.0295027	-0.571119	-0.779487	0.365319	-0.287028	0.0809219	0.42277	5.5077	-0.0788244	-0.375567	0.80342	cluster5
	ENSOARG00020005334	0.0507052	0.285664	0.321403	0.115054	-0.727736	-0.617631	1.67492	-0.195707	0.00650151	-0.0339577	-0.976427	0.15984	-0.369214	-0.513589	-0.392299	2.87973	0.191807	-1.3578	0.621236	cluster5
	ENSOARG00020005420	-0.328295	0.0931591	0.525161	0.116519	-0.00274093	-0.5755	-0.00386886	-0.524808	-0.0656742	-0.417787	0.431765	1.02089	-0.341287	0.329342	-0.259699	3.55748	-0.499208	0.305835	0.259671	cluster5
	ENSOARG00020005484	-0.307135	-0.225471	0.161665	0.562162	0.434135	0.156621	0.120193	-0.59964	0.0350446	-0.371214	-1.13474	0.485155	0.383453	-0.206383	0.130686	3.63632	-1.05599	1.13871	0.652222	cluster5
	ENSOARG00020005642	-0.184635	-0.00275227	-0.0835704	-0.265459	0.21168	0.146053	0.138286	-1.03887	0.151005	-0.567957	-0.287285	0.195665	-0.500689	0.199899	-0.106656	3.97416	0.0158565	-1.19914	0.281252	cluster5
	ENSOARG00020005671	0.14074	0.213713	-0.135209	-0.440819	0.375077	-0.186061	-0.491797	-0.936905	-0.392936	-0.666422	0.15722	-0.156507	-0.41509	0.169329	0.0903567	2.9853	0.0011438	-0.487863	0.806449	cluster5
	ENSOARG00020005716	0.55625	0.649573	0.168935	1.02936	-0.342654	1.02786	0.413036	-0.668038	0.36778	0.304613	0.580168	0.559122	1.12868	-0.86849	-1.1848	2.88657	-0.213827	-1.57131	0.233214	cluster5
	ENSOARG00020006181	-0.0997068	-0.0756049	0.0959443	0.0157732	-0.0287292	0.162691	-0.0828061	-0.326718	0.785676	-0.169086	-1.32952	-0.497614	0.0903142	-0.641707	0.0356169	4.513	-0.376199	-1.62451	-0.142811	cluster5
	ENSOARG00020007309	-0.64771	0.211294	-0.661072	-0.478856	-0.14549	-0.179478	0.176926	-0.98128	-0.055035	-0.546754	-0.286903	0.295168	-0.400335	-0.326942	0.0547967	3.36276	-0.0418934	-1.16714	0.475213	cluster5
	ENSOARG00020007690	-0.149128	-0.104308	-0.404887	-0.379847	-0.0431674	-0.0411982	-0.0837373	-0.942562	0.14522	-0.736338	0.32349	-0.172155	-0.362876	-0.407203	0.0787679	2.45351	-0.353248	-0.270283	0.229931	cluster5
	ENSOARG00020008530	-0.688409	-0.104441	-0.0329428	-0.480747	0.0536703	-0.198308	0.221293	-0.555185	-0.066163	-0.398889	-0.108738	-0.254889	-0.245953	-0.0769952	-0.09169	5.02991	-0.0575516	-1.20307	0.263243	cluster5
	ENSOARG00020008974	-0.49387	0.115453	-0.392602	-0.142337	-0.149911	0.122006	0.0123944	-1.3408	-0.236724	-0.77497	-0.494781	0.107317	-0.240186	-0.226493	0.0383756	4.07273	-0.0509563	-0.730961	0.41353	cluster5
	ENSOARG00020009173	-0.489081	-0.0758948	-0.215961	-0.388189	0.0973357	-0.0120482	-0.00273771	-0.991685	0.0525791	-0.184511	-0.800835	0.0530267	0.091972	-0.27863	-0.186352	5.27297	-0.117903	-1.75639	-0.0634927	cluster5
	ENSOARG00020010835	-0.366552	0.049921	0.360277	-0.153384	-0.11849	-0.0988874	0.133178	-1.04687	-0.0205463	-0.267892	0.133462	0.19212	-0.436292	-0.190676	-0.20601	3.64839	-0.117299	-0.269944	0.644782	cluster5
	ENSOARG00020015704	-0.623208	0.146707	-0.0591034	-0.134908	-0.0991954	0.135217	-0.0158646	-0.901344	-0.200686	-0.478989	-0.598812	0.36778	-0.261551	0.115557	0.169321	3.45429	-0.213775	-0.916724	0.527283	cluster5
	ENSOARG00020016771	-0.232625	0.00823361	0.357941	-0.292696	0.0542111	0.140353	0.0657465	-0.606021	0.114974	-0.214485	-0.692431	0.427957	-0.162111	-0.204523	0.160017	3.62431	-0.0298687	-0.682268	0.164729	cluster5
	ENSOARG00020016807	-0.441001	-0.00245909	-0.863247	0.0677495	0.037484	0.288332	0.217211	-1.02328	-0.208086	-0.550762	-0.431435	-0.115165	0.0989987	-0.170115	0.465671	3.27695	-0.492947	-0.70183	0.452298	cluster5
	ENSOARG00020000057	-1.24495	0.371861	-1.1685	-0.157599	-0.026933	-0.613003	-0.646316	-1.12191	-2.24305	-0.541963	-0.14604	-0.652151	-0.694826	-0.647953	0.604674	3.29807	-1.32548	-0.389468	0.965858	cluster5
	ENSOARG00020000062	-0.27298	-0.0867946	-0.294899	0.0930006	-0.0363609	-0.177683	-0.00101573	-0.831138	-0.154325	0.0870118	-0.780609	0.25361	0.0381617	0.00330047	0.428352	3.0248	0.179586	-0.376361	0.218552	cluster5
	ENSOARG00020000253	-0.420539	0.0990222	0.0506072	-0.179014	0.0806351	0.117035	0.548412	-1.54188	0.377764	0.00297749	-0.623368	0.323546	0.0917938	0.083549	0.335433	2.52051	0.332286	0.0966608	0.163234	cluster5
	ENSOARG00020000542	0.608543	-0.800575	0.817689	0.0858745	-0.231127	0.628692	0.584976	0.442273	-0.075165	0.449584	0.0925845	0.331222	0.636736	0.486571	0.986053	2.52602	0.00268088	-3.05848	1.03859	cluster5
	ENSOARG00020001145	-0.571998	0.153872	-0.339142	0.386703	0.032837	-0.15712	-0.0571433	-0.282281	-0.414579	0.332741	-0.928434	0.235417	0.126084	0.198273	-0.0973455	2.8823	0.269756	-1.74826	0.11046	cluster5
	ENSOARG00020002425	-0.795168	0.0978449	-0.265996	0.151438	-0.357918	0.965638	-0.566092	-4.64424	1.09938	-0.443874	2.33953	0.10345	-0.183549	-0.531463	-3.34362	1.5832	-0.869624	0.0266004	0.0369425	cluster5
	ENSOARG00020002794	-0.231629	0.230118	-0.504826	-0.0115828	-0.0801837	-0.226286	0.0213301	-0.618206	-0.337176	-0.114248	-0.00407915	-0.0236516	0.168901	-0.148728	-0.152115	2.4017	0.00040586	-0.631251	-0.206044	cluster5
	ENSOARG00020002824	-0.211232	0.222021	-0.212908	0.0867172	-0.241626	0.127458	0.0695055	-0.484216	-0.691529	-0.777424	0.292798	0.110863	-0.763134	-0.0912929	0.385385	2.31632	-0.257924	-0.0684868	0.516077	cluster5
	ENSOARG00020002853	-0.820181	0.208974	-0.310838	-0.390792	-1.28271	-0.384171	0.17598	-2.06727	-1.04915	-1.12881	-0.13382	0.282121	-0.520704	-1.6126	-0.83702	3.69573	-0.230936	-1.61521	-0.243477	cluster5
	ENSOARG00020003108	-0.576537	0.106596	0.107047	0.0484433	-0.863253	-0.610516	0.13031	-0.791702	-1.41448	-0.364766	0.666379	0.0127208	-0.39052	-0.200336	-2.15282	3.22718	-1.00316	0.0211555	0.13341	cluster5
	ENSOARG00020005985	-0.330312	0.261178	0.163331	-0.109505	-0.121701	-0.104496	0.519012	-1.56481	0.0113807	-0.254126	-0.168054	0.523317	-0.255859	-0.0251678	-0.0617344	2.64629	0.48716	1.11866	0.327416	cluster5
	ENSOARG00020006030	-0.456516	0.15931	-0.39144	-0.114162	-0.213785	-0.158389	0.341003	-1.17229	0.0954661	-0.369896	-0.130479	0.283268	-0.139623	0.0157105	0.229384	3.19033	0.0691259	-0.315623	0.171478	cluster5
	ENSOARG00020006191	0.134908	-0.0229449	1.03353	-0.330173	-0.0922264	-0.109087	-0.172624	-0.581127	-1.3417	-0.45816	0.58282	1.13089	-0.438585	-0.767448	0.105686	2.74667	0.111878	-0.800872	0.699221	cluster5
	ENSOARG00020014996	-0.530978	0.229256	-1.29394	1.28887	-0.245481	0.759641	0.446732	-0.983679	-0.794715	-0.66536	-1.0279	0.820785	0.679437	0.334145	0.216675	1.83762	-1.36846	-1.08104	-0.352715	cluster5
	ENSOARG00020007192	-0.356928	-0.0325073	-0.235963	1.09495	-0.0987972	0.290735	0.0747634	-0.645858	-0.398657	-0.350548	-0.659777	-0.331074	0.282075	-0.495319	0.641057	2.58029	-0.235059	-0.211739	-0.183886	cluster5
	ENSOARG00020009881	0.218906	0.228906	-0.171385	0.00805052	-0.0544991	0.134433	0.0640816	-1.3719	-0.244309	-0.0654946	-0.272775	0.278116	0.155489	-0.11341	-0.153109	2.503	-0.104012	-0.45056	-0.100512	cluster5
	ENSOARG00020015210	-0.498104	0.158979	-0.00778063	-0.257161	-0.139337	-0.10703	0.332303	-0.664795	-0.0230981	-0.254646	-0.461688	0.403065	-0.193356	-0.0656882	0.270318	3.84914	0.0373665	-0.974135	0.434544	cluster5
	ENSOARG00020015865	-0.435778	-0.0505356	-0.117268	-0.2564	-0.0519361	0.207252	-0.182765	-0.744622	-0.120691	-0.336432	-0.790623	0.539506	-0.0767014	-0.313984	0.080297	3.14375	-0.363296	-0.312583	-0.065867	cluster5
	ENSOARG00020017328	-0.708842	0.0527467	0.0824573	-0.385451	-0.288002	-0.0469021	0.00129796	-0.985961	-0.0514793	-0.465291	-0.583392	0.261852	-0.317095	-0.495308	0.0913705	3.95263	-0.101476	-0.847569	0.0576272	cluster5
	ENSOARG00020019515	-0.159179	0.0375328	-0.141935	-0.142967	-0.271176	-0.19085	0.133439	-1.46705	-0.70763	-0.673271	0.220134	0.699364	-0.375158	-0.406871	0.443541	2.77011	0.0954032	-0.108108	0.319056	cluster5
	ENSOARG00020020797	-0.555996	-0.0192414	-0.231544	-0.0622335	-0.0391563	-0.0835348	0.0582935	-0.88168	-0.104882	-0.342604	-0.584046	-0.140227	0.208036	0.0373822	-0.671798	3.56444	-0.0348995	-0.682846	0.292611	cluster5
	ENSOARG00020021433	-0.375365	-0.330548	-0.0457781	0.31384	-0.163702	0.0520189	0.0614898	-1.00267	-0.370602	-0.788063	0.00334998	0.0512741	0.131372	-0.526638	0.210467	3.67854	-0.283003	-0.990538	0.242961	cluster5
	ENSOARG00020000129	-0.271378	-0.0862772	0.16588	-0.0941633	-0.145415	-0.033884	0.0268128	-0.680686	-0.212448	-0.248545	-0.28433	0.31452	-0.402698	-0.246206	0.171696	2.51834	-0.0537531	0.112989	0.139611	cluster5
	ENSOARG00020002880	-0.902121	0.043273	-0.0781719	0.0788307	0.389136	0.203082	-0.212557	-1.6364	-0.923526	-0.685851	-0.661631	-0.216087	0.0495001	0.183411	0.340088	2.94841	0.219119	-1.46598	-0.0476568	cluster5
	ENSOARG00020003921	-0.00304402	0.101329	-0.13104	-0.0917949	-0.132567	-0.0509447	0.0794452	-1.11745	-0.40367	-0.446744	-0.229579	0.359763	-0.310331	-0.196697	0.369606	3.50288	0.0934033	-0.487685	0.297872	cluster5
	ENSOARG00020003946	-0.131168	-0.725819	-1.81364	0.229198	1.41451	0.778319	0.297203	-0.833637	0.363948	-0.00667201	1.3207	0.16695	1.62688	0.0483642	0.185384	2.79701	0.379576	-1.39585	1.19696	cluster5
	ENSOARG00020004392	-0.926012	0.0686595	-0.466574	0.347604	0.0753373	0.00890302	1.02734	-1.73155	-0.575469	-0.938897	0.245577	0.227164	-0.156229	-0.943663	-0.491703	3.78539	0.146128	-1.1143	0.3822	cluster5
	ENSOARG00020004476	0.127074	-0.246501	0.412766	0.527695	0.262071	0.0802252	0.277904	-0.515429	-0.951215	-0.634235	-0.0252704	0.386406	-0.409213	-1.07579	0.488514	2.36414	-0.359647	-1.48126	0.642521	cluster5
	ENSOARG00020017663	0.40745	1.15525	-1.09896	-0.852843	0.675529	-0.182999	-0.247438	-0.90603	-0.654986	-0.357271	0.1027	2.0141	-0.607935	-0.126046	1.09888	2.11257	-0.0922543	0.284293	1.61901	cluster5
	ENSOARG00020019038	-0.869899	0.334397	-0.694038	-0.173969	-0.323986	0.152748	0.204795	-1.24461	0.421745	-0.280655	-0.653093	0.0433131	0.0896502	-0.0590297	-0.837575	2.50439	-0.411304	-0.453305	0.088579	cluster5
	ENSOARG00020021125	0.096354	0.193595	0.346332	-0.10696	0.262157	-0.235835	1.4791	-2.1461	0.0304488	-0.420624	0.379003	0.618423	0.0332957	-0.219011	0.479742	4.72768	0.352508	-0.376338	0.633803	cluster5
	ENSOARG00020021477	-0.394773	0.00526369	0.0527873	0.734812	-0.000734914	0.513679	-0.0844924	-0.0464887	-0.736019	0.0526554	-1.13889	0.171791	-0.0757021	-0.0842679	0.185618	2.55217	-0.590037	-0.946738	0.184502	cluster5
	ENSOARG00020021689	-0.94081	0.165828	-0.554837	-0.355651	-0.438653	-0.104105	-0.208951	-2.27117	-0.72556	-0.64192	-0.261906	0.174167	-0.5792	-0.121503	0.558791	2.97648	-0.000756676	-0.778348	0.375475	cluster5
	ENSOARG00020021825	-0.704954	-0.0342015	-0.812749	-0.596629	-0.998427	-0.303952	-0.189216	-1.6144	-0.278282	-0.708618	-0.0419858	0.204956	-0.137874	-0.222365	-0.394974	3.18854	-0.18928	-0.139007	-0.473418	cluster5
	ENSOARG00020022583	-1.10543	-0.0974303	-0.117997	-0.262929	-0.525468	-0.497756	0.523051	-1.15362	-1.0981	-0.689328	-0.0203694	0.568505	-0.579627	-0.237369	0.0785043	3.09695	-0.016197	-1.74938	0.479219	cluster5
	ENSOARG00020000144	-1.10366	0.189693	-0.360705	1.17915	-0.498234	0.46694	0.296351	-0.742624	-0.209291	-0.554793	1.16649	0.583218	-0.0582167	0.0456087	0.237935	2.19591	-1.26208	-0.89157	0.237603	cluster5
	ENSOARG00020000672	-0.368103	0.145659	-0.332657	-0.0500761	-0.111963	0.128775	0.391522	-0.847699	-1.1378	-0.315519	0.561884	-0.36699	-0.33874	-0.75769	0.00437928	2.68397	-0.0333994	-1.87415	0.345638	cluster5
	ENSOARG00020001199	0.301397	0.139601	-0.323624	0.0907473	-0.397934	0.0260312	-0.0965654	-1.10697	-0.498979	-0.602208	-0.338568	0.132482	-0.436151	-0.643613	-0.0569788	2.93873	-0.566996	-0.597977	0.617613	cluster5
	ENSOARG00020001692	-0.584073	0.111406	-0.506967	-0.149489	-0.403649	0.0979814	0.206392	0.473186	0.206766	-0.481791	1.06843	0.0644676	0.0743121	-0.0602579	-0.213959	2.74009	0.185118	-1.92228	-0.0844611	cluster5
	ENSOARG00020001762	-0.218097	-1.26594	-0.915206	-0.0175742	-1.21633	0.748216	2.52165	1.69162	-0.270138	-0.609475	1.3666	1.56743	1.66906	0.0456073	1.08192	4.3767	-0.423945	0.315137	-0.415291	cluster5
	ENSOARG00020001767	0.250902	-0.030917	-1.24023	0.229244	-0.0449987	0.728578	-0.378692	-0.185475	-0.48648	-0.229943	-0.425957	1.06703	0.385356	0.564254	-0.119231	3.39098	-1.08793	-2.9441	-0.183689	cluster5
	ENSOARG00020001785	-0.441274	0.256565	-1.11878	-0.365584	-0.167702	0.309481	-0.0189985	-2.2862	-0.501231	-0.876493	-0.487131	0.645597	-0.594997	-0.00148478	0.219836	4.07078	0.0809788	-0.458572	0.323509	cluster5
	ENSOARG00020002134	-0.61574	0.0434836	-0.154345	-0.0243735	-0.106824	-0.0331573	0.261844	-1.05373	-0.185926	-0.39263	-0.401426	0.476161	-0.141464	0.060814	0.363134	3.13802	0.0205979	-0.534292	0.246743	cluster5
	ENSOARG00020002326	-0.330635	0.351624	-0.641632	-0.343035	0.21307	0.217673	0.00142249	-1.1091	-0.204157	-0.547837	-0.429526	0.155875	0.0353504	-0.00730682	0.526722	2.70426	0.0831919	-0.0249629	0.750992	cluster5
	ENSOARG00020002376	-0.517358	0.0110958	-0.827412	-0.070063	-0.144261	0.431274	1.1198	-1.05511	-0.282341	-0.534316	-0.296507	0.624809	-0.354422	0.0103402	-0.243106	4.35629	0.808247	-0.853576	0.387146	cluster5
	ENSOARG00020002682	-0.959582	-0.0192044	0.0315238	-0.145624	-0.164942	-0.0472703	0.3862	-2.36771	0.0784202	-0.700753	-0.0109767	0.405125	-0.464462	0.796845	-1.06492	4.16126	-0.276647	-0.366849	0.880232	cluster5
	ENSOARG00020002804	-0.0858754	0.418609	-0.280061	-0.203157	-0.0478797	0.129653	0.165935	-0.669417	-0.298012	-0.29821	-0.551629	0.00130712	-0.101281	0.501159	0.0197798	4.53131	0.333594	-0.787745	1.08857	cluster5
	ENSOARG00020002955	-0.240709	-0.0693569	0.150399	0.136791	-0.216907	0.0525189	0.370651	0.159144	0.0172792	-0.288428	-0.487086	0.167317	-0.128808	0.629545	-0.0839501	2.72268	-0.0458386	-0.68424	0.116333	cluster5
	ENSOARG00020003000	-0.572382	-0.320424	-0.34268	-1.35274	2.44991	-0.545342	-0.0776454	-0.65517	-1.19599	-0.80235	0.478437	0.235527	-0.705708	-0.262771	0.523964	2.61932	-1.38271	-0.831099	-0.271669	cluster5
	ENSOARG00020003604	-0.333251	-0.00666092	-0.275271	-0.196312	-0.152977	0.208809	0.155323	-1.23427	-0.192035	-0.587255	-0.568124	0.558725	-0.522092	-0.132731	0.57747	3.98911	-0.195709	-0.784755	0.596153	cluster5
	ENSOARG00020003683	0.702215	-0.273321	0.0216872	0.369754	0.168999	-0.106647	0.580926	-0.529403	-1.69719	-0.559954	-0.217807	1.22637	0.00254322	2.02239	-0.0486611	4.09615	-0.390587	-1.83857	0.94686	cluster5
	ENSOARG00020000234	-0.285225	0.43942	-0.630719	-0.655647	0.1106	-0.522916	-0.0648494	-1.97926	-0.977235	-0.695919	0.20166	-0.767393	-0.529548	0.0675926	0.035978	3.17038	0.170691	-0.846661	0.749697	cluster5
	ENSOARG00020000547	-0.68449	-0.0935927	-0.349189	-0.0902739	-0.0616965	0.54548	-0.107164	-0.262462	-1.27874	-0.289225	-0.798956	1.13433	0.0737176	0.514697	-0.0362162	3.39635	-0.863439	-1.27166	-0.279601	cluster5
	ENSOARG00020000576	-0.062296	-0.0733088	0.330849	-0.22132	-0.156838	-0.0151453	0.242242	-0.78466	-0.0922051	-0.0524511	-0.648111	0.264674	-0.252742	0.0244146	0.113679	2.66881	-0.0210362	-0.388012	0.474866	cluster5
	ENSOARG00020000695	0.00180108	0.225213	-0.397376	0.1814	0.200181	0.394076	0.0719198	-0.714274	-0.26071	-0.444467	-0.494052	0.0945959	-0.335464	-0.377961	-0.397905	3.65217	-0.491262	-1.02654	0.0336023	cluster5
	ENSOARG00020000748	-0.506631	0.465271	0.352016	-0.398409	-2.23834	-0.193098	0.0174962	-0.695488	-0.842814	-1.1447	-1.19577	-0.42784	-0.918233	-1.03806	0.186703	2.64617	-0.0401385	-1.6555	0.0234525	cluster5
	ENSOARG00020000820	-0.467391	-0.029604	-0.14347	0.0775308	-0.366869	0.114686	-0.0726943	-0.830332	-0.165695	-0.317827	-0.548738	0.153528	-0.153299	-0.339167	0.0905391	2.45583	-0.209172	-0.854711	-0.00909697	cluster5
	ENSOARG00020000993	-0.165526	0.164404	-0.0128944	-0.118494	-0.069362	0.0215084	0.110833	-1.54828	-0.207049	-0.461858	-0.518465	0.428062	-0.245694	0.0229328	0.281174	3.78025	0.206853	-0.529887	0.361519	cluster5
	ENSOARG00020001126	1.87904	-0.146821	-1.10201	-1.20204	-0.66553	-0.314778	-1.19525	1.13425	-1.23455	0.232981	-0.899631	0.124372	0.997932	-0.719125	0.960022	3.19615	-0.600326	-2.0578	-0.323003	cluster5
	ENSOARG00020001190	-0.247721	0.0615064	-0.256965	0.0921873	-0.436276	0.16545	-0.108805	-1.15734	-0.73193	-0.37278	-0.106933	0.271134	-0.221513	-0.36992	0.198149	3.48984	-0.346351	-0.35121	-0.0124234	cluster5
	ENSOARG00020001217	-0.0655546	-0.0278775	-0.0371828	0.0367319	0.0671511	0.0436633	-0.00685146	-0.847076	-0.196003	-0.321794	-0.154735	0.414827	0.0591519	0.32287	0.172404	2.79483	-0.0177224	-0.56488	0.226037	cluster5
	ENSOARG00020001301	0.152808	0.220907	0.222181	0.566941	0.101803	0.46668	0.0264624	-0.274221	-0.881801	-0.54939	0.427176	1.19899	-0.243389	1.33719	1.13639	3.48749	-0.28062	-0.161587	1.4271	cluster5
	ENSOARG00020001312	0.0775975	0.0451816	0.157378	1.02683	-0.0874196	0.92862	-0.394064	-0.547402	-0.264227	-0.327808	0.118899	0.96646	-0.308325	-0.242928	0.69033	2.81926	-0.810329	-1.82137	0.55106	cluster5
	ENSOARG00020001323	0.0146335	0.183882	2.45553	-0.0218598	0.701798	-0.61667	-0.41092	-0.935801	-0.497573	-1.96937	0.110814	-0.303453	0.351326	0.0456073	1.98912	2.8909	-0.407721	-0.602153	0.487433	cluster5
	ENSOARG00020001763	0.0173459	-0.138125	-0.289815	-0.405797	-0.274064	0.326111	0.262803	-1.62611	-0.215919	-0.517589	-0.516383	0.998702	-0.163998	-0.0566618	-0.272646	4.26966	-0.227861	-0.530079	0.238334	cluster5
	ENSOARG00020002077	-0.341544	0.460982	-0.0140683	-0.179139	-0.141506	0.315217	0.154625	-1.16045	-0.91205	-0.112557	-0.381607	0.425774	-0.166653	-0.23122	0.132655	4.31493	0.144103	-0.289105	0.610071	cluster5
	ENSOARG00020002334	-0.114691	0.216312	-0.168663	-0.218911	-0.023437	0.344819	0.119945	-1.4157	-0.310405	-0.210071	-0.134952	0.502713	0.0536903	-0.0324761	-1.09089	2.94138	0.0877492	-0.257048	0.926382	cluster5
	ENSOARG00020002435	-0.941844	0.0755563	-0.568808	-0.356068	-0.16524	0.0536483	-0.0557979	-0.475112	-0.752352	-0.0754454	-0.0173025	0.45984	-0.147646	0.111234	-0.35129	2.79016	0.0724014	-0.611299	0.114488	cluster5
	ENSOARG00020003565	-0.597902	0.101913	-0.22045	0.850707	0.548744	-0.288673	0.974865	-0.799067	-0.172844	-0.776025	0.552319	0.806196	0.150319	0.630836	-0.250404	3.4327	-0.564234	0.324754	1.06523	cluster5
	ENSOARG00020003793	-0.163471	-0.0964253	-0.0209298	0.0319541	-0.0649786	-0.0383771	-0.0960109	-0.791146	-0.23939	-0.345212	-0.3644	0.270886	-0.354399	-0.0643674	0.220907	2.30986	-0.0726717	-0.507431	0.282058	cluster5
	ENSOARG00020004062	-0.392666	0.0631512	0.0709397	-0.203635	-0.097893	-0.0997272	0.214326	-1.25086	-0.0349128	-0.519713	-0.311737	0.406291	-0.352624	-0.0387203	0.277079	3.49546	-0.0635993	-0.296274	0.281671	cluster5
	ENSOARG00020007739	0.838989	0.0435152	0.36914	-0.128842	0.445118	0.0709133	0.724644	-1.82563	0.832197	-0.393663	-0.237269	0.327597	-0.0694382	1.27866	-0.292697	3.47519	0.358324	1.61119	0.170958	cluster5
	ENSOARG00020010870	-0.333182	0.057592	-0.00908639	-0.166531	-0.126888	-0.415273	0.343704	-0.725796	-0.300831	-0.673028	0.160907	1.04894	-0.461743	-0.434523	0.372921	2.51414	-0.390695	0.0972949	0.630553	cluster5
	ENSOARG00020013413	0.348721	0.0602866	-0.252165	0.124508	-0.488104	0.569605	-0.0226837	-0.819054	-0.718722	-0.371468	-0.685023	0.178208	0.0456273	0.411364	0.386542	3.35948	-0.164592	-1.41236	0.383932	cluster5
	ENSOARG00020013810	-0.865363	-0.215985	-0.255947	-0.584837	0.278103	-0.0300382	0.0396236	-1.08115	-0.571688	0.103023	-1.33178	0.724258	-0.0767317	0.242723	0.0205199	3.50781	0.411926	-1.15962	-0.00369282	cluster5
	ENSOARG00020014450	-0.203039	0.168608	-0.552411	0.258696	0.0599515	0.463625	0.067557	-0.783268	-0.177767	-0.243565	-0.56642	0.803392	-0.0178436	-0.10391	0.111006	3.29675	-0.0423507	-0.924431	0.127294	cluster5
	ENSOARG00020018958	-0.977232	0.0396034	2.47135	-0.470991	1.92918	-0.404181	-0.165495	1.35886	-0.482314	-0.608186	0.974155	1.8402	-0.380799	-0.226612	1.4414	4.2789	0.575571	1.43391	0.67856	cluster5
	ENSOARG00020019615	-0.563507	-0.00269905	-0.324826	-0.167324	-0.0653573	-0.0232677	0.0522246	-0.586146	0.149982	-0.399244	0.028065	-0.0590168	-0.040461	-0.0668603	-0.0511	3.21816	-0.0846256	-0.241729	0.105964	cluster5
	ENSOARG00020019730	-0.468099	0.870569	-1.26826	0.159521	-0.716689	-0.254636	-0.0781129	-2.21668	-0.275508	-0.510634	0.98406	0.210426	-0.483403	0.219215	-0.694607	4.17052	0.181917	-1.03203	0.851225	cluster5
	ENSOARG00020020965	-0.620731	-0.331989	-1.45749	-0.225844	1.01887	-0.499864	0.138741	-0.681891	-0.754238	-1.17236	-0.526289	1.27951	-0.10472	-1.27688	-0.26584	3.90575	-0.00205378	-1.35153	-1.40051	cluster5
	ENSOARG00020020996	0.312097	-0.0793295	-0.296657	-0.297962	-0.109734	-0.283214	0.198571	-1.38907	-0.0537169	-0.620986	-1.01953	0.271264	-0.138631	-0.0150421	0.0771496	3.15786	0.310933	-1.52759	-0.00581617	cluster5
	ENSOARG00020023445	-0.246098	0.100042	0.0123717	-0.216265	-0.217501	0.0883963	0.0722364	-1.11769	-0.0685612	-0.449658	-0.153816	0.33809	-0.348225	0.0918566	0.250569	3.3143	-0.0514741	-0.372267	0.404899	cluster5
	ENSOARG00020001010	0.174768	-0.1757	-0.181342	-0.422371	0.0115754	0.251509	0.0627899	-0.65423	-0.0124062	-0.364043	-0.618112	0.268987	-0.0193292	0.42105	0.578296	2.74353	-0.0702226	-0.28612	0.20599	cluster5
	ENSOARG00020001031	-0.504408	-0.0833597	-0.0889156	-0.19407	-0.259551	0.189933	-0.0609851	-1.70654	-0.31316	-0.987314	-0.663193	0.63825	-0.506987	-0.303395	0.575409	4.75373	-0.206287	-1.10303	0.676365	cluster5
	ENSOARG00020001486	0.832277	0.216608	-0.362068	0.000676938	-0.664657	-0.207407	-0.606528	-0.806931	-1.67766	-0.388682	0.792723	-0.46557	-0.325276	-0.0656759	-0.354035	3.53107	-0.982039	-0.32236	-0.0704519	cluster5
	ENSOARG00020001585	0.977891	0.513189	-0.578941	0.000900118	-0.126001	-0.152298	0.556208	-0.279941	-0.251873	-0.444435	1.01904	0.997387	0.289385	-0.616793	0.350051	2.86624	0.48712	-2.39641	0.44043	cluster5
	ENSOARG00020001739	-0.235278	0.0106608	0.111303	-0.0517025	0.019027	0.156675	0.0404755	-0.526932	-0.150671	-0.0852762	-0.449722	0.138003	-0.0397546	0.263984	0.247546	2.38129	0.0693635	-0.637102	-0.038228	cluster5
	ENSOARG00020002066	-0.275794	0.0307545	-0.335148	-0.25636	0.209052	-0.00492928	0.0577838	-1.43648	-0.669344	-0.473603	-0.660825	0.0663726	-0.379218	0.288001	0.145912	3.74122	0.204159	-0.356783	0.285642	cluster5
	ENSOARG00020003904	0.0663018	0.064641	-0.210654	-0.222967	-0.57507	0.227617	-0.060847	-1.37333	-0.337045	-0.709654	-0.611162	0.322232	-0.339648	-0.494663	0.142927	4.05392	-0.081479	-1.03213	0.487671	cluster5
	ENSOARG00020003972	-0.433296	-0.14121	-0.0597205	-0.139991	-0.0255408	0.0429585	0.106539	-0.844955	-0.0272882	-0.670194	-0.667563	0.264676	-0.145335	-0.218322	0.0840837	3.09868	-0.849721	-0.470024	0.282981	cluster5
	ENSOARG00020004382	0.167842	0.175043	-2.77638	-0.25784	-0.752544	-0.444228	-0.15295	-0.0353616	0.653171	-0.273624	-0.126	-0.59609	0.335448	-0.533417	0.0231595	3.1158	-0.448936	-0.630175	-0.287268	cluster5
	ENSOARG00020004461	-0.206707	0.623339	0.0835003	0.521441	0.00688714	0.266154	-0.311744	-0.742015	0.0977808	-0.196728	0.398697	0.350339	-0.108676	-0.278357	0.49963	3.0938	-0.893997	-1.63285	0.888823	cluster5
	ENSOARG00020002356	0.649502	-0.104109	0.61508	0.43639	0.608899	-1.97679	0.263121	-1.28504	0.167522	-0.562511	-0.446375	0.439361	-1.32588	0.530819	0.938547	2.4093	0.459569	0.172483	-0.309037	cluster5
	ENSOARG00020004509	-0.430017	0.0976246	-0.5121	-0.171114	-0.425922	0.0249191	0.27072	-1.31517	-0.565527	-0.602148	-0.142464	0.653215	-0.0868869	-0.131933	0.121477	3.70957	-0.0390684	-1.30835	0.460353	cluster5
	ENSOARG00020004832	-0.387226	0.122268	-0.462807	-0.35861	0.00165406	-0.0556631	0.10501	-1.35825	0.126398	-0.59712	-0.280599	0.382148	-0.277654	-0.00892361	0.0856419	4.20535	-0.017077	-0.822474	0.330166	cluster5
	ENSOARG00020007083	0.147087	0.00993119	-0.368519	0.216804	-0.0851457	0.317231	0.645231	-3.57071	0.122494	-0.831811	-1.05019	0.753617	0.458225	0.0234842	0.0897563	4.97524	-0.384085	-0.157386	-0.341965	cluster5
	ENSOARG00020008929	-0.550807	-0.00928221	0.338576	-0.0587631	0.15196	0.00391589	-0.431471	-1.93361	-1.04337	-0.191158	-0.21686	0.648747	-0.243033	-0.539255	0.86542	4.47635	0.0393263	-2.83959	0.661821	cluster5
	ENSOARG00020008959	-0.310263	-0.2272	0.0969925	-0.198877	-0.292502	-0.512583	0.222743	-1.05556	-0.063381	-0.593053	-0.565329	0.204274	-0.419396	0.153494	0.280426	3.69047	0.000255345	-1.17552	0.214331	cluster5
	ENSOARG00020011573	-0.633578	0.530051	-0.260577	-0.14938	0.763665	-0.601157	-0.0118048	0.0610219	-0.111399	-0.430649	0.25734	0.360916	-0.146931	-0.187743	-1.33927	4.097	0.242916	-0.85728	1.14334	cluster5
	ENSOARG00020014779	-1.31196	-0.483145	-0.0186909	-0.132747	-0.676079	-0.278781	0.147455	-1.10852	-1.69769	-0.902406	-0.487719	-0.0875488	-0.62829	-0.328984	-0.943911	2.67059	-0.290179	-0.999177	-0.142783	cluster5
	ENSOARG00020015251	0.36972	0.242025	0.105955	-0.0430197	0.0555981	0.0514527	0.282817	-0.380713	0.258504	-0.12164	-0.0217688	-0.138093	-0.288048	0.258068	0.319359	2.86502	0.0480698	0.514099	0.462821	cluster5
	ENSOARG00020015340	-0.174286	0.000274684	-0.109895	-0.113828	0.130291	-0.0818434	0.121612	-0.83216	0.0746823	-0.48818	-0.0159778	-0.378097	-0.184919	0.373605	0.211782	3.04242	-0.027006	-0.373266	0.523673	cluster5
	ENSOARG00020016354	0.891335	0.226498	0.34242	0.769724	0.666013	0.582642	0.0408129	-0.860716	0.778377	-1.14565	0.804615	1.0608	-0.452761	-0.819999	-0.119737	3.36208	-0.61956	-1.31221	0.386008	cluster5
	ENSOARG00020018792	-0.0200496	-0.0985447	0.210332	-0.0618892	-0.226902	0.112819	-0.225197	-2.14125	0.203191	-0.588316	-0.714589	0.0684069	-0.284127	0.263137	0.0815083	4.25991	-0.409339	-0.682887	-0.107104	cluster5
	ENSOARG00020018830	-0.693127	0.0924272	-0.447588	-0.248573	-0.101331	0.173719	0.0671948	-0.725345	0.0041883	-0.316397	-0.859599	0.084477	-0.337226	-0.268402	0.301391	3.76467	0.0267664	-0.96394	0.566451	cluster5
	ENSOARG00020019142	0.0956616	-0.0146661	0.0436661	0.475926	0.756262	1.03635	-0.22553	-0.568583	-0.244891	-0.509728	-1.28216	1.40694	0.0842719	-0.53053	0.663391	3.50083	-0.487037	0.970456	-0.302921	cluster5
	ENSOARG00020019372	-0.0758685	0.13336	-0.755243	-0.480792	-0.0581357	-0.00456874	0.0865692	-1.55196	-0.584426	-1.00824	-0.103862	0.216935	-0.53961	0.0288712	0.117513	3.94128	-0.33919	-0.940464	0.615001	cluster5
	ENSOARG00020019533	0.424328	0.182579	-0.559914	-0.037897	0.00698549	0.322233	-0.142179	-1.64112	-1.30963	-0.525782	-0.213004	0.58942	-0.128967	-0.330878	0.347451	2.65149	-0.0864592	-1.37597	0.239099	cluster5
	ENSOARG00020022177	0.263128	-0.0649369	-0.406786	0.370944	-0.1567	0.479338	-0.12914	-1.00599	-0.683552	-0.548323	-1.06028	0.443741	0.397145	-0.466916	-0.0682041	2.66363	-0.665391	-1.02156	-0.440951	cluster5
	ENSOARG00020022900	0.0113022	0.246107	0.420981	-0.553147	0.529214	-0.347325	0.0345443	-1.32161	-0.622059	-0.571138	0.570954	0.934959	-0.442496	-0.112317	0.567911	2.99183	0.00119213	-1.73483	0.812055	cluster5
	ENSOARG00020024004	-0.245736	0.181632	0.205512	0.694776	-0.144304	0.339239	0.45805	-0.940556	-0.0222405	-0.266989	-0.571881	0.456769	0.0714681	-0.0612973	0.332454	2.76926	-0.427501	0.658135	0.217495	cluster5
	ENSOARG00020024243	-0.433786	-0.0333512	0.0605433	0.0177103	-0.128792	0.255715	-0.175923	-0.664503	-0.0817897	-0.301048	-0.618798	0.184768	-0.174624	-0.143832	0.2828	2.21773	-0.185038	-0.512863	0.182517	cluster5
	ENSOARG00020006756	-0.369908	0.362995	-0.752314	-0.519746	-0.190427	0.11291	0.077449	-1.16135	-0.990523	-0.668595	-0.2201	1.13138	-0.298091	-0.315522	-0.629699	3.49952	-0.206859	-0.857744	0.265341	cluster5
	ENSOARG00020007233	-1.26847	-0.0108449	-0.350513	0.0329615	-0.0486115	0.356248	0.224259	-0.967152	-0.980892	-0.640846	-0.986159	0.909086	-0.291434	-0.828218	-0.073468	2.02457	-2.15909	-1.34767	0.600254	cluster5
	ENSOARG00020007364	0.0841653	0.41215	-0.0584341	-0.279531	0.280591	-0.676273	0.953723	-1.67376	-1.2482	-0.561879	-0.75942	0.154962	0.94657	-0.819998	-1.26468	4.2693	-0.54724	-1.60326	0.227127	cluster5
	ENSOARG00020007422	0.684272	0.198895	-0.228715	0.257697	0.165488	0.347289	0.419368	-0.786223	-0.295463	0.0222211	-0.20607	0.644817	0.226616	0.087892	0.861285	2.78009	0.200857	0.274952	0.506597	cluster5
	ENSOARG00020007686	-0.587818	-0.0717604	0.401606	-0.366049	0.056307	0.0128221	0.19097	-0.334436	-0.0131961	-0.314235	-0.794908	0.355762	-0.395366	-0.689236	0.299015	2.35648	-0.121908	-0.970971	0.322905	cluster5
	ENSOARG00020007985	-0.866589	-0.0176174	0.744233	0.0433961	-0.373152	-1.45306	-0.390824	-0.147282	-0.103839	-0.0043767	0.0099557	0.821637	-0.253146	-1.64715	-0.639615	3.99781	0.0860085	-0.164507	0.332297	cluster5
	ENSOARG00020008132	-0.679398	-0.133007	-0.329912	-0.504457	-0.220091	-0.336343	-0.0215551	-1.24944	-0.110367	-0.35907	-0.512248	0.0134636	-0.336982	-0.108781	0.188182	3.57836	-0.102999	-1.04816	0.166095	cluster5
	ENSOARG00020008927	-0.00368086	0.0625037	-0.197714	-0.269307	0.227223	0.0342392	0.220327	-0.681118	0.558931	-0.614372	0.536928	-0.0864106	-0.205388	-0.228786	0.294701	2.49006	0.115362	0.262204	0.542726	cluster5
	ENSOARG00020009163	-0.548837	-0.0398413	-0.0261901	-0.196457	-0.237679	0.101529	0.229746	-0.654332	0.68562	-0.340161	-0.591587	0.0391853	0.0120322	-0.3059	0.0730927	2.85084	-0.0855794	-0.764486	0.046399	cluster5
	ENSOARG00020009214	0.343448	0.0531684	0.0288164	-0.0908306	0.198249	0.097691	0.112859	-0.807559	0.0972059	-0.439955	-0.67618	0.655654	-0.142418	-0.290023	0.426963	5.15311	0.150838	-0.309249	0.499742	cluster5
	ENSOARG00020009402	-0.306028	0.00645619	0.0434133	-0.224338	-0.0359802	0.190628	-0.17323	-0.675006	-0.00926675	0.213313	-1.00775	0.392186	-0.187556	-0.0124307	-0.18645	2.60558	-0.173985	-0.912212	0.0820097	cluster5
	ENSOARG00020010720	-0.332051	0.080036	-0.361968	-0.242383	0.723726	0.40944	0.633563	-2.09288	-0.160032	-0.472532	0.902535	-0.264119	-0.0480279	0.0456073	0.366452	3.37555	0.202426	-1.65338	1.01413	cluster5
	ENSOARG00020012892	-0.532303	0.169917	-0.314979	0.308945	-0.126624	0.422259	0.0326773	-1.70469	0.181495	-0.515706	-0.668069	0.480457	-0.0315289	-0.387215	0.362895	3.51759	-0.631052	-0.900361	0.489811	cluster5
	ENSOARG00020014506	-0.224735	0.221476	-0.4882	-0.255417	0.413315	-0.448038	0.592436	-0.537539	0.259453	-0.50112	-0.252558	0.473505	-0.0894026	-0.132739	0.452967	3.21232	-0.0558387	-0.0631507	0.439211	cluster5
	ENSOARG00020014731	-0.600318	-0.0230676	-0.388966	-0.452851	-0.0715007	-0.203005	0.529388	-0.515482	0.0765738	-0.573945	0.881034	0.470768	0.142052	-0.748682	-1.33559	2.64869	-0.474848	-1.71436	0.511946	cluster5
	ENSOARG00020015060	-0.491366	-0.00960112	-0.458858	-0.0897804	-0.169962	-0.306677	0.808957	-1.12655	0.379197	-0.496949	-0.203638	0.727446	-0.322842	-0.200186	0.57846	3.48504	-0.0290434	-0.486285	0.502529	cluster5
	ENSOARG00020018543	-0.374838	0.241355	-0.0199928	-0.166625	-0.353062	0.296998	-0.239658	-0.535675	0.45192	-0.3601	-0.110232	0.492494	-0.150123	-0.728555	-0.01174	3.48367	-0.267913	-0.834203	0.310521	cluster5
	ENSOARG00020019012	-0.525373	0.079235	0.0531535	0.428794	0.288694	0.584799	-0.0373951	-1.89857	-0.179762	-0.986156	-0.781162	1.18323	0.228307	-0.531464	-0.409605	4.14424	-0.911827	-0.717814	0.409885	cluster5
	ENSOARG00020019193	-0.169525	0.066048	0.129758	0.291684	0.307239	0.263086	-0.0258571	-0.0128961	0.450548	0.109348	-0.700343	0.360218	0.012304	0.0060096	-0.149015	2.68062	-0.571016	-0.719161	-0.0746291	cluster5
	ENSOARG00020020587	-0.571069	-0.0557513	0.0423863	-0.208386	-0.0746982	-0.266331	0.482814	-1.04649	-0.481538	-0.170844	0.782282	0.300862	-0.724817	-0.812236	-0.749343	3.14258	0.00307259	-1.35932	0.356321	cluster5
	ENSOARG00020021494	-0.605807	0.209668	-0.313167	-0.235733	0.257698	0.113797	0.0299042	-0.364964	0.0602369	-0.311271	-0.443099	0.38949	-0.100206	0.26759	0.0222637	2.85056	-0.02578	-0.714064	0.35546	cluster5
	ENSOARG00020022302	-0.181351	0.144475	-0.397787	-0.0365339	-0.0619184	0.0995533	0.0935539	-0.740077	-0.972819	-0.303119	1.12268	-0.0467253	-0.63744	-0.218608	-0.357234	2.11794	0.0347861	-1.35306	0.324481	cluster5
	ENSOARG00020022346	0.977931	0.172999	-0.0848618	-0.266925	-0.338371	-0.0403805	-0.0188951	0.547908	-1.67676	-0.328183	-0.611333	-0.23649	-0.152312	-0.149205	-1.24119	4.34717	-0.369141	-1.84649	0.292267	cluster5
	ENSOARG00020022520	-1.55683	0.0349217	-0.606387	-0.208621	-0.0527109	0.30812	0.119331	-0.320812	-0.646027	-0.47511	-0.288735	0.128482	-0.406851	-0.188664	-0.795065	3.36967	0.0421807	-1.02389	0.0209968	cluster5
	ENSOARG00020006833	0.850948	-0.714475	-1.37556	-0.114605	-0.486652	-0.234563	0.190688	-0.368561	-1.65688	-0.333537	-0.317376	0.078404	0.563048	-0.171465	0.426055	2.9262	0.71609	-1.72284	0.481901	cluster5
	ENSOARG00020006836	-0.119497	-1.00485	0.863783	0.190165	-0.334406	0.62779	0.213863	0.94012	-0.265191	0.531261	0.835568	0.679803	0.223863	-0.345835	-0.750355	3.44521	0.00864369	-0.49358	1.54065	cluster5
	ENSOARG00020007161	0.296152	0.170078	0.0597477	-0.202019	0.0488938	0.0357988	0.102774	-0.934571	0.301478	-0.179706	-0.621317	0.325633	-0.175304	0.296765	0.277025	3.77184	0.0515607	-0.585863	0.464326	cluster5
	ENSOARG00020007616	-0.447177	-0.207386	0.433832	0.137809	0.120955	-0.351605	1.20774	-0.779386	-1.16735	0.290929	0.398895	0.488606	0.010376	-0.997659	-0.209255	3.38715	0.385315	-0.29819	-0.00315301	cluster5
	ENSOARG00020009060	-0.39615	-0.233662	-0.406216	-0.284092	0.116592	-0.173211	-0.101187	-0.833673	-0.02391	-0.416778	-0.524049	0.312152	-0.12027	0.137927	-0.313111	4.4566	-0.18818	0.26915	-0.0192425	cluster5
	ENSOARG00020010482	0.0956695	-0.0570612	-0.0472215	1.15593	0.199641	0.334966	0.189427	-0.476633	-0.753043	-0.42956	1.48454	1.0057	-0.404484	-0.26412	1.07911	3.01036	-0.136812	-1.71008	1.10491	cluster5
	ENSOARG00020006102	0.255545	-0.129103	-0.330965	0.191363	-0.0887305	0.258058	0.0264684	-0.714818	-0.303897	-0.329418	-0.637904	-0.116578	0.0698328	0.0101228	0.399691	2.74757	-0.229275	0.181906	0.263016	cluster5
	ENSOARG00020007036	-1.12969	0.207747	0.596312	-1.67463	-0.0693819	-0.66271	0.381315	-1.10697	1.3629	-1.14047	0.17586	0.618378	-0.551878	-1.93599	0.710887	2.4134	1.28157	-0.00545759	0.820932	cluster5
	ENSOARG00020007557	0.570395	-0.0745299	0.449974	0.636706	-0.549024	0.232877	-0.261574	-1.32209	-0.528543	0.0924178	0.274812	0.982309	-0.380864	-2.21803	-2.4277	3.285	-0.51018	-1.1618	-0.0212141	cluster5
	ENSOARG00020007661	-0.264414	0.0122648	-0.261673	-0.0644525	0.0482115	0.29356	0.14699	-1.11365	-0.298638	-0.507092	-0.466677	0.399249	-0.19955	-0.111996	0.327181	3.2473	0.0135054	-0.208052	0.41545	cluster5
	ENSOARG00020007760	-0.218097	0.0291983	-0.317464	-0.48716	-0.934988	-0.233556	-0.215135	-0.00765954	-0.730994	-0.30353	-1.2365	-0.239424	-0.0756249	1.13614	-0.381679	3.07128	0.367426	0.48213	-0.000537816	cluster5
	ENSOARG00020008815	-0.236064	0.965212	-0.552394	-0.164594	-0.712985	-0.314787	0.0855159	-2.05515	0.0376116	0.0438613	0.110475	0.341206	-0.365444	-0.548141	0.775481	3.47552	-0.132483	-3.07509	0.390291	cluster5
	ENSOARG00020009661	-0.214915	0.0664139	-0.247317	-0.235668	-0.129875	0.0182943	0.371655	-1.08939	-0.646432	-0.534628	-0.246606	-0.0623715	-0.256013	-0.0906479	0.102956	3.34553	-0.151818	-1.20309	0.611539	cluster5
	ENSOARG00020011097	0.0257021	0.389604	-0.369962	-0.634278	-0.640447	0.0752034	0.485263	-3.19258	0.445396	-0.728995	2.00162	-0.112654	0.310604	0.62268	-1.59043	3.18915	-0.865596	-0.646833	0.600825	cluster5
	ENSOARG00020013929	-0.126887	-0.00884618	0.00950211	0.0939031	-0.431137	0.219637	0.393595	-0.856444	-0.260416	-0.566059	-0.253618	0.806069	-0.0984364	-0.16524	0.0290889	2.47336	0.187936	-0.815618	0.115548	cluster5
	ENSOARG00020014077	0.43215	0.308997	0.184706	-0.160842	0.102622	0.231978	0.0168839	-1.28634	0.187499	-0.124102	0.0794909	0.523659	-0.00791681	0.541449	0.449	3.39769	0.219472	0.423494	0.515552	cluster5
	ENSOARG00020014210	-0.514915	0.202877	-0.474665	0.524384	-0.0586472	0.53406	0.154098	-1.23741	-0.824976	-0.428685	-0.926341	0.429336	0.527801	0.192468	0.345302	1.90649	-0.569046	-1.26859	-0.578332	cluster5
	ENSOARG00020015113	0.125749	0.0591142	0.426543	-0.227501	-0.151007	-0.0900351	0.0275195	-0.693007	-0.216704	-0.195768	-0.0954142	0.270443	-0.340398	0.042693	0.287197	2.98252	-0.215591	-0.571583	0.40367	cluster5
	ENSOARG00020020224	0.320874	0.0394155	-0.645626	0.0360201	0.0815407	0.0598011	1.32942	-1.59043	-0.526353	-0.347079	-0.382763	-0.0304377	-0.0609949	0.697516	0.073828	3.6506	0.266547	0.0170643	0.328056	cluster5
	ENSOARG00020021435	-0.219492	0.117762	-0.0773756	0.0642268	-0.0445519	-0.0566307	-0.018132	-1.19746	-0.32559	-0.455622	-0.0801631	0.307997	-0.172739	-0.0136909	0.268043	2.41214	0.0185443	0.00890337	0.0808585	cluster5
	ENSOARG00020021480	0.286818	0.0227417	-0.00551545	-0.159201	0.103458	-0.0214634	0.275436	-0.975235	-0.375586	-0.481707	-0.436294	0.49763	-0.263618	-0.16899	0.660761	5.31957	0.158434	-0.991843	0.629051	cluster5
	ENSOARG00020021735	-0.274775	0.138869	0.180632	-0.226844	-0.0436764	-0.245475	0.296843	-1.74102	-0.301083	-0.173707	0.118156	0.586951	0.0449576	-0.361786	0.217721	2.69803	0.145531	-0.62289	0.014352	cluster5
	ENSOARG00020021792	-0.183301	0.170673	-0.249069	-0.386941	0.027031	-0.0836653	0.057302	-1.42454	-0.0193869	-0.468087	-0.326027	0.387109	-0.355339	-0.197376	0.485119	4.00163	-0.0744466	-0.482391	0.827311	cluster5
	ENSOARG00020006543	-0.246301	0.00379266	-0.254886	-0.313842	-0.187306	-0.218199	0.205758	-1.8211	-0.0953141	-0.610778	-0.485476	0.464081	-0.25797	0.105092	0.11789	4.08609	-0.0733653	-0.889037	0.324833	cluster5
	ENSOARG00020008364	-0.746497	-0.237397	-0.749866	-0.239699	-0.424427	-0.0762099	0.638153	-2.21178	-0.80807	-1.01306	-0.3488	0.23426	-0.446457	-0.387033	-0.0183684	4.53588	-0.0859122	-0.937382	0.442106	cluster5
	ENSOARG00020009187	-0.245357	-0.0850237	-0.259817	-0.110707	-0.153196	-0.0326115	0.262337	-0.943553	-0.140396	-0.638484	-0.147092	0.119203	-0.324682	-0.276751	0.141506	2.79406	-0.214756	-0.554303	0.341986	cluster5
	ENSOARG00020009267	-0.0873919	0.031171	-0.258896	-0.0833124	-0.35697	-0.0597949	0.575173	-0.725301	-0.440101	-0.297303	0.253835	-0.0420658	-0.0586577	-0.353918	0.159685	3.1105	-0.159006	-0.226091	0.447146	cluster5
	ENSOARG00020012022	0.467713	-0.0552079	-2.50172	0.0623122	-0.0321314	-0.14112	0.233856	-0.925227	-0.396102	0.309818	-0.5486	0.148888	-0.130022	-1.148	0.678203	2.34188	0.264424	-0.562214	0.126061	cluster5
	ENSOARG00020012151	-0.037397	0.0419519	0.634518	-0.0463659	0.0656499	0.0148787	0.434695	-1.41595	-0.304433	-0.0322769	0.377972	0.744638	-0.29006	-0.610876	0.335072	3.32891	0.232006	0.174174	0.493833	cluster5
	ENSOARG00020014440	-1.1761	0.241902	0.222268	-0.93822	0.109571	-0.514869	0.155052	-0.343136	-0.530551	-0.650076	0.0154738	0.17442	-0.0218525	-1.33986	-0.0498367	4.52487	0.211132	-2.32004	0.771256	cluster5
	ENSOARG00020014547	0.116674	-0.0150953	0.500285	0.374772	-0.213457	0.298682	-0.228077	-0.831215	-0.00102159	-0.188501	0.151744	0.728551	-0.516859	-0.341314	0.0659121	4.05345	-0.340502	-0.314823	0.712745	cluster5
	ENSOARG00020014853	-0.457278	0.106781	-0.356264	-0.0782197	0.68104	0.448129	0.279126	-0.457381	0.128827	-0.426634	0.285686	0.239689	0.13236	-0.0318021	0.357019	5.62294	-0.212482	-2.2011	0.573007	cluster5
	ENSOARG00020015094	0.0146518	0.0550597	-0.199554	-0.291397	-0.0894794	0.105936	0.391415	-1.80918	-0.00438982	-0.649369	-0.0187813	0.167504	-0.431778	-0.231662	0.684132	3.5141	-0.147537	-0.490134	0.711133	cluster5
	ENSOARG00020016012	0.143574	-0.310163	-0.222841	-0.813	0.242777	-0.0544087	-0.299441	-0.738175	0.771454	-0.160602	0.360793	-1.82721	-0.0330216	-0.0814761	1.38922	2.45309	0.130901	-1.77663	0.283876	cluster5
	ENSOARG00020016314	-0.0606907	0.0784396	-0.463314	0.0207949	0.208368	0.414595	0.113632	-0.950434	-0.0947326	-0.405228	-0.585939	0.130651	-0.40923	0.533075	0.392361	3.98332	-0.0455674	-0.808098	0.504357	cluster5
	ENSOARG00020016433	-0.221337	0.0197534	0.275577	0.073651	-0.109938	0.113303	0.305634	-0.701711	0.228085	-0.349457	-0.535415	0.334027	0.0778626	-0.992266	0.322112	2.27552	0.0364052	-0.330528	0.37983	cluster5
	ENSOARG00020020155	-0.61906	-0.324391	-0.0671323	-0.198113	-0.0282096	-0.755202	-0.316433	-1.03747	-0.090508	-0.339405	0.817947	0.780455	-0.0559247	1.20974	0.181702	3.45017	-0.863301	-1.76749	0.396555	cluster5
	ENSOARG00020020544	-0.141211	-0.124247	0.509997	-0.283508	-0.106407	-0.0169634	-0.259604	-0.143441	0.12588	-0.393573	-0.93669	0.343802	-0.198314	-0.290927	0.385301	2.73932	-0.184919	-0.554379	-0.00152194	cluster5
	ENSOARG00020022115	-0.204039	0.0505777	-0.7975	1.40358	0.368576	0.328406	-0.205303	-0.0513012	-0.887336	-0.79931	3.38721	0.275442	-2.75584	-0.0529666	0.267333	3.1313	0.81635	-0.928435	-0.0147902	cluster5
	ENSOARG00020022364	1.05702	0.24551	0.358087	0.0273803	0.707143	0.48701	0.176875	-0.764953	0.467055	-0.0095547	-0.217409	0.678529	0.0238039	0.891277	0.816986	2.88739	-0.230895	0.126263	0.686779	cluster5
	ENSOARG00020022410	-0.161591	0.110295	-0.300042	-0.213988	0.0927376	-0.012692	0.0961592	-0.83123	-0.0529028	-0.31689	-0.241562	0.0608694	-0.260886	0.17514	0.216738	3.13056	-0.0656902	-0.227829	0.457187	cluster5
	ENSOARG00020000583	-0.337677	0.048261	0.0146573	-0.437756	-0.00133593	0.01867	-0.0686203	-0.459766	0.21536	-0.257771	-0.399868	0.0442116	-0.185294	-0.0249791	0.0616485	3.09054	-0.124478	-0.505117	0.240343	cluster5
	ENSOARG00020001367	0.345325	0.196736	-0.238847	-0.284889	-0.0610456	-0.271151	0.0211375	-1.83819	-1.01427	-0.431627	-0.65152	0.170903	-0.397178	-0.68594	0.118606	3.80186	0.0924992	-0.380556	0.4424	cluster5
	ENSOARG00020001419	0.105265	-0.0153001	0.0568625	-0.172825	0.159706	-0.272439	0.940988	-1.13973	0.172059	-0.211531	-0.679782	-0.185188	-0.176718	-0.110255	0.0504291	4.34091	0.277048	-0.896094	0.599607	cluster5
	ENSOARG00020001657	-0.151259	0.0271667	0.0756409	-0.243171	0.065926	0.0602176	0.0584058	-0.755463	0.0371111	-0.178557	-0.543344	0.201627	-0.146397	-0.691641	0.183179	3.42795	0.120143	-0.979674	0.439747	cluster5
	ENSOARG00020001796	-0.730666	0.0390352	-0.435775	0.363537	-0.0923867	0.559001	0.256847	-1.00802	-0.413614	-0.77683	-0.450699	0.192838	-0.180449	-0.101347	0.3029	4.93402	-0.383772	-0.836628	0.323393	cluster5
	ENSOARG00020001967	0.327408	0.00828611	0.384269	0.00955581	-0.480732	0.247875	-0.388225	-0.351678	-0.340555	-0.099381	-0.42792	0.253798	-0.121426	-0.737807	-0.698856	3.17194	-0.439908	-0.0710795	0.154674	cluster5
	ENSOARG00020002418	0.39081	0.600769	0.542528	0.158413	-0.426823	0.0379604	0.256889	-0.788645	-0.230766	-0.28388	-0.13152	0.368192	-0.21679	-0.0254601	-1.30894	3.14606	0.145008	-0.508261	0.263614	cluster5
	ENSOARG00020002781	0.133574	-0.040566	-0.124082	-0.0379324	-0.313074	0.530286	-0.150212	-1.39824	-0.104409	-0.810298	0.761849	0.313057	-0.740864	-0.121566	0.565869	6.2024	-0.527583	-0.791915	1.0738	cluster5
	ENSOARG00020002807	0.221709	0.0379746	-0.0784634	0.112843	0.338944	0.0626951	0.0705862	-0.245603	0.17664	0.00341432	-0.32983	0.174093	0.0866128	0.198849	0.249271	3.07603	0.139557	-0.415011	0.231402	cluster5
	ENSOARG00020002959	-0.237857	0.0399309	-0.165494	-0.183488	0.0454842	0.166568	0.103267	-0.74706	0.240063	-0.304438	-0.433569	0.176976	-0.274474	-0.0777464	0.317274	2.45779	0.0553891	-0.0582564	0.243275	cluster5
	ENSOARG00020004036	-0.642462	0.191689	-0.217817	-0.356511	-0.0325226	0.0755108	0.0804318	-1.63368	0.0241524	-0.631398	-0.608237	0.177924	-0.39527	-0.16997	0.216348	4.72981	-0.157542	-0.253713	0.627487	cluster5
	ENSOARG00020004486	-0.417556	0.0693719	0.113908	0.796656	-0.0537815	1.00778	0.390353	-0.979347	-0.0133756	-0.40306	-1.16419	0.283401	0.504381	1.64032	0.421441	3.97596	-0.462945	-1.54669	-0.582894	cluster5
	ENSOARG00020005538	2.45275	-0.212331	0.423931	-0.506159	1.90796	-0.194456	-0.315827	-0.530027	0.0952455	-0.0438654	1.44255	0.600889	-0.985583	-0.665071	1.34121	3.39557	-0.804503	-0.987339	0.687092	cluster5
	ENSOARG00020005900	0.408575	-0.261616	0.0197791	0.0321478	1.24343	0.715151	0.179378	-0.719115	1.22406	-0.268601	-0.358325	-0.0258184	-0.242949	0.0972338	1.10152	4.58031	0.507237	-1.30404	0.115949	cluster5
	ENSOARG00020005930	0.607085	-0.0806712	-0.554115	-0.267622	0.381833	0.0137868	0.338403	-1.31045	0.440774	-0.22255	-0.084433	0.729242	-0.386933	-0.232314	0.792942	4.32598	0.277092	-0.212069	0.462752	cluster5
	ENSOARG00020006051	0.462433	-0.0168935	0.293337	-0.0113814	-0.215536	0.0333044	0.0449207	-0.281433	0.34061	-0.172319	-0.793014	-0.0555977	-0.372631	0.333312	-0.0102996	2.91759	0.309729	0.263255	0.244396	cluster5
	ENSOARG00020010370	-0.435683	0.0851828	0.218962	1.05382	0.666241	0.613065	0.059053	-0.430816	0.656316	-0.489533	-0.849675	-0.0105406	1.30131	0.33637	-0.511844	5.10651	-0.966871	-1.27422	-0.368617	cluster5
	ENSOARG00020007133	-0.899617	0.196942	-0.927091	0.111327	-0.218191	0.361332	0.230659	-1.52514	0.386777	-0.555608	0.752926	0.94039	0.602264	-1.10853	-0.195901	3.289	0.70471	0.124242	1.32439	cluster5
	ENSOARG00020007222	0.143651	-0.131532	-0.639675	-0.0590206	0.0158277	-0.224865	0.425768	0.828441	-2.21962	-1.04204	0.440654	0.289982	0.00804271	0.328513	-0.314093	4.68355	0.023584	-1.44377	0.54323	cluster5
	ENSOARG00020009200	0.139042	0.0530955	0.398466	-0.321418	-0.449702	0.146886	0.395851	-1.01868	0.0477689	-0.404193	-0.140077	0.461532	-0.384361	-0.536769	0.226751	2.59349	-0.158725	-0.461112	0.523699	cluster5
	ENSOARG00020009364	0.0150937	0.0702857	0.0317005	2.18776	-0.111915	0.0713092	0.104884	-1.02956	0.181406	-0.496427	0.504379	0.211018	0.0925909	-0.531464	-0.128655	3.69742	-2.06002	-0.768267	0.216879	cluster5
	ENSOARG00020010579	0.142335	-0.0889864	-0.694818	-0.42845	-0.00862039	0.383199	-0.278965	-0.149227	0.310307	-0.0407096	0.525428	-0.305009	-0.431676	-0.593014	-1.74558	3.4447	0.163555	-0.0243737	0.574498	cluster5
	ENSOARG00020012079	-0.760868	0.292963	-0.437825	-0.178887	0.364529	-0.190087	1.30453	-1.72497	-0.197426	0.0482978	-0.610328	0.682325	-0.316751	-0.00225909	-2.01921	4.2184	0.388028	-2.66969	0.485713	cluster5
	ENSOARG00020015326	-1.09989	0.177671	0.31659	-0.391831	-0.542217	0.238722	0.0649245	-0.909776	0.392156	-0.614406	-0.512675	-0.109777	-0.263027	-0.148659	0.0506381	2.80595	-0.218909	-0.972702	0.760316	cluster5
	ENSOARG00020017401	-0.649048	0.369846	1.45111	-0.405033	1.23551	-0.117911	0.423514	-2.37468	-0.662233	-0.794486	-0.856536	1.10717	-0.558004	-0.248197	-0.182168	5.38299	0.255061	-1.75971	1.46833	cluster5
	ENSOARG00020017815	-0.163828	-0.156303	0.498202	-0.429127	-0.012947	0.0330618	0.225676	-1.38582	0.169319	-0.594756	0.282481	0.573056	-0.530126	-0.187253	0.542511	3.07622	0.0295313	-0.826454	0.841898	cluster5
	ENSOARG00020018026	-0.555546	-0.054226	-0.0361283	-0.190039	0.231561	0.0294929	0.0534373	-0.0782286	0.410712	0.0332477	-0.733163	0.0519874	-0.0541019	-0.365959	-0.223167	2.58668	-0.171552	-0.650656	-0.0548982	cluster5
	ENSOARG00020018501	-0.311823	0.119608	-0.209483	-0.0745326	-0.268426	0.255881	0.459316	-0.774594	0.164584	-0.335402	-0.650245	-0.118572	-0.131207	-0.495851	-1.07368	3.90898	0.151885	-1.03314	0.259505	cluster5
	ENSOARG00020019416	-0.0554811	0.215523	-0.397558	-0.0355624	-0.165739	0.0626428	0.377665	-0.863571	-0.0634005	-0.398855	0.253255	-0.257985	-0.0352825	-0.205161	-0.563361	3.29289	0.0760314	-0.476783	0.190178	cluster5
	ENSOARG00020021468	-1.65067	0.0230129	-0.650951	0.0473342	2.40656	-0.0248377	-0.0127245	-1.60855	1.70345	-0.635531	1.41322	0.847793	-0.414261	-1.10853	-1.25732	2.81006	-1.07231	0.922973	1.10947	cluster5
	ENSOARG00020021873	-2.03918	-0.104739	-0.110187	-0.123979	-0.277988	-0.204018	0.460092	-0.642411	-0.642663	-0.508404	0.156834	0.263084	-0.312156	-0.275627	-0.0525226	3.40454	-0.035696	-0.183387	0.383843	cluster5
	ENSOARG00020022563	-0.290727	-0.108043	0.14379	-0.129505	-0.0292265	0.0815387	0.122052	-0.615685	0.212794	-0.06604	-0.38662	0.168422	-0.141837	-0.24281	0.193808	2.55804	0.137489	-0.967363	0.116402	cluster5
	ENSOARG00020023016	-0.553774	0.0718658	-0.0909694	-0.247362	-0.329756	0.11038	0.0727717	-1.03456	-0.439985	-0.596708	-0.138748	-0.389948	-0.312226	-0.0469632	0.251774	4.37746	-0.494525	-0.943593	0.375393	cluster5
	ENSOARG00020023418	-0.523134	0.122211	-0.0961628	-0.164732	0.0684005	0.0347142	0.451147	-0.847186	0.134785	-0.268633	-0.00564363	-0.122661	-0.227922	-0.246814	0.412677	3.47103	0.0585687	-0.635493	0.447112	cluster5
	ENSOARG00020023560	-0.332687	0.3691	-0.821744	-0.410379	0.284291	0.671245	0.31762	0.105559	-0.632181	-0.262732	-0.497056	0.0394612	0.690814	-0.210508	-1.65431	4.29949	-0.516109	-0.581194	0.361867	cluster5
	ENSOARG00020024180	-0.493162	-0.0127707	-0.327231	-0.232117	-0.227187	-0.156419	0.409349	-1.77776	-0.00116063	-0.683575	0.215748	0.65568	-0.27108	-0.213995	0.220537	4.18104	0.130075	-0.00182293	0.806165	cluster5
	ENSOARG00020024396	-0.351928	0.187246	-0.167645	-0.19933	0.0593396	0.116753	0.213613	-0.597874	0.053605	-0.361195	-0.582605	0.160715	-0.136389	-0.0413501	-0.00648653	3.40213	0.0287196	-0.625845	0.286838	cluster5
	ENSOARG00020024731	-0.1667	-0.24432	-0.0664496	0.856134	0.259363	0.472146	0.235316	-0.438843	-0.372416	-0.352559	-0.441064	0.358843	-0.0890603	0.0456073	0.231797	3.28505	-0.758183	-1.69516	0.0740666	cluster5
	ENSOARG00020024809	-0.497365	0.286458	0.187308	0.488033	-0.729739	0.877221	0.18591	0.635797	-0.869012	-0.403004	-1.15811	0.230615	0.372918	-0.232377	-0.15078	2.87834	-0.669937	-0.560107	-0.344887	cluster5
	ENSOARG00020024888	-0.680306	0.120478	0.161379	-0.0650693	-0.234052	0.242373	0.0634131	-0.435205	-0.0357991	-0.19335	-0.677168	0.212301	-0.225582	-0.468631	0.0836671	2.84193	-0.125623	-0.841415	0.257715	cluster5
	ENSOARG00020025087	-0.461488	0.133097	-0.333976	0.0585005	-0.0471779	0.323357	0.0922316	-0.634172	-0.23853	-0.206033	0.697695	-0.432111	-0.0711827	-0.643856	-0.484399	3.28773	-0.263863	-0.768532	0.802998	cluster5
	ENSOARG00020005939	0.852614	0.378369	-2.07361	-0.367976	1.37489	-0.817567	0.422811	-1.05588	0.672157	0.169322	-0.535064	1.7077	-0.322787	-0.212209	0.059304	2.33457	0.13488	0.255007	1.1822	cluster5
	ENSOARG00020011256	-0.707174	0.00117873	-0.391874	-0.291248	-0.0829287	0.161476	0.0710049	-1.40676	-0.0391598	-0.758991	-0.864228	0.0499782	-0.152698	-0.535641	0.132936	5.31602	-0.286276	-1.31613	0.427477	cluster5
	ENSOARG00020011585	-1.22784	-0.300875	-0.427257	0.535525	-0.233898	0.115463	0.414366	-0.906766	0.288356	-0.896197	-1.23679	1.18803	-0.0472432	0.422707	-0.299378	2.11619	-0.552446	-0.75872	-0.388837	cluster5
	ENSOARG00020017712	-0.269362	0.0703335	-0.285426	-0.197397	0.467054	0.0919058	0.151106	-0.12656	0.294951	0.0512103	-0.820826	-0.0912606	0.119011	-0.447008	-0.0392	3.19315	0.0397059	-1.01287	0.104418	cluster5
	ENSOARG00020019862	0.589705	1.85221	-0.859422	-0.348479	-0.934987	-0.474035	0.659912	-1.30026	-0.331013	-0.0313263	-0.224156	2.05158	-0.323867	1.34734	-0.437097	1.98119	0.0860275	-1.4495	0.336927	cluster5
	ENSOARG00020020404	-0.155121	0.0362493	0.122831	-0.02396	-0.000650623	-0.285749	0.0919466	-0.668381	-0.236382	-0.169221	-0.43298	0.375376	-0.223598	0.138601	0.407334	2.2345	0.102242	-0.673063	0.413886	cluster5
	ENSOARG00020022459	-0.355292	0.190768	0.00692358	-0.1807	-0.118897	-0.0306076	0.0358131	-1.1368	-0.669614	-0.37258	-0.450488	0.368666	-0.282508	0.137744	0.391094	3.65413	-0.0902451	-0.942618	0.528902	cluster5
	ENSOARG00020023367	-0.896159	0.179924	-0.583896	-0.411011	-0.0807358	0.151793	0.349076	-1.68556	-0.0566621	-0.572423	-0.186623	-0.128769	-0.300592	0.0747343	0.181246	3.70522	0.0146304	0.152662	0.461463	cluster5
	ENSOARG00020023927	-0.424822	0.10091	-0.23143	-0.0114088	-0.259222	0.190812	0.173676	-1.25748	-0.553872	-0.509574	-0.252089	0.711672	-0.235672	-0.10592	0.208568	3.18343	-0.180672	-0.749468	0.15652	cluster5
	ENSOARG00020007023	0.496662	-0.0180354	0.225626	-0.235649	-0.271933	0.0967103	0.0774079	-0.473356	0.37298	-0.405392	0.61164	-0.365638	-0.139094	-1.70462	-0.469782	2.51955	-0.0855118	-1.29743	0.416894	cluster5
	ENSOARG00020007703	-0.876683	-0.502098	0.0862924	0.023538	-0.189764	-0.596021	0.0986967	-0.531858	-0.300764	-0.199678	0.719918	0.276573	-0.0377911	0.205461	-0.507937	2.45699	0.119737	-1.13416	0.452859	cluster5
	ENSOARG00020007809	0.154506	0.170354	-0.0352893	0.5237	-0.277727	0.726913	-0.242423	-0.554943	-0.10952	-0.492456	-0.912115	0.0230017	0.0629174	0.33415	-0.263403	3.11873	-0.746056	0.0565077	-0.00884973	cluster5
	ENSOARG00020008005	-0.316241	-0.146592	-0.018413	-0.475533	-0.219917	-0.000501794	-0.201246	-1.02265	-0.318024	-0.503727	-0.4991	0.0935461	-0.311352	-0.0551707	0.304683	5.80795	-0.194444	-0.377831	0.491389	cluster5
	ENSOARG00020008825	0.501962	0.408001	-0.443277	0.0641929	0.0326415	-0.279888	-0.157493	-1.09238	0.00688179	-0.805792	0.391072	-0.127957	-0.204045	-0.772502	0.00525461	3.34236	-0.487382	-0.805363	0.530598	cluster5
	ENSOARG00020009036	-0.529462	0.139423	-0.0247608	0.00311353	0.204969	0.0801293	0.071707	-0.491032	-0.233795	-0.0630928	-0.720789	0.387666	-0.169589	0.128451	0.148961	4.00501	0.0211023	-0.736108	0.252757	cluster5
	ENSOARG00020009268	-0.82012	0.0701275	-0.590574	-0.612788	-0.204709	0.108527	0.0492716	-1.54496	0.0307191	-0.707674	-0.298679	0.71799	-0.469833	0.272959	-0.422156	4.25981	-0.288043	-0.584662	0.297622	cluster5
	ENSOARG00020010197	-0.343222	0.063309	-0.20399	-0.416187	0.0794291	-0.303498	-0.11667	-0.756856	-0.0472121	-0.327387	-0.151821	0.0598936	-0.319374	-0.0576469	0.1037	3.46813	-0.0665504	-0.99249	0.549213	cluster5
	ENSOARG00020012524	0.224772	0.352323	0.426499	0.355109	-0.300527	0.385555	0.01937	-0.406215	-0.669477	-0.291539	0.377459	0.397386	-0.380443	-0.489889	-0.17808	2.81466	-0.157838	0.493315	0.890176	cluster5
	ENSOARG00020013102	-0.442274	-0.0292171	-0.357803	-0.201626	-0.108352	0.190091	-0.219651	-0.513766	0.242942	-0.412008	-0.86943	-0.16764	-0.566507	-0.354942	0.281892	3.21331	-0.597144	-0.735791	0.260325	cluster5
	ENSOARG00020013534	0.303408	0.0177738	0.0601682	-0.143322	0.739365	0.0830982	2.23678	-0.667306	-0.0711811	-0.619371	0.906018	0.241491	-0.520809	0.368856	0.708353	2.00761	-0.448076	-1.61412	0.161562	cluster5
	ENSOARG00020013918	-0.0864843	-0.0828239	0.129841	-0.211709	-0.0755868	-0.0954885	-0.260918	-1.3753	0.209876	-0.404587	-0.366633	0.319822	-0.289713	0.307125	-0.576265	2.74843	-0.184759	0.402895	0.121424	cluster5
	ENSOARG00020014115	0.00391536	0.0842724	0.141598	-0.579276	0.387426	-0.0684492	0.248267	-1.01342	-0.0708392	-0.554693	-0.419086	-0.0021638	-0.210773	0.115591	0.326917	3.0959	-0.432514	0.107178	0.369539	cluster5
	ENSOARG00020014683	0.138728	0.0346854	-0.0558506	0.5	0.278601	0.236595	-0.177982	-0.756081	-0.392598	0.0876536	-0.593389	0.149467	0.282166	-0.0848031	0.654546	2.93572	0.0301495	-0.522308	0.376368	cluster5
	ENSOARG00020014748	-0.299747	0.0372343	-0.00548137	-0.172371	-0.150648	0.317787	0.340345	-0.373722	-0.16445	-0.0692815	-0.416847	0.0840101	0.20568	0.0763303	-0.0910322	3.67037	0.183145	-0.772528	0.319807	cluster5
	ENSOARG00020016858	-0.717048	0.012306	-0.352175	-0.269757	0.0133879	0.0831221	0.31838	-1.8946	-0.259315	-1.05311	-0.741912	0.260021	-0.492388	-0.0575663	0.106425	4.94014	-0.183548	-1.38004	0.250053	cluster5
	ENSOARG00020017672	0.207711	-0.00473175	-0.370488	-0.308881	-0.0790322	0.163332	0.330385	-1.77191	-0.210591	-0.665857	-0.309608	-0.834982	-0.600083	0.0253358	0.778919	4.55511	-0.135464	-1.12365	0.876479	cluster5
	ENSOARG00020022676	-0.772006	0.0849128	-0.0624453	-0.0569994	-0.128524	0.0884124	0.15487	-0.908626	0.00269288	-0.330835	-0.636486	0.492246	-0.0521406	-0.0371816	0.154636	3.12123	-0.391162	-0.380836	-0.0027203	cluster5
	ENSOARG00020023403	-0.46573	-0.226569	0.842461	-0.615234	-1.48256	-0.239818	0.114784	-0.288962	0.601895	1.01636	-0.836496	0.434811	0.035853	-1.67457	0.222614	4.12888	-0.322612	-0.479441	-0.209975	cluster5
	ENSOARG00020006563	-0.565814	0.0554541	-1.0223	-0.0909015	-0.431995	0.18263	0.500106	-1.59489	-0.0970402	-0.827664	-0.293844	0.409375	-0.496726	-0.446756	0.488238	4.60384	-0.0115597	-0.93691	0.607743	cluster5
	ENSOARG00020006688	-0.238719	0.239596	-0.591137	-0.179367	-0.0722293	0.067246	0.0273874	-1.44066	-0.576001	-0.21483	-0.195602	0.406971	-0.562401	0.0132109	-0.212913	4.28427	0.0559398	-0.033831	0.392981	cluster5
	ENSOARG00020006778	2.04838	0.161702	-0.23694	-0.293256	0.235557	-0.206928	-0.203184	-0.443655	-0.838234	-0.36415	-0.307411	0.409856	-0.844199	0.0105074	0.517255	4.25017	0.0751946	1.22113	0.215741	cluster5
	ENSOARG00020006968	-0.0841252	0.126586	-0.25834	-0.305414	-0.00588319	-0.0256499	0.103913	-0.677815	-0.0490246	-0.181444	-0.730766	-0.161325	-0.311187	0.259493	0.144969	3.89088	0.0832146	-0.844428	0.187545	cluster5
	ENSOARG00020007440	-0.433762	0.22984	-0.356128	-0.229759	0.0299138	0.170806	0.680278	-1.51091	-0.0378012	-0.871984	-0.313968	0.037773	-0.326583	-0.103343	0.53085	2.93356	0.148645	-0.426848	0.471321	cluster5
	ENSOARG00020007863	-0.161909	0.234317	-0.612649	-0.28787	-0.421559	0.0631359	0.654981	-1.66345	-0.22426	-0.974626	0.460631	0.187558	-0.403968	-0.183891	0.245215	1.61508	0.0323794	-0.872457	0.239246	cluster5
	ENSOARG00020008587	-0.496557	0.181141	-1.11096	-0.0443103	-0.451061	0.0169219	-0.0284581	-0.987165	-0.313687	-0.80313	-0.750028	0.564369	-0.435326	-0.472169	-0.0654943	2.98954	-0.434618	-0.722314	0.521574	cluster5
	ENSOARG00020013172	0.272623	-0.0452666	-0.173352	0.266246	-0.292813	0.798563	0.0588324	-1.09914	-0.698725	-0.591142	-0.623809	0.842991	-0.302169	0.107573	-0.0589847	3.469	-0.410514	-0.60908	0.233049	cluster5
	ENSOARG00020013391	-0.351521	0.433944	-0.588586	-0.386455	-0.19522	-0.0786187	0.133245	-1.66641	-0.604312	-1.16522	-0.490318	-0.134563	-0.283547	-0.51441	-0.296911	2.42874	-0.209952	-0.883459	0.000938154	cluster5
	ENSOARG00020015555	-0.0140252	0.170577	-0.88202	0.105028	-0.26636	0.197977	0.554359	-1.08889	-0.294586	-0.36702	-0.348767	0.524359	-0.0867802	-0.284661	0.244504	2.14261	-0.0153355	-0.744391	0.289629	cluster5
	ENSOARG00020015664	-0.397019	0.285705	-0.324356	-0.295729	-0.223656	-0.0606289	0.118849	-0.858994	-0.285929	-0.448473	-0.264965	0.25198	-0.347489	-0.263961	0.317497	2.43933	-0.0842797	-0.271731	0.493947	cluster5
	ENSOARG00020016023	-0.948636	-0.0590168	0.0360889	0.0594524	-0.442897	-0.369802	0.498349	-0.596638	-0.0410121	-0.490558	-0.190883	0.202467	-0.0811096	-0.269796	-0.098703	3.81054	-0.206088	-0.260319	0.145466	cluster5
	ENSOARG00020016197	-0.758898	0.0255777	-1.008	-0.268754	-0.600621	-0.00435471	0.585172	-2.24736	0.215694	-1.37667	0.809242	0.969551	-0.0372355	-0.0485696	-0.822523	3.81698	0.385175	-0.137964	0.176499	cluster5
	ENSOARG00020016241	-0.419048	0.0913796	-0.609409	-0.372423	-0.224792	0.269891	-0.0205614	-0.948983	-0.262056	-0.403645	0.330819	0.575194	-0.281844	-0.645876	-0.477538	3.24876	-0.199708	-0.546733	0.27082	cluster5
	ENSOARG00020017062	-0.103842	0.278712	-0.337085	-0.417836	0.199136	-0.0217302	0.101252	-1.2801	0.08223	-0.310351	0.0279087	0.247592	-0.239723	-0.191405	0.0478652	5.01261	0.0469383	-0.787079	0.181377	cluster5
	ENSOARG00020019287	0.353066	0.0723545	-0.237694	0.229212	-0.517514	0.534881	0.145966	-1.02272	-0.176168	-0.58956	-0.345489	0.780631	-0.224538	-0.626525	-0.0395328	4.42767	-0.548037	-1.90259	0.480652	cluster5
	ENSOARG00020019570	1.27128	0.181035	-0.675442	0.147741	0.416618	0.966928	0.02326	0.0209995	0.445631	0.960505	1.27181	0.727937	1.57918	0.334144	0.184694	3.33633	-0.512892	-2.89804	-0.0871049	cluster5
	ENSOARG00020021309	-0.406855	0.168736	-0.098349	-0.0277611	0.355227	0.0185716	0.146815	-1.6155	0.397555	-0.0932623	-0.662078	0.665397	0.520759	-0.489794	0.176386	2.81735	0.0191079	0.591723	0.0579799	cluster5
	ENSOARG00020021560	0.108458	0.0280193	-0.510934	0.00696415	-0.0353156	0.189805	0.0506468	-1.41699	0.0425127	-0.635711	-0.0407062	-0.0492716	-0.278249	0.0276272	0.356831	3.65134	-0.118117	-0.298968	0.527809	cluster5
	ENSOARG00020022121	-0.314116	0.436724	0.123459	-1.57342	0.167391	0.146573	-1.03153	0.102049	-0.209287	0.195877	-2.44632	-0.0462388	0.271788	1.58806	-0.622136	2.44306	0.089277	-2.2635	-0.324246	cluster5
	ENSOARG00020022203	-0.388989	-0.331389	-0.540757	-0.981388	-0.575372	-0.225799	-1.10934	-1.50862	-0.0163542	-0.417027	0.542371	0.413462	-0.311673	-0.3154	0.159052	4.20751	-0.642613	-2.30335	-0.0138676	cluster5
	ENSOARG00020023289	-0.799411	0.0793969	-0.946935	-0.514967	-0.164885	-0.238294	0.153459	-1.4721	-1.57941	-1.11834	-0.0206386	0.884384	-0.632126	-0.0475548	-0.544834	6.20839	-0.531438	-1.36767	1.06427	cluster5
	ENSOARG00020023630	-0.0268188	0.270673	-0.0545899	-0.256509	0.135757	0.259571	0.194403	-1.14943	-0.604631	-0.492547	-0.430901	0.931056	-0.32218	0.681085	0.113127	3.6271	0.108222	-1.19578	0.821359	cluster5
	ENSOARG00020024839	-0.503037	-0.014554	0.698592	0.369378	-0.0504761	0.379891	0.226583	-0.388391	0.146846	-0.214464	-0.84767	0.746078	-0.0517914	-0.0103879	0.291951	2.62159	-0.500109	-3.12814	-0.269995	cluster5
	ENSOARG00020025322	0.0227096	0.135052	0.286867	0.0453851	1.25477	0.257489	0.285841	-1.26942	-0.747487	-0.535673	0.196788	0.455548	-0.689245	-0.139516	0.682418	3.30072	0.459537	0.336424	1.13399	cluster5
	ENSOARG00020025486	-0.351112	0.243435	-0.516541	0.836252	-0.256125	0.666774	0.0319835	-1.34773	-0.434782	-0.367693	-0.857064	0.115729	0.415569	-0.973053	0.0316927	2.11376	-0.780908	-0.0383526	-0.219318	cluster5
	ENSOARG00020007519	-0.400594	0.0505007	-0.401068	-0.471827	-0.0606415	-0.0182553	0.116791	-1.30053	-0.115461	-0.772112	-0.504685	0.143012	-0.288923	-0.203716	-0.204507	4.72868	0.0555475	-1.35298	0.376195	cluster5
	ENSOARG00020018209	-1.2259	0.105654	0.121925	-0.110567	0.219157	-0.108053	0.765576	-1.27208	-1.43833	-0.489983	0.404277	0.705863	0.581605	-0.274933	-0.732245	3.36862	0.203953	3.15104	0.541372	cluster5
	ENSOARG00020018444	0.63289	0.614607	-0.82667	-0.381893	-0.477206	0.34458	0.819911	-1.48665	0.415083	-1.01272	2.10252	-0.0236787	0.260021	0.920122	0.316526	2.49479	0.501169	1.31541	0.799752	cluster5
	ENSOARG00020018707	-0.563742	-0.174835	-0.183957	-0.327698	0.0796026	-0.509434	0.150786	0.234941	-0.133414	-0.435969	-0.388063	0.0143398	-0.110699	-0.0191141	0.514307	2.82408	0.158458	-0.440329	0.566341	cluster5
	ENSOARG00020019389	1.12704	-0.29426	1.19879	0.576137	-0.421069	0.421794	0.122905	-0.641554	1.1075	0.0399089	0.0945713	-0.131044	-0.378169	0.334144	1.31213	3.66089	-0.566608	-1.24028	0.685382	cluster5
	ENSOARG00020020048	-0.0943852	-0.0891189	-0.187997	-0.366559	0.503638	-0.164076	0.0499571	-0.0544905	-0.556948	-0.0793506	-0.172878	-0.149045	-0.21423	0.131167	-0.311163	2.31583	-0.00236339	-1.47994	0.694646	cluster5
	ENSOARG00020021389	0.239913	-0.307327	-0.075386	-0.0501221	0.0458186	0.512374	0.192157	-0.964773	-0.338977	-0.233603	-0.21948	0.560825	0.170957	-0.719966	0.269889	2.43942	-0.452448	-0.224999	-0.0380095	cluster5
	ENSOARG00020021472	-1.32341	0.0830499	-0.57336	-0.40817	-0.273533	0.26964	-0.344485	-1.33368	-0.5308	0.128284	-0.0807209	0.29987	0.482766	-0.238437	1.5679	4.34137	-0.817487	0.0316953	0.672786	cluster5
	ENSOARG00020007080	0.114948	0.181108	0.0276472	-0.1018	-0.672752	-0.14733	-0.0126429	-0.685493	-0.446472	-0.266758	0.313135	-0.18275	-1.11027	-0.0772731	0.341658	2.39129	0.165983	-0.638683	0.544156	cluster5
	ENSOARG00020009020	0.647515	-0.333194	-0.161098	-2.15779	1.21631	-0.0875243	-0.619706	-0.965131	0.982199	1.88101	1.64276	0.543575	1.83821	-1.63238	1.45337	4.09304	-1.3507	-0.983528	-0.122944	cluster5
	ENSOARG00020009028	-0.0367914	0.922105	-0.0784122	0.503984	0.262436	-0.457645	0.212396	-2.52528	-0.537286	-0.721005	0.17618	0.985486	-0.22223	0.310763	0.119863	4.11418	0.393308	-0.594124	0.0509171	cluster5
	ENSOARG00020009482	0.909649	0.169816	0.312253	0.0972267	0.412798	-0.557525	0.280739	-0.478477	-0.457851	0.18691	0.220781	0.292051	-0.309739	0.230559	0.177143	3.0256	0.0989174	-0.333839	1.036	cluster5
	ENSOARG00020009511	-0.126245	0.249609	0.535634	-0.241008	-0.415665	-0.340654	0.508962	-0.289507	-0.274511	-0.296193	-0.5965	0.288104	-0.33499	-0.292241	0.157608	4.78645	-0.0447011	-0.744509	0.791509	cluster5
	ENSOARG00020009580	-0.773562	0.0873227	0.149923	-0.270803	-0.0196428	-0.11907	0.314353	-0.84644	-0.235069	-0.524054	-0.605458	0.542674	-0.454019	-0.349836	0.458496	4.06527	-0.048198	-0.629183	0.466033	cluster5
	ENSOARG00020010235	0.17162	-0.339269	0.12153	-0.488377	-0.167395	0.0249755	0.385173	-1.57871	0.077582	-0.172993	0.624846	0.781538	-0.468192	0.687966	-1.07558	2.76586	-0.0850704	-0.682865	0.243124	cluster5
	ENSOARG00020018601	0.783448	0.219946	0.0655527	0.0160129	0.14563	-0.0647924	0.14852	-0.438442	0.0248685	-0.32755	0.989544	0.685044	-0.336245	-0.199858	0.0723571	2.67357	0.104467	-0.394486	0.428263	cluster5
	ENSOARG00020019600	-0.128895	0.176933	-0.271947	-0.231349	0.280947	0.0646216	0.0412953	-0.624595	0.217496	-0.175558	-0.750415	0.622661	-0.0264788	0.0469964	0.0659116	4.9962	0.105167	-1.10292	0.0830127	cluster5
	ENSOARG00020021837	-0.33724	0.198788	-0.406984	-0.0356967	-0.168461	-0.0133713	0.0998765	-1.02766	-0.299666	-0.424534	-0.207311	0.460902	-0.355153	0.284391	0.146972	2.57114	-0.0488233	-0.200493	0.446104	cluster5
	ENSOARG00020011853	-0.448518	0.00936716	-0.0814135	-0.250093	-0.311912	0.0617448	0.0867633	-1.16417	-0.182966	-0.555898	-0.542553	0.376884	-0.349823	-0.414273	0.113063	3.86264	-0.0558508	-0.870719	0.264694	cluster5
	ENSOARG00020013780	0.899368	0.150307	-0.350945	-0.421269	-0.394672	-0.150609	-0.0242283	-1.44636	-1.19403	-0.192963	-0.975614	0.342783	-0.0796764	0.0371545	0.553994	2.38715	0.0824866	-0.63139	-0.0200607	cluster5
	ENSOARG00020013915	0.418608	0.333621	1.20474	-0.401799	0.608729	-0.511551	-0.250595	-0.71421	-0.80758	-0.0794908	0.142082	1.0954	-0.274912	-0.42757	0.574828	2.98133	0.171114	-0.304826	0.617185	cluster5
	ENSOARG00020014061	-0.139742	0.77161	0.04637	-0.0482114	-0.30649	0.0850157	-0.333787	-0.607006	-0.0634091	-0.4603	-0.465601	0.420161	0.101686	-0.819998	0.585811	2.43854	-0.903445	-2.05794	-0.381253	cluster5
	ENSOARG00020015888	-0.234395	0.175457	0.0850065	-0.286351	-0.115436	-0.0587216	-0.0289771	-1.30817	-0.284643	-0.471352	0.0169584	0.591714	-0.621792	-0.114325	-0.196016	2.92366	0.0174155	0.250405	0.53883	cluster5
	ENSOARG00020018486	0.0832189	0.0801184	0.187758	-0.108093	-0.0505244	-0.020068	0.194506	-0.848126	0.18702	0.0712622	-0.0512059	0.358666	-0.0711282	-0.0996352	0.0827629	3.23903	0.117786	-0.391082	0.191872	cluster5
	ENSOARG00020018898	-0.393159	0.0646463	0.29181	-0.25454	0.694799	-0.511677	0.807209	-1.59341	-0.283244	-0.35056	0.7535	0.610152	-0.913934	0.276146	-0.374386	2.65904	0.0748262	0.88612	-0.508235	cluster5
	ENSOARG00020019162	-0.994472	-1.18236	1.18413	-0.549128	0.232132	-0.410693	-0.406534	-1.94745	-1.28944	-1.01593	0.526595	1.39289	-1.00397	-0.638603	-0.41212	3.58544	-0.463451	-1.67678	0.232307	cluster5
	ENSOARG00020019284	-0.292001	0.389357	-0.0603323	-0.413198	0.053521	-0.0530398	-0.107577	-0.726191	-0.207733	-0.612674	-0.433902	-0.285618	-0.490073	-0.364524	0.0745464	3.10221	-0.139986	-0.950813	0.329012	cluster5
	ENSOARG00020020449	-2.13546	-0.2402	0.610221	0.170098	-0.612182	-0.295145	0.593534	0.516525	0.297951	-1.59828	0.339482	-0.923871	-1.15121	-0.531503	0.139977	2.8648	0.488488	-0.184251	1.19197	cluster5
	ENSOARG00020020460	-0.368036	-0.0217421	-0.0355976	0.110019	-0.212338	-0.195733	0.309596	-0.605563	-0.143378	-0.316567	-0.172665	0.150232	-0.295219	-0.0236931	0.0458263	2.35121	-0.0501926	-0.232245	0.116975	cluster5
	ENSOARG00020020517	-0.532044	0.161018	-0.132592	-0.10602	0.202743	0.113251	0.161809	-0.755911	-0.23879	-0.285524	-0.795514	0.181814	-0.305596	-0.110877	0.414614	4.22884	-0.188938	-1.28482	0.29217	cluster5
	ENSOARG00020021160	-0.223033	0.167613	-0.282454	-0.0963406	-0.127709	-0.020916	0.185173	-0.786238	-0.851931	-0.370086	-0.309106	0.291585	-0.289927	-0.542664	0.118474	2.35134	0.0981444	-0.390643	0.427964	cluster5
	ENSOARG00020007917	0.0128649	0.0889664	0.0447848	-0.320146	0.39829	0.0732669	0.262716	-0.778415	-0.285561	-0.301891	-0.570313	-0.277559	-0.142565	-0.152769	0.463933	4.43987	-0.0701262	-0.956405	0.686062	cluster5
	ENSOARG00020008602	0.385385	0.104574	0.0595503	0.0805858	-0.12646	0.282474	-0.0329481	-0.876479	-0.323817	-0.21776	-0.305812	0.380997	0.137993	-0.233646	0.430025	2.25857	-0.101796	-0.63905	0.217201	cluster5
	ENSOARG00020009815	-0.415124	-0.0356691	0.173822	-0.638088	0.110431	-0.706881	-0.182593	-1.67698	-1.67916	-0.926838	0.0757134	0.569443	-0.423827	-0.227381	-0.122141	2.57386	0.055298	-0.853091	0.191706	cluster5
	ENSOARG00020009910	-0.20643	0.308704	-0.325019	0.403692	-0.328105	0.0738616	-0.0820335	-1.59995	-0.173942	-0.904506	-0.293567	-0.197462	-0.291195	-0.692973	0.309358	3.76508	-0.459795	-0.580702	0.253647	cluster5
	ENSOARG00020010543	0.545362	0.0860723	-0.419515	-0.0583711	-0.26949	0.195204	0.0241708	-1.01303	-0.562881	-0.564497	0.192366	0.769372	-0.570379	0.0737453	-0.105924	3.97277	0.161908	0.000535122	0.542019	cluster5
	ENSOARG00020010878	0.219084	0.00403911	0.0100803	-0.273668	-0.33376	0.269986	0.168103	-1.04841	-0.462736	-0.656722	-0.290795	0.928894	-0.477158	0.125137	0.103019	3.20152	-0.16965	0.48465	0.294377	cluster5
	ENSOARG00020011823	-1.09211	0.279462	0.573046	0.335056	0.054275	-0.0825494	1.15782	-0.785441	0.305471	-0.502163	0.749748	0.41922	-0.0105676	-0.664297	-1.67825	3.59733	0.148286	-0.309299	-0.241584	cluster5
	ENSOARG00020012860	-0.000748922	-0.00499677	-0.138009	0.00052073	-0.189424	-0.146967	0.248291	-0.90332	0.286504	-0.33938	-0.438761	0.209084	-0.384012	-0.211363	-0.195959	3.48715	0.1035	-0.272091	0.321202	cluster5
	ENSOARG00020013593	-0.533207	0.196519	-0.0342236	-0.0863101	-0.174554	-0.186733	0.0616865	-0.961582	-0.26617	-0.28565	-0.490844	0.210081	-0.260182	-0.166924	0.174106	3.00969	-0.0333539	-0.116372	0.174979	cluster5
	ENSOARG00020014925	0.455246	-0.0762559	-0.688714	0.109483	0.19944	0.269091	0.198235	-0.653663	-0.199441	-0.0830089	-0.408594	0.121623	-0.11442	0.380743	0.219397	2.94475	0.140341	-0.820302	0.299332	cluster5
	ENSOARG00020014959	-0.254596	-0.00904361	-0.231281	0.117206	-0.0708014	-0.0806798	-0.0631742	-0.93871	-0.41973	-0.241735	-0.378899	0.322042	-0.332345	-0.0550121	0.235026	2.2718	-0.0746698	-0.570925	0.511447	cluster5
	ENSOARG00020015164	0.0651564	0.0223212	-0.411754	0.0121907	-0.313484	-0.0571304	0.284456	-0.976989	-0.268663	-0.525308	-0.114771	0.284234	0.054303	-0.00402613	-0.143559	2.25978	-0.123427	-0.530011	0.138667	cluster5
	ENSOARG00020017357	-0.0760796	0.197566	-0.130531	-0.0798444	0.0324534	0.0177693	-0.0473074	-0.795956	0.00742222	-0.148869	-0.475699	0.17966	0.0247946	-0.123256	-0.0401842	2.40719	0.127178	-0.487862	0.198863	cluster5
	ENSOARG00020022609	-0.439124	-0.0540302	-0.21597	-0.110937	-0.13374	0.161697	-0.10324	-1.12622	-0.0236018	-0.445251	-0.716731	0.127844	-0.31237	-0.135483	0.24535	2.98283	-0.125934	-0.888713	0.144739	cluster5
	ENSOARG00020023645	-0.234195	-0.690872	-2.61256	0.0225581	1.33443	-0.669094	-0.0306171	-1.48486	0.249435	-0.585713	1.07218	1.72454	-0.759585	-0.562765	-0.927769	2.78485	0.487573	-0.482472	1.5404	cluster5
	ENSOARG00020013617	-1.41424	-0.125686	-0.14924	-0.344024	0.209482	0.487773	-0.633117	-1.52833	-1.28655	-0.425379	0.919479	0.0222436	-0.267985	-0.358652	0.775017	2.26112	-0.0418864	0.611914	0.421432	cluster5
	ENSOARG00020015458	0.352161	-0.214577	0.224373	1.05366	-0.556925	-1.14819	-0.0381204	-0.877625	-0.78636	-0.133877	-0.0109856	-0.382772	0.91815	-1.8371	0.309641	2.74122	-0.796886	-2.15795	-0.706091	cluster5
	ENSOARG00020002622	0.146836	0.0370202	0.137998	-0.368252	-0.702169	0.0887306	-0.0647153	-0.634466	-0.398844	-0.280972	0.543224	0.124137	-0.0728563	-0.621322	-1.31978	2.47152	-0.12218	-0.745699	-0.156725	cluster5
	ENSOARG00020017058	-0.656116	0.292297	-0.702077	-0.236018	-0.229383	0.143264	0.127939	-0.853487	-0.322719	-0.348805	-0.337922	0.263119	0.0804272	-0.133953	-0.144053	2.35611	0.109226	-0.095714	0.175986	cluster5
	ENSOARG00020017513	-0.117212	0.44787	-0.300025	-0.298207	0.09836	0.10837	0.176779	-1.44799	-0.580645	-0.544831	-0.325951	0.910937	-0.512509	0.071534	0.165012	3.44187	0.00523769	-1.01073	0.504231	cluster5
	ENSOARG00020000974	-2.03127	-0.565126	-0.14875	0.717266	-0.708042	-0.762642	-0.398724	-0.463401	0.646696	0.0113295	-1.84529	-2.23315	0.120351	-1.00518	-0.769879	3.35196	-0.822998	1.92337	-1.62185	cluster5
	ENSOARG00020001107	-0.815625	0.0133741	-0.254025	0.0166108	-0.418977	0.196144	0.0441965	-1.29548	-0.451597	-0.481112	-1.00996	0.296695	-0.0291951	-0.143095	-0.354241	2.22679	-0.104373	-1.38193	-0.0880261	cluster5
	ENSOARG00020001668	0.0740762	0.35818	-0.263369	-0.213653	0.00617909	0.182545	0.207715	-1.27721	-0.326333	-0.414668	-0.369129	0.381835	-0.258725	-0.163492	0.448617	3.16948	-0.00581654	-0.27285	0.667937	cluster5
	ENSOARG00020001812	-0.0412038	0.218677	-0.1303	-0.233501	0.0420864	0.266907	-0.174918	-1.12382	-0.360152	-0.29197	-1.02513	0.0612464	-0.276399	-0.253985	0.0787982	3.56644	-0.0561178	-0.900689	-0.0350725	cluster5
	ENSOARG00020002765	-0.0317485	0.00302448	0.559134	-0.0900999	-0.82415	-0.392495	0.0156036	-1.13324	-0.62484	-0.686883	-0.453087	0.736725	-0.152046	-0.0359229	-0.0658025	2.37737	-0.330515	-0.34548	-0.0554128	cluster5
	ENSOARG00020003183	-0.0880997	-0.00444161	0.000410284	-0.0846144	-0.00204578	0.156838	0.104722	-1.52883	-0.23263	-0.31462	-0.272456	0.367117	-0.0487477	-0.0836961	0.271968	2.51732	0.0578818	-0.622503	0.00435222	cluster5
	ENSOARG00020014113	-0.493974	-0.147931	-0.17961	0.156204	-0.861859	-0.70736	0.252756	-1.72095	-1.93837	-0.366685	0.27473	0.544968	-0.143419	-0.872365	-0.782239	1.90445	-0.264893	-0.481623	0.108088	cluster5
	ENSOARG00020015117	-0.00379654	-0.168744	0.216334	-0.104753	0.0245069	-0.438173	0.535335	-1.18936	-0.146088	-0.372474	-0.0484211	0.138988	-0.0407856	-0.473262	-0.13994	2.46537	0.0345486	-1.25888	0.324204	cluster5
	ENSOARG00020017531	0.608975	-0.00571335	0.25129	-0.0219448	-0.543504	-0.298061	0.0313942	-0.110405	-0.141353	-0.00963966	0.157915	0.378054	-0.00989805	-0.756062	0.173931	3.12841	-0.528997	-0.0552789	0.0484279	cluster5
	ENSOARG00020006266	-0.115146	-0.12592	-0.627545	-0.115051	-0.26992	0.0720215	0.47688	-1.54512	-0.606706	-0.731716	0.294887	0.0519947	0.0077171	0.246312	-0.331144	3.83092	0.158079	-0.642625	0.351811	cluster5
	ENSOARG00020006288	-0.530408	0.0016543	-0.514706	-0.351463	-0.0641387	-0.144708	0.183905	-1.23653	-0.505586	-0.66999	-0.387793	0.312579	-0.198222	-0.05417	0.141054	4.49205	-0.141697	-1.12801	0.520543	cluster5
	ENSOARG00020007930	-0.369728	0.281667	-1.03999	-0.623462	-0.191761	0.10656	-0.00652899	-0.982049	0.199709	-0.709386	-0.537995	0.8207	-0.185866	-0.137236	-0.181387	3.48907	-0.511278	-1.67944	0.265396	cluster5
	ENSOARG00020008739	0.0577057	-0.513148	0.456805	0.509526	-0.455228	0.122352	-0.111763	-1.00443	-0.871368	-0.374464	0.328924	0.546716	-0.141401	0.345539	-1.42878	4.97266	-0.285312	-3.14774	0.636073	cluster5
	ENSOARG00020009766	0.127903	0.0360864	0.209827	-0.162386	-0.168157	-0.211131	-0.00687136	-0.98232	-0.169494	-0.413494	0.358455	0.732368	-0.0934092	-0.152672	0.492733	2.35528	-0.295784	-0.143951	0.300009	cluster5
	ENSOARG00020011787	-0.528651	0.0986952	0.0609722	-0.0592109	-0.0954782	0.266303	0.0248863	-0.627157	-0.224586	-0.248171	-0.658011	0.577041	-0.139179	-0.0336078	0.274898	2.95861	-0.195747	-0.634574	0.267518	cluster5
	ENSOARG00020012054	-0.196959	0.124524	-0.519035	0.0246956	0.428814	0.289348	0.0517078	-0.625896	-0.135145	-0.0531584	-1.13843	-0.316841	0.328289	0.592241	0.142353	4.74732	0.0994129	-0.769673	-0.031374	cluster5
	ENSOARG00020012077	0.0525437	0.0289285	-0.278302	-0.115239	0.177167	0.290209	0.100431	-1.36276	-0.0520534	-0.21573	-0.477226	0.061648	-0.15614	0.673887	0.725554	4.96362	-0.017295	-0.380755	0.58546	cluster5
	ENSOARG00020012162	-0.381849	0.195033	-0.575163	-0.45488	0.00901424	0.00852044	0.127567	-1.7086	-0.110136	-0.654518	-0.445339	0.259826	-0.235807	-0.548291	0.227942	5.49563	-0.0827298	-1.14449	0.456986	cluster5
	ENSOARG00020012771	0.00257491	-0.140849	-0.414179	0.212116	-0.473661	-0.0936116	0.116704	-1.30183	-0.217892	-0.509579	-0.3866	0.139072	-0.368537	-0.453543	0.233157	2.53467	-0.137952	-0.931419	0.308756	cluster5
	ENSOARG00020013133	0.11004	-0.404928	-0.166418	0.348469	-0.0312912	0.704145	1.10852	-1.24119	0.508599	0.0123589	0.153898	-0.169802	0.336813	0.385678	0.167298	3.48412	0.109585	1.15499	0.197957	cluster5
	ENSOARG00020014399	-0.0856134	0.036121	0.197986	-0.112936	-0.135317	-0.17202	0.077159	-0.668049	-0.140404	-0.220834	-0.130614	0.41583	-0.114785	0.111915	0.095583	2.81783	-0.230303	-0.274197	0.150527	cluster5
	ENSOARG00020014452	0.520815	0.864742	0.334491	0.670235	-0.351137	-0.162731	-0.728507	-1.20527	-0.750576	-0.208724	-0.478254	0.576423	-0.439242	-1.0309	0.241512	2.52901	-0.640851	-0.446545	-0.109738	cluster5
	ENSOARG00020015864	-0.33457	-0.0280248	-0.152162	0.0410455	-0.200804	0.248786	-0.11863	-1.41172	-0.795497	-0.399306	-0.914969	0.518738	-0.21623	-0.106686	-0.380554	3.0236	-0.315935	-0.447957	0.446651	cluster5
	ENSOARG00020006589	1.08689	0.504755	0.0412345	0.773372	-1.19376	-0.80801	1.81894	-0.39682	-0.949474	-0.777839	-0.9384	0.174578	-0.901989	-1.36577	-0.382446	3.47934	0.567179	-0.637963	0.837387	cluster5
	ENSOARG00020006720	0.743366	0.43914	0.354805	0.413116	-0.431107	-0.359279	1.24047	-0.653008	-0.693232	-0.29752	-0.45755	0.695094	-0.479915	-0.899529	0.0537186	2.97301	0.540065	-0.180168	0.609033	cluster5
	ENSOARG00020006787	1.13885	-0.600435	0.246805	0.717775	-1.2424	-0.800992	2.0832	-0.787625	-1.30418	-1.06974	-0.497707	-0.0298876	-0.868368	-1.34654	-0.55178	2.38412	0.609293	-0.854579	1.26107	cluster5
	ENSOARG00020006856	-0.34039	0.033594	-0.238509	-0.470185	-0.583315	-0.189575	-0.399042	-1.54634	-0.336525	-0.557577	0.0409609	-0.129432	-0.338509	-0.362276	-0.247046	2.49907	-0.151152	-0.0516478	0.297668	cluster5
	ENSOARG00020007758	0.463213	-0.0491352	-0.0882736	-0.175719	-0.282133	0.210318	0.402521	-0.718094	-0.0727354	-0.252706	0.00223456	-0.0803437	0.00976933	-0.173585	0.0887586	2.69686	0.0765946	-1.48724	0.331973	cluster5
	ENSOARG00020009097	-0.291448	1.13371	1.02526	0.0134406	0.379933	0.0859462	0.0225987	-0.0543597	-1.20813	-0.00077594	-0.0308548	0.236375	0.190508	0.674381	-0.48478	3.91444	0.432404	-0.255019	0.980873	cluster5
	ENSOARG00020010271	-0.989505	-0.335183	-0.0773875	-0.0801698	-0.0334224	-0.118311	0.609239	-0.921555	-0.318183	-0.59975	-0.714925	-0.0363422	-0.324142	-0.37457	0.227923	2.8098	-0.06665	-0.406142	0.411422	cluster5
	ENSOARG00020011244	-1.43698	0.408885	-0.935307	-0.844906	-1.26912	-0.978943	2.01781	-1.90898	-0.528025	0.251709	0.592963	1.5884	0.0473202	-0.248113	0.682753	3.00422	-0.904119	-0.0536651	0.660676	cluster5
	ENSOARG00020012462	-0.543029	0.157502	-0.232306	0.0261594	0.0529545	-0.189339	-0.0452213	-1.15489	-2.0745	-0.277381	0.346644	0.761966	-0.443261	-0.509132	0.0632742	3.46675	-0.425872	0.504083	0.287122	cluster5
	ENSOARG00020013035	0.245933	-0.285541	-0.0953903	0.0993306	-0.161032	0.262729	0.0257988	-0.640191	-0.693664	-0.210143	-0.425484	0.208627	0.0872602	0.123289	0.597365	2.55705	-0.0631466	-0.417894	0.241537	cluster5
	ENSOARG00020016491	-0.0658972	0.322283	-0.143683	-0.0197182	-0.117315	0.169487	0.000463958	-0.258853	-0.417685	-0.270175	0.363078	0.164645	-0.210764	-0.450237	-0.0255501	3.13665	-0.056879	0.938616	0.927657	cluster5
	ENSOARG00020017609	-0.28198	0.0919974	-0.175652	1.00955	1.6342	0.526748	-0.315879	0.147682	-1.03734	0.0666748	-1.33955	2.61583	-0.232546	0.0456087	0.608136	4.26301	-0.181756	-2.52889	0.0415725	cluster5
	ENSOARG00020018298	-0.520912	0.120727	-0.0057377	-0.438192	-0.227656	0.127803	0.00923947	-1.66609	-0.161546	-0.778087	-0.550004	0.369126	-0.511193	-0.128679	0.302863	4.93685	-0.10962	-0.918819	0.438949	cluster5
	ENSOARG00020018657	-0.0906072	0.236692	0.141088	-0.299116	-0.0338539	-0.0727007	0.475874	-1.77017	0.170465	-0.538645	-0.00461151	0.424741	-0.369812	-0.0504315	-0.0535197	3.12214	0.195294	0.294345	0.695231	cluster5
	ENSOARG00020019264	0.286866	-0.141067	-0.301572	0.221679	-0.347648	0.170594	-0.115248	-1.13092	-1.19489	-0.423008	-0.973487	0.467273	0.0482933	-0.250253	0.159015	2.97336	-0.764006	-1.96689	-0.285518	cluster5
	ENSOARG00020019344	-0.681026	0.185069	-0.41836	-0.447386	0.0883657	-0.165347	0.131405	-0.745209	-0.0730686	-0.313806	-0.643609	0.0402541	-0.29485	-0.263974	0.0258655	3.598	-0.0799622	-0.930382	0.499696	cluster5
	ENSOARG00020019662	-0.413738	-0.0131291	-0.116315	-0.45678	-0.010006	-0.0884506	0.165491	-1.09746	-0.036633	-0.557251	-0.290282	0.497361	-0.328958	-0.349009	-0.410957	4.46368	0.0244387	-0.515236	0.572669	cluster5
	ENSOARG00020019946	0.421359	0.0616839	0.118445	-0.371432	0.511191	0.118986	0.0198337	-0.542327	-0.0259146	-0.344179	-0.343623	0.350804	-0.289813	0.796338	0.582457	3.29378	0.106721	0.111911	0.525947	cluster5
	ENSOARG00020020912	-0.680055	0.206238	-0.304956	-0.238727	-0.24068	-0.0742548	0.226133	-1.10446	-0.320755	-0.592788	-0.404546	0.480089	-0.352794	-0.376339	-0.0112207	3.88022	0.193685	-0.832986	0.553867	cluster5
	ENSOARG00020021503	0.117502	0.199692	-0.339176	0.0251505	-0.0714279	-0.0863496	-0.0783883	-0.638486	-0.386554	-0.51424	0.146278	0.899641	-0.346418	0.383199	0.288268	3.61519	0.0450502	-0.365913	0.47691	cluster5
	ENSOARG00020021643	0.527872	0.437493	-0.265008	-0.0979731	-0.1525	-0.348706	1.32474	-3.01181	-0.777355	-0.547645	0.469444	1.03376	0.190213	-1.76325	-1.29991	3.86101	0.49258	0.0208728	0.588893	cluster5
	ENSOARG00020022527	-0.400383	0.238249	-1.12345	-0.16048	-0.163632	-0.0810424	0.141783	-1.52932	-0.460718	-0.704737	-0.407027	0.370451	-0.425749	-0.244337	0.0856099	2.64239	-0.0931895	-0.754853	0.515876	cluster5
	ENSOARG00020022724	-0.687248	-0.00595317	-0.291605	0.458721	-0.925962	0.778907	-0.0236931	-0.366653	-1.34785	-0.371342	-0.595243	0.641559	-0.2144	0.0371613	-0.795139	2.73565	-0.315783	-0.510217	0.0757587	cluster5
	ENSOARG00020000413	0.228887	0.272029	0.582931	0.811494	-0.00549802	0.388477	-0.49128	-0.492809	0.673514	0.677286	0.973037	-0.161948	1.03958	-0.603105	-0.720386	4.9414	-0.0167612	-1.1575	0.53691	cluster5
	ENSOARG00020000449	-0.187727	-0.0639722	-0.339265	-0.344267	-0.421213	-0.196181	0.0939338	-1.39292	-0.285602	-0.655754	-0.829717	0.185	-0.236698	-0.0864669	-0.0913679	5.07971	0.0690392	-1.27893	0.56001	cluster5
	ENSOARG00020002439	0.144103	0.0345404	0.0798286	0.0235729	0.067152	0.13199	-0.182348	-0.574914	-0.134732	-0.0558443	-0.588392	0.383014	-0.195945	0.387281	0.344921	2.86512	-0.26233	-0.500455	0.274924	cluster5
	ENSOARG00020003689	0.611618	0.132881	-0.977774	0.158315	0.394503	0.475868	0.284117	-0.239631	-0.433991	-0.272701	0.0816238	0.413927	-0.0932141	1.01081	0.55079	2.64527	0.165719	-0.00648548	0.492233	cluster5
	ENSOARG00020004068	0.0978808	0.221516	-0.00612621	-0.199974	0.0840908	0.219194	0.179213	-1.02337	0.123276	-0.193137	-0.343317	0.414596	-0.112167	0.362982	0.264772	3.28337	0.172487	-0.0970491	0.311174	cluster5
	ENSOARG00020004810	-0.0428223	-0.0215931	0.0469698	-0.0575948	-0.121881	-0.00592437	0.243489	-1.05795	-0.146921	-0.590665	-0.509594	0.349246	-0.381304	0.0300331	0.69098	4.21046	-0.129064	-0.786077	0.433555	cluster5
	ENSOARG00020005146	0.142171	-0.044696	-0.0121623	-0.324909	-0.00679539	-0.668411	-0.0524625	-0.322047	-1.31872	-0.378251	0.17835	0.492359	-0.576362	0.304826	-1.71463	3.81027	-0.100714	-1.63333	1.51544	cluster5
	ENSOARG00020005419	0.0720869	-0.00755228	-0.485826	-0.133596	-0.0390511	0.47994	0.191471	-0.893802	-0.0426621	-0.556985	-0.7263	0.68732	-0.266889	-0.349781	0.431394	5.13565	0.238151	-0.617639	0.620501	cluster5
	ENSOARG00020005637	0.519444	-0.0614187	0.135807	-0.0958887	-0.28502	-0.604118	-0.357913	-0.0371921	-0.186992	-0.172379	-0.0575475	0.597446	-0.380945	-0.420956	0.240814	2.92672	-0.222848	-0.301979	0.260909	cluster5
	ENSOARG00020005712	0.350003	-0.00890726	-0.0046284	-0.0953818	0.182876	0.259946	-0.0509599	-2.07879	0.0129243	-0.372633	-0.486442	0.247798	-0.37851	0.0700703	0.166827	4.06771	-0.0120265	1.01696	0.43619	cluster5
	ENSOARG00020005749	0.105397	0.0858972	-0.217578	-0.0941024	0.553283	0.163964	0.157026	-0.565142	0.430665	0.0518452	-0.837342	0.12853	0.236482	0.172926	-0.0631727	3.4654	0.165907	-0.576462	0.0174687	cluster5
	ENSOARG00020005966	-0.0926923	-0.0598411	-0.982952	0.171224	0.0086555	-1.08293	1.52931	-1.47637	-0.881646	-0.760581	0.660509	-0.411787	-0.361172	-0.642996	-0.177564	2.96132	0.0975702	-0.932036	0.637433	cluster5
	ENSOARG00020006215	-0.178809	0.20526	-0.378817	-0.217589	-0.171443	-0.0774207	0.374931	-1.22545	-0.735069	-0.816495	0.365123	0.133375	-0.314702	-0.301861	-0.0756731	2.71162	-0.151652	-0.632333	0.23815	cluster5
	ENSOARG00020006596	-0.607142	0.158719	-0.84894	-0.60779	-0.142781	-0.054129	0.246731	-1.88811	-0.432278	-1.11272	-0.19692	0.928759	-0.476655	0.0390543	0.535692	5.54744	-0.474732	0.0303671	0.71641	cluster5
	ENSOARG00020006876	-0.201056	0.124871	-0.163254	0.313261	-0.360844	0.472947	-0.027475	-0.766771	-0.777224	-0.730128	-0.0350639	0.498814	-0.376064	0.694918	1.31102	2.79875	-0.989715	-1.30997	0.80569	cluster5
	ENSOARG00020007981	0.144487	-0.317026	0.0627194	0.0227206	-0.623345	-0.254729	0.419754	-0.914225	-1.04432	0.159954	0.0767547	-0.343337	-0.110211	0.0266765	-0.28883	3.88505	-0.0147526	-0.436561	0.283574	cluster5
	ENSOARG00020000213	-0.0351041	-0.635464	0.0484185	-0.212671	0.246075	-0.928123	-0.100708	-0.990428	-0.79349	-0.0224144	-0.442586	0.990728	-0.322008	-1.0008	0.0677009	2.88798	0.220848	-0.207626	1.25758	cluster5
	ENSOARG00020000338	-0.789933	-0.214264	0.00858534	-0.246408	-0.00652796	0.026676	0.0886194	-1.35109	-0.132871	-0.582581	-0.462041	0.354195	-0.429871	-0.296515	0.206416	4.0506	-0.133595	-0.634383	0.40831	cluster5
	ENSOARG00020000448	-0.366788	-0.153623	-0.229994	-0.177828	0.0515194	0.0695412	-0.127548	-0.972292	-0.12368	-0.235469	-0.396433	0.0723035	-0.341337	0.0532407	0.52568	2.5229	-0.209021	-0.01329	0.502625	cluster5
	ENSOARG00020000610	-0.753374	-0.288953	-0.381552	-0.338797	-0.0276904	-0.959873	0.085391	-1.37703	-1.10714	-0.773605	-0.0436463	0.313966	-0.695484	-0.833862	-0.282088	2.68749	-0.114542	-1.12934	0.0852902	cluster5
	ENSOARG00020000634	0.201557	0.0457521	0.155407	-0.0509764	-0.589189	-0.28464	0.297605	-1.2849	-0.0721546	-0.470611	0.128661	0.317685	-0.231944	-0.339056	0.344546	2.55895	0.131986	-0.80476	0.35153	cluster5
	ENSOARG00020000701	-0.0706653	-0.135192	-0.202732	-0.0859284	-0.0931983	-0.223909	0.0771247	-1.18485	-0.223487	-0.33071	-0.288199	0.271375	-0.344267	-0.0380909	0.311921	3.27772	0.068402	-0.840378	0.517743	cluster5
	ENSOARG00020000870	0.533765	0.0132811	0.187339	-0.474119	0.270215	-0.330688	-0.222406	-0.90525	-1.44881	-0.593139	0.481433	0.936695	-0.241995	0.0753718	0.207936	3.67498	0.395625	-0.167123	-0.250352	cluster5
	ENSOARG00020000894	0.0510748	0.0836568	0.0540179	-0.43628	-0.455775	-0.259854	0.507273	-2.71378	-0.612373	-0.88331	0.452222	0.459474	-0.544542	-0.857702	-0.519987	2.18756	0.109785	-1.16269	0.117961	cluster5
	ENSOARG00020000904	-0.670109	-0.0955578	0.350009	-0.214935	-0.0604924	-0.0954851	0.191077	-1.03517	0.180251	-0.318947	-0.238725	0.339876	-0.292069	-0.548237	0.165157	2.88952	0.0528026	-0.467884	0.394313	cluster5
	ENSOARG00020000922	-0.529578	0.0161073	0.138215	0.00318545	-0.221498	0.233706	0.407991	-1.13424	0.267072	-0.410365	0.80837	0.96142	-0.343657	-0.780573	-0.260938	4.8227	-0.46099	-1.67228	0.569191	cluster5
	ENSOARG00020000937	-0.751975	-0.363686	0.0541784	-0.171844	-0.650061	-0.119811	0.145793	-0.722154	-0.566995	-0.518034	-0.216957	0.0679697	-0.254544	-0.774772	-0.249851	3.55603	-0.124656	-1.63589	0.236307	cluster5
	ENSOARG00020001451	-0.178992	-0.0410778	0.484597	-0.197327	-0.376153	-0.278874	0.00686848	-0.920728	0.016701	-0.415603	-0.859615	0.444253	-0.270094	-0.247138	1.15137	3.48491	-0.113604	-1.06134	0.241452	cluster5
	ENSOARG00020001587	-0.151926	0.143564	0.17709	-0.180074	0.268886	0.167455	0.144465	-0.438277	0.113213	0.0807833	-0.501191	0.0165612	-0.018248	0.128934	0.171843	2.83913	0.0942535	-0.251785	0.351891	cluster5
	ENSOARG00020002405	2.46476	0.155001	0.0576152	0.732325	0.45915	0.854099	0.163874	-2.84542	0.656316	0.168159	1.06428	0.586378	1.035	-0.531464	-1.87055	2.58428	-0.28442	-0.237663	0.635943	cluster5
	ENSOARG00020002555	-0.104239	-1.09181	0.31444	-0.552539	-0.405085	-0.335567	-0.811938	-0.859011	0.940602	-0.287795	-1.06277	-0.786928	-0.495378	-0.292796	-0.393137	2.02512	-0.500542	-1.31289	0.371433	cluster5
	ENSOARG00020002845	0.298434	0.199119	-0.109382	-0.421899	-0.143749	-0.311258	0.502464	-2.01391	-0.0618523	-0.712126	0.00267359	0.345226	-0.474444	0.167616	0.531859	4.20601	0.131952	0.186143	0.508019	cluster5
	ENSOARG00020002979	-0.35343	-0.148863	0.0842001	-0.0679712	0.00311334	-0.196006	-0.0303589	-1.4946	-0.611244	-0.312801	0.335556	0.132258	-0.128074	0.486333	0.219445	3.35621	-0.261555	-1.30433	-0.0679008	cluster5
	ENSOARG00020000378	-0.0920754	0.218764	-0.0608542	0.209926	-0.0227016	0.644479	-0.29103	0.357662	-0.0496233	-0.507791	-0.646641	1.09692	0.526662	0.819222	0.00834651	3.99021	-0.143541	-0.9296	-0.00336569	cluster5
	ENSOARG00020000690	-1.25682	0.0729572	-0.172377	-0.254743	-0.299866	0.124039	0.0594685	-1.66412	0.016833	-0.598022	-0.115607	0.20315	-0.508054	-0.0835717	0.0984445	4.52246	-0.194812	-0.575938	0.378455	cluster5
	ENSOARG00020000717	0.299814	0.043414	0.201324	-0.240913	0.497393	-0.784391	0.234491	-0.349991	-1.01839	-0.16741	0.547449	0.686798	-0.198794	0.883938	-0.0802534	2.666	0.272745	-0.481696	0.712507	cluster5
	ENSOARG00020000914	-1.13702	-0.0957611	-0.838643	-0.499648	-0.404162	-0.00619549	-0.202239	-1.55384	-0.390083	-0.322741	-0.422522	0.121551	0.454635	-0.342306	0.965916	2.99628	0.0981831	-0.199285	0.21725	cluster5
	ENSOARG00020000964	-0.248061	-0.17305	0.143151	-0.295165	-0.0211929	0.00921517	-0.034481	-0.501785	-0.261744	-0.420979	-0.170861	0.138624	-0.293904	-0.133823	0.41173	2.39756	-0.0843631	-0.683083	0.378014	cluster5
	ENSOARG00020001816	0.0221289	-0.00560755	-0.334361	-0.0533221	-0.342069	0.0864391	-0.0550138	-1.08499	-0.592767	-0.514978	-0.401564	0.149974	-0.463407	-0.125514	0.508498	2.87232	-0.285735	-0.56199	0.0795075	cluster5
	ENSOARG00020002002	-0.306429	0.145514	0.134832	-0.204376	0.120883	-0.0562381	0.372819	-0.734314	0.00431879	0.081949	-0.147593	0.484005	-0.0855413	-0.106893	0.271605	3.09536	0.150706	-0.0452741	0.212733	cluster5
	ENSOARG00020002071	-0.488648	0.0016887	0.00729868	-0.34556	-0.497163	0.0366491	0.0439836	-0.867961	-0.402943	-0.432696	-0.249747	0.105809	-0.350314	-0.354412	0.213359	3.53999	-0.180396	-0.144187	0.354048	cluster5
	ENSOARG00020002778	-0.567528	0.164168	0.0386017	-0.0540231	0.275246	0.456286	0.0383201	-0.692699	-0.0284225	-0.360291	-0.918609	0.374177	-0.0902908	-0.164968	0.363024	3.99239	-0.395952	-0.319277	0.362978	cluster5
	ENSOARG00020002802	-0.00846631	0.105811	-0.0482883	-0.0965289	0.0896574	-0.257006	0.309004	-1.37871	0.206394	-0.382529	-0.631407	0.612506	-0.332504	-0.02858	0.555591	3.82107	0.105023	-0.0145606	0.571129	cluster5
	ENSOARG00020002818	-0.0335715	0.10849	0.378364	-0.0905764	0.400219	0.148854	0.152029	-0.554858	0.233669	0.434684	-0.722637	0.307009	0.152765	-0.0929165	-0.275704	3.37547	0.00947369	-0.238762	-0.00272553	cluster5
	ENSOARG00020002832	-0.601611	0.072213	-0.649593	-0.708642	-0.149977	-0.447828	-0.0173904	-0.984215	-0.898102	-1.10468	-0.127905	0.888584	-0.705088	-0.631098	-0.263264	3.53637	-0.412816	-0.991664	0.320824	cluster5
	ENSOARG00020002875	-0.351894	0.0610703	0.101846	-0.268202	0.1341	-0.00507271	0.0214113	-0.235563	0.249076	-0.00725332	-0.786413	0.165065	-0.0796571	0.167401	0.0847228	2.67024	-0.140412	-0.547086	0.082351	cluster5
	ENSOARG00020003231	0.601186	0.644432	-0.21487	0.932836	-0.421606	-0.410601	-0.165627	-0.965546	-0.601138	-0.480188	0.0915531	0.393861	-0.408216	-0.702164	0.0268738	2.57522	-1.55613	-0.152291	-0.669598	cluster5
	ENSOARG00020000199	-0.304196	-0.143966	0.432916	0.816556	0.448092	0.463178	0.174841	-1.18705	-0.889731	-0.374112	0.624599	0.970217	-0.838746	-0.0341754	0.892162	2.61639	-0.303543	-0.349041	1.17941	cluster5
	ENSOARG00020000304	-0.236978	0.0962189	0.121604	-0.208225	0.0385236	0.0163896	0.20418	-1.17188	-0.0570083	-0.416928	-0.564684	0.264074	-0.383108	0.0830589	0.346963	2.73167	0.0264287	-0.0127353	0.497709	cluster5
	ENSOARG00020000430	-0.387476	0.26065	-0.138134	-0.293507	0.16399	0.206214	-0.0934961	-1.20553	-0.226618	-0.152446	-0.639475	0.00289511	-0.180311	-0.204671	0.529931	2.56323	0.0261391	-0.118828	0.295271	cluster5
	ENSOARG00020000992	0.415047	0.13773	0.0305844	0.341105	-0.369185	0.113717	0.107047	-0.93124	-0.42427	-0.522283	0.335369	0.274098	-0.217316	-0.142975	0.33111	2.5373	-0.359248	0.18889	0.450957	cluster5
	ENSOARG00020001134	-1.03454	0.0153813	0.0185042	-0.197313	-0.0978509	0.0236378	0.218829	-1.21211	0.117239	-0.331419	-0.580532	0.512152	-0.209523	-0.10772	0.0363969	4.07973	-0.118587	-0.308927	0.350163	cluster5
	ENSOARG00020001287	-0.601598	-0.0656173	-0.0736502	-0.431018	-0.146332	0.0148946	-0.172181	-0.712528	0.0113541	-0.278139	-0.6887	0.740822	-0.367469	0.218884	0.0916092	3.28483	-0.144106	-0.386652	0.339343	cluster5
	ENSOARG00020001627	-0.250806	0.0996457	-0.400379	0.64569	0.0829646	0.564673	-0.314898	-1.57736	-0.669038	-2.93436	0.418028	0.410797	-0.662842	-0.819998	0.181512	3.73933	-0.676804	-1.54934	0.572354	cluster5
	ENSOARG00020003561	0.548231	0.00630845	0.0818503	0.271089	-0.0921567	1.01401	0.0362381	-1.03543	-0.584729	-0.677465	-0.653045	0.0490179	0.269002	0.150501	0.117962	3.73955	-0.291066	-1.66645	0.117083	cluster5
	ENSOARG00020004450	-0.0491781	0.134404	-0.760901	-0.455509	-0.03141	0.102586	0.449481	-1.16468	0.159451	-0.631783	-0.278002	-0.338098	-0.511548	0.141878	-0.0495498	5.28083	0.110287	-1.46039	0.804512	cluster5
	ENSOARG00020004568	-0.428831	-0.074919	0.0638318	-0.0461121	-0.055924	0.0661362	0.0519317	-0.556001	0.0582309	-0.346644	-0.718911	0.255074	-0.0807366	-0.637233	0.0206452	2.66094	-0.165913	-0.581072	0.163092	cluster5
	ENSOARG00020005421	-0.389142	0.0897641	0.0509534	-0.116302	-0.199814	0.165014	-0.136102	-1.24264	-0.103542	-0.733272	-0.918866	0.018083	-0.180003	-0.523341	0.395991	4.43901	-0.24334	-1.76655	0.234068	cluster5
	ENSOARG00020005535	0.520051	-0.184372	0.450789	0.160668	-0.512784	0.0628428	-0.0869908	-1.5503	-0.512726	-0.843385	0.293252	0.363093	-0.503599	-0.418386	-0.24337	3.56809	-0.334106	-0.595155	0.298399	cluster5
	ENSOARG00020005680	-0.648294	-0.0387107	-0.266098	-0.151401	-0.352764	-0.128914	0.333669	-1.52306	-0.529258	-0.477071	-0.524754	0.272217	-0.272968	-0.424519	-0.696769	4.07266	0.0883889	-0.91778	0.315264	cluster5
	ENSOARG00020005756	0.20395	0.0664359	0.263483	-0.0699755	0.0122063	0.121606	-0.145232	-0.584923	-0.255861	-0.220922	-0.677585	0.42346	-0.179823	-0.0101605	0.160436	2.73291	-0.0895563	-0.382745	0.361339	cluster5
	ENSOARG00020005995	-0.447177	0.071904	-0.255293	-0.0769532	0.0583342	0.368286	0.454542	1.03902	0.199802	-0.476336	-0.773922	0.594051	-0.145264	0.112794	0.301968	5.83571	0.0554479	-0.216546	0.383215	cluster5
	ENSOARG00020006134	-0.368352	-0.209719	0.334927	0.0296123	-0.0633374	-0.116536	1.54396	-1.21152	0.351336	0.0856122	-1.05516	0.416822	0.335576	0.132172	-0.0407079	3.77226	1.22213	-0.0418097	0.30549	cluster5
	ENSOARG00020006199	-0.562284	-0.0523188	-0.0893482	0.14371	-0.170302	-0.0844412	0.114637	-0.904015	-0.0140051	-0.360879	-0.619912	0.193379	-0.325445	0.0826974	0.107977	2.84027	0.0232388	-0.199086	0.282782	cluster5
	ENSOARG00020006919	-0.222147	-0.107705	-0.235556	-0.247686	0.293703	0.260377	0.224244	-1.0949	-0.240516	-0.234093	-1.35554	0.309467	-0.093064	-0.282168	0.331741	3.73741	-0.31465	-1.04972	-0.0901086	cluster5
	ENSOARG00020007883	-0.456132	-0.428364	0.175786	-0.504034	-0.482738	-0.00539841	-0.236289	-1.79826	-0.729724	-1.06543	0.0106582	0.633677	-0.781607	-0.869474	-0.0986906	3.18083	-0.211192	-1.44134	-0.22119	cluster5
	ENSOARG00020008671	-0.0618744	0.0108075	-0.249832	-0.248089	0.00612356	0.137862	0.235736	-1.00404	-0.173947	-0.296512	-0.187661	0.387092	-0.43294	-0.0743131	0.150713	4.03849	0.184554	-0.511329	0.585176	cluster5
	ENSOARG00020009832	0.106835	-0.694094	-0.35433	0.344866	-0.155939	0.719083	0.0552425	-0.957085	-0.178273	-0.516763	-1.45372	0.401956	-0.0622472	-1.1736	0.19028	3.77895	-0.484702	-0.46009	0.263827	cluster5
	ENSOARG00020010894	-0.264338	0.0259379	-0.0099366	-0.0574948	0.0371816	-0.0229892	0.243391	-0.335177	0.242033	-0.0118846	-0.922853	0.21223	0.0959813	-0.0768654	0.143301	3.34688	-0.212615	-0.252078	0.108751	cluster5
	ENSOARG00020012148	-1.02496	0.0617306	-1.11856	1.18742	0.262117	-0.122231	-0.253099	-0.276155	-1.51387	-1.63008	-1.69449	0.518808	0.602274	-0.644717	1.77543	2.99798	-0.0119229	0.477604	-0.218097	cluster5
	ENSOARG00020012282	-0.480652	0.17897	-0.182934	-0.34581	-0.263672	0.0271281	0.192829	-1.24149	0.0583548	-0.642006	-0.509842	0.213352	-0.350639	-0.701334	-0.0284281	3.43024	-0.0919196	-0.690387	0.367517	cluster5
	ENSOARG00020000365	0.266387	-0.0918013	-0.114004	-0.0345205	-0.0781477	0.282545	-0.00387197	-1.50729	0.438131	-0.457707	0.220906	0.295186	-0.192361	0.503576	0.113012	2.6317	0.250751	0.140477	0.302317	cluster5
	ENSOARG00020000520	-0.613957	-0.0693663	0.267693	0.0705518	0.205843	0.183306	0.194907	-0.474301	0.604539	-0.0372435	-0.958057	0.268964	-0.0703674	0.0355213	0.104415	2.80698	0.162705	0.410707	-0.0126723	cluster5
	ENSOARG00020000891	0.0214151	0.196033	-0.335214	0.264625	-0.419113	-0.201474	0.460267	-0.391666	-0.0764501	-0.552339	-0.324293	-0.0705814	-0.415251	-0.772197	0.872316	3.28084	0.0970284	-0.650898	0.773846	cluster5
	ENSOARG00020001045	-0.326891	0.265002	0.18379	-0.384922	-0.0148635	0.0229028	-0.0121461	-1.02449	0.245255	-0.306107	-0.409767	0.387674	-0.219039	0.257776	-0.0453493	2.86487	0.027231	0.0527991	0.493323	cluster5
	ENSOARG00020001325	-0.281952	0.0189806	-0.45157	-0.303288	-0.271623	0.0401898	0.309687	-1.2046	-0.187866	-0.818948	-0.318176	-0.162267	-0.45632	-0.409571	0.158273	4.03709	-0.191582	-0.764946	0.631121	cluster5
	ENSOARG00020001496	0.234466	-0.183717	-0.434764	0.458741	-0.588889	0.171254	0.219536	-1.63711	-0.492318	-0.609213	-0.148359	0.546877	-0.129796	-0.711461	-0.154334	3.59281	-0.637848	-1.12156	0.189824	cluster5
	ENSOARG00020001625	0.273342	1.00747	0.315432	-0.752879	-0.332955	-0.372898	-0.698013	-0.307053	-0.13563	-0.0287109	0.484932	-0.234549	-0.167365	-0.146014	0.267956	3.25246	0.21833	-0.869895	0.640497	cluster5
	ENSOARG00020001760	-0.0266515	-0.309464	0.403686	-0.119618	0.290415	0.238293	-0.194883	-0.392746	-0.559774	-0.461446	0.270739	0.898025	0.170913	-0.621061	0.708652	2.66381	-0.445875	-2.21074	0.107704	cluster5
	ENSOARG00020002535	-0.125438	-0.292316	-0.472787	-0.0118942	-0.889326	-0.328511	0.0761063	-1.33339	-0.670867	-0.754689	0.347166	-0.688202	-0.463203	-0.532575	-0.0690278	1.73682	0.125613	-1.17385	0.339766	cluster5
	ENSOARG00020002705	-0.240226	0.151106	-0.00587138	-0.319903	0.0626596	-0.0930737	0.125744	-0.920651	0.131376	-0.465518	-0.332021	0.198723	-0.285951	0.255988	0.0399459	3.03377	-0.0958002	-0.528672	0.315797	cluster5
	ENSOARG00020005087	3.03383	0.0811684	-0.716617	-0.438121	-1.99215	-0.209978	0.0763569	-1.72693	-0.393755	-0.106763	1.22822	0.404599	-0.833062	-0.957244	-1.01178	3.28226	0.15624	-1.19613	0.29333	cluster5
	ENSOARG00020005142	-0.148133	-0.600319	-0.843326	0.487299	2.44697	0.745139	-0.303237	-1.20936	-1.41729	-0.11941	0.623385	0.927158	0.227353	-0.144662	0.383283	2.31327	0.349877	-1.28351	0.658972	cluster5
	ENSOARG00020005747	-1.41704	0.166776	-1.26615	0.156154	-0.162663	0.473912	-0.0471979	-1.4649	0.660286	-1.13298	-0.49939	-0.646999	0.0588594	-0.187516	-0.282596	2.04982	-0.599461	-0.0794985	0.142209	cluster5
	ENSOARG00020007215	-0.03066	0.0553993	-0.382854	0.010831	-0.312884	0.171785	0.0796566	-0.994913	0.335695	-0.61366	-0.138154	0.0169619	-0.317185	-0.127062	0.211792	3.75709	-0.2065	-0.785423	0.528313	cluster5
	ENSOARG00020008104	0.0204438	-0.0516568	0.079967	0.556799	-0.229825	0.292689	0.149989	-1.00611	-0.529735	-0.273096	-0.304284	0.572582	0.0928613	-0.577715	0.352676	2.23555	-0.650806	-1.49961	-0.0651592	cluster5
	ENSOARG00020010514	-0.114453	-0.0306111	0.0162717	-0.438072	-0.223399	-0.143053	0.0962114	-1.08192	-0.0375166	-0.625635	-0.510274	0.391484	-0.567444	-0.0954302	0.377328	3.99326	-0.0218925	-1.06589	0.76758	cluster5
	ENSOARG00020010612	-0.181988	0.24283	-0.753849	0.21148	-0.150562	-0.558616	0.202941	-0.62453	-0.799661	-0.354166	-1.14584	0.228849	-0.230052	0.356569	0.254031	2.4213	-0.034166	-1.46254	0.543272	cluster5
	ENSOARG00020002205	-1.67977	-1.06777	-2.50224	0.27946	0.175551	-0.501788	0.978469	-0.467895	-0.601933	-0.293606	0.264657	2.00756	0.0444153	-0.0982988	-0.121161	2.8688	0.59249	0.369985	1.55257	cluster5
	ENSOARG00020002342	0.309488	0.846849	0.813381	0.399092	1.03008	0.592547	0.670894	0.179134	0.381092	0.367024	1.05381	1.00591	0.71816	0.533078	0.763108	3.44898	0.667847	0.206338	0.569032	cluster5
	ENSOARG00020002503	0.347088	0.0157962	-1.42132	0.875147	-0.242638	-0.530107	0.018788	-0.965679	1.11074	-0.164327	0.15065	0.713642	-0.252273	-0.49021	-0.411088	2.94064	-0.949338	1.48197	-0.198078	cluster5
	ENSOARG00020002514	0.362798	0.219394	-0.204383	-0.0611868	0.318909	-0.0905038	0.535295	-0.556527	0.24651	-0.050804	-0.00591633	0.234107	0.258043	0.0670801	0.197955	3.01414	0.223381	-0.115829	0.278075	cluster5
	ENSOARG00020002529	-0.475752	0.239656	0.145705	-0.01371	0.280883	-0.247342	0.996014	-1.15683	0.832228	-1.95234	1.82871	0.411972	-1.13527	-0.819998	-1.03052	3.05607	0.291201	-0.71624	0.57663	cluster5
	ENSOARG00020002685	-0.228068	-0.588961	-0.396388	0.124291	-0.179966	-0.082655	-0.315102	-0.617476	0.0681967	-0.406514	0.00612909	0.662396	-0.274507	0.0184182	0.181116	3.03383	-0.509382	-1.37021	0.720247	cluster5
	ENSOARG00020013507	-0.634643	0.207391	-0.817874	-0.262532	-0.112628	-0.124557	0.393453	-0.943178	0.0134495	-0.44591	-0.119738	-0.0949317	-0.244261	-0.26391	-0.289036	2.15153	0.0810989	-0.246913	0.678432	cluster5
	ENSOARG00020014037	-0.716213	0.0498	0.0410896	-0.00260751	-0.167198	0.124941	-0.0630007	-0.600754	-0.223336	-0.220039	-0.498277	0.0891156	0.10457	-0.321569	0.253701	2.62212	-0.181969	-0.332576	-0.0698754	cluster5
	ENSOARG00020015205	-0.0990045	0.216039	0.0355458	-0.250062	-0.141147	0.0576728	0.176062	-1.14358	-0.0523657	-0.22954	-0.423029	0.466735	-0.28015	0.0505306	0.409381	2.59696	0.0678304	-0.365874	0.291682	cluster5
	ENSOARG00020000414	0.0726172	0.0992553	0.176197	-0.209732	-0.0422831	0.0633352	-0.0347006	-1.0513	-0.0742628	-0.106721	-0.42554	0.293222	-0.151916	0.123889	0.391538	3.44146	-0.144644	-0.306331	0.19838	cluster5
	ENSOARG00020000447	0.248045	0.0589975	0.21871	0.0418419	-0.266733	-0.212739	0.310392	-1.02985	-0.709505	-0.271975	0.0335533	0.422529	-0.232153	-0.551269	0.237004	2.1928	0.0521452	-0.308684	0.197435	cluster5
	ENSOARG00020000593	0.903531	0.488565	-1.35736	0.577499	-0.577929	0.216618	0.084152	-0.624245	-0.192185	0.566027	-0.186892	1.12541	0.55486	0.907336	0.272433	3.65794	-0.162428	-0.491134	-0.314436	cluster5
	ENSOARG00020001047	-0.639336	0.0939478	-0.386246	-0.531818	-0.108381	0.494987	0.132725	0.0767514	-0.483404	0.0428247	-0.586912	0.594605	0.814709	0.335563	0.568116	3.57674	-0.0357403	-0.257525	0.206401	cluster5
	ENSOARG00020001772	-0.468888	0.0149684	-0.353166	-0.327069	-0.0112525	0.0135032	0.123966	-1.71945	-0.101633	-0.405624	-0.561836	0.0378099	-0.37068	-0.0225339	0.336391	4.39249	-0.107779	-0.597107	0.515289	cluster5
	ENSOARG00020001977	-0.92874	0.104373	-0.230458	-0.198211	0.0764383	0.358439	-0.18109	-0.418275	-0.267973	-0.404262	-0.741695	0.161459	0.08067	-0.324623	0.17105	3.09118	-0.698103	-1.22894	0.152785	cluster5
	ENSOARG00020002399	-0.254614	-0.22675	-0.610885	-0.181167	-0.140866	0.0356942	0.0752306	-0.88303	-0.111296	-0.553312	-0.699521	-0.102702	-0.2802	-0.0997298	-0.0108063	3.318	0.0488752	-0.266626	0.310297	cluster5
	ENSOARG00020002407	0.50269	0.336486	-0.433193	-0.349831	-0.00583005	0.169793	-0.0469619	-1.86421	0.0544298	-0.56513	0.0654587	0.449751	-0.414376	-0.0123142	0.724698	4.38838	0.0915132	-0.387471	0.584799	cluster5
	ENSOARG00020002632	-0.522346	-0.212298	-0.283506	0.199167	0.325889	-0.0572188	0.266495	-0.233741	0.176701	-0.143281	0.0382414	0.0522761	0.173264	0.0872067	0.615696	2.9406	-0.215058	-0.613311	-0.104574	cluster5
	ENSOARG00020002666	-0.701951	-0.453424	-0.894726	-0.42011	-0.222665	-0.459726	0.109156	-2.39922	-0.965401	-0.963379	-0.953646	0.129366	-0.952102	-0.0625593	-0.687915	2.85699	-0.297606	-1.16897	-0.248579	cluster5
	ENSOARG00020002735	0.0284448	0.143578	-0.0626238	-0.120719	-0.0852354	0.255675	0.17429	-1.74014	-0.108539	-0.436735	-0.0408129	0.502054	-0.327662	0.181307	0.388532	4.36007	0.174832	-0.633604	0.336926	cluster5
	ENSOARG00020003030	0.0274708	0.1207	-0.410603	-0.241483	-0.20196	0.152038	0.0423834	-1.29737	-0.0565664	-0.527227	-0.110521	0.0895069	-0.487497	-0.0205862	0.340924	4.02952	-0.182951	-0.0999106	0.586886	cluster5
	ENSOARG00020003354	0.614328	0.340276	0.163528	0.181409	0.188244	0.552119	0.129537	-1.07961	0.667091	-0.110424	-0.549772	-0.291429	0.246586	0.715103	0.390115	4.35876	0.148881	0.0982583	0.738108	cluster5
	ENSOARG00020003403	-0.154806	0.144285	-0.0585576	-0.282982	-0.0616877	-0.0719119	0.108906	-0.914795	-0.0925463	-0.374841	-0.948436	0.173346	-0.119704	-0.193614	0.189596	5.04094	-0.247156	-1.05518	0.351321	cluster5
	ENSOARG00020003813	-0.672025	0.073262	-0.316199	0.00286634	0.475521	-0.110157	-0.156983	-0.497402	-0.171405	-0.356267	0.43372	-0.0901827	-0.377676	-0.666995	-1.67438	2.89555	-0.748973	-1.30139	0.544489	cluster5
	ENSOARG00020005817	-0.161047	0.0704202	-0.194117	0.24117	0.0748636	0.560726	0.207419	-0.63634	-0.103027	-0.329711	-1.45266	0.252619	0.033024	-0.295823	0.0501053	4.45687	-0.221002	-1.83317	0.0554113	cluster5
	ENSOARG00020009053	0.692261	0.178787	-0.758774	0.054584	-0.357913	1.1774	0.303089	-1.44639	-1.25025	-1.13423	-1.2069	0.88345	0.0452003	0.374604	1.08768	3.54249	-3.35973	-0.83343	0.905158	cluster5
	ENSOARG00020015711	0.446076	0.207765	-0.122003	-0.113106	0.29849	0.334991	0.0334559	-0.82367	-0.213054	-0.573285	-1.05054	-0.104059	-0.387415	-0.566938	0.0523198	3.34397	-0.33109	0.122596	0.0955968	cluster5
	ENSOARG00020006617	-0.444625	0.176733	-0.832458	-0.702481	-0.32477	-1.50348	-0.134596	-1.07138	-1.30918	-1.3351	-0.689751	-0.0582635	-0.335142	0.138272	-1.46902	1.96371	0.603222	0.566884	0.809095	cluster5
	ENSOARG00020008061	-0.127783	0.0218034	-0.228834	-0.188993	0.0365469	0.194456	0.261253	-0.972671	0.00824655	-0.550088	-0.461368	0.24466	-0.212236	-0.0410333	0.684943	5.43465	-0.0178254	-0.98171	0.727017	cluster5
	ENSOARG00020008467	0.0471469	0.321243	0.283995	0.000926577	-0.22559	-0.292967	0.414158	-0.955127	0.531999	-0.0362272	-0.0677748	0.216291	-0.167337	-1.75216	-0.534982	2.48837	-0.358797	-0.650219	-0.18681	cluster5
	ENSOARG00020008549	-0.157309	-0.0893054	0.446454	-0.301251	0.589899	0.104943	-0.0226633	-0.511574	0.346789	-0.225244	-0.623032	0.0339629	0.0882015	-0.280045	0.332779	2.83094	0.24608	-0.562185	0.170057	cluster5
	ENSOARG00020010609	-0.55089	0.133493	-0.460251	-0.238892	-0.117928	0.215757	0.215714	-1.2397	0.0424331	-0.624563	-0.576303	0.430715	-0.410177	-0.0575909	0.387469	4.6686	-0.0655399	-0.830249	0.587259	cluster5
	ENSOARG00020012168	-0.826741	-0.249984	-0.454463	-0.0403742	0.356442	-0.309494	0.362693	-0.777707	-0.0671003	-0.574726	-0.135739	0.685324	-0.43354	-0.324223	-0.472341	4.63835	-0.209895	-0.758834	-0.262399	cluster5
	ENSOARG00020012556	-0.175688	1.04865	-0.971236	-0.662318	0.844293	-0.201147	-0.247118	-1.63252	-0.847036	-0.500415	0.268834	0.307057	-0.235012	-0.363146	0.890854	2.63585	0.252733	-1.48195	0.486527	cluster5
	ENSOARG00020014046	-0.256408	-0.0229375	-0.070747	-0.0774959	0.272676	-0.0533133	0.0514661	-0.478271	0.177239	-0.168876	-0.300485	0.00477349	0.111956	-0.120692	0.11855	3.09477	-0.03923	-0.337858	-0.0717335	cluster5
	ENSOARG00020015356	0.358983	0.547583	0.288556	-1.27511	0.219154	0.660643	-1.32628	-0.209311	-0.209291	-1.37443	-0.53721	0.00609112	-0.115873	-0.474152	-2.34456	3.5631	-1.05059	-0.206747	1.04648	cluster5
	ENSOARG00020018598	-0.118494	0.16669	-0.164402	-0.173388	-0.213852	0.201473	0.0783169	-0.968993	-0.523924	-0.488626	-0.308568	0.208391	-0.167127	-0.529247	0.248324	2.09956	-0.224093	-0.496169	0.140926	cluster5
	ENSOARG00020006599	-0.424669	0.106152	-0.276178	-0.0458483	-0.180028	0.104965	0.236967	-1.23603	-0.378793	-0.469295	-0.138451	0.233129	-0.303311	-0.234489	-0.00714206	3.25722	-0.0505024	-0.575045	0.440389	cluster5
	ENSOARG00020015084	-0.46833	0.132871	-0.128628	-0.18935	-0.626738	-0.0548459	0.511498	-1.30356	0.0458612	-0.606193	0.411338	0.394044	-0.352945	-0.0266913	-0.0371653	3.20204	-0.0434817	-0.726087	0.168898	cluster5
	ENSOARG00020015921	0.176787	0.252041	-0.510417	-0.278596	-0.153926	-0.166311	-0.4407	-0.936641	-1.75856	-0.252488	-0.787975	0.162454	-0.0202255	-0.326047	-0.929148	3.06598	-0.877698	-1.94506	0.23785	cluster5
	ENSOARG00020018389	-0.137776	0.289762	-0.319954	-0.320008	0.30257	-0.137301	0.142393	-0.521843	-1.84876	-0.384555	-0.0681752	0.477214	-0.0553011	-0.10162	0.0982473	2.82317	-0.53914	-1.47162	0.528164	cluster5
	ENSOARG00020020191	-0.447161	0.0126655	0.199049	-0.0779772	-0.144036	0.0789606	0.120451	-0.93038	-0.480436	-0.394093	-0.555648	0.350211	-0.0124121	0.0420148	0.0970059	2.55104	0.384608	-1.0275	0.252419	cluster5
	ENSOARG00020020942	0.056146	-0.0922866	0.637817	-0.215901	-0.0318671	0.249285	-0.152983	-0.674846	0.150821	-0.353309	0.689321	0.524	-0.0935441	0.0792525	-0.240856	2.62039	-0.00889857	-0.616764	0.00406221	cluster5
	ENSOARG00020021074	-0.299721	0.174047	-0.595662	-0.366422	-0.289115	0.102072	0.192643	-1.64606	-0.284394	-0.577898	-0.173799	-0.154764	-0.51704	-0.0384464	-0.0702737	4.20384	-0.0044831	-0.805226	0.534405	cluster5
	ENSOARG00020021538	-0.207727	0.00202321	-0.246066	-0.168162	-0.096131	-0.341194	0.180402	-1.21631	-0.039451	-0.579391	-0.465939	0.476138	-0.243348	0.0514348	0.353007	4.01728	0.186453	-0.380742	0.589846	cluster5
	ENSOARG00020023296	0.071653	-0.07067	0.0656397	-0.0810269	0.103066	-0.0521721	0.611758	-0.694594	0.404116	-0.439229	0.297306	0.516341	-0.119619	0.403144	0.438016	2.94924	0.186544	-0.86486	0.438829	cluster5
	ENSOARG00020023731	-0.851028	0.214148	-0.0768655	-1.40492	0.660948	-0.688642	0.154772	-1.69008	-0.17392	0.225503	-0.209422	0.177847	-0.976506	-1.01131	-0.977339	2.0705	-0.270108	-1.90456	1.38048	cluster5
	ENSOARG00020023860	-0.188278	0.0447386	0.52282	-0.130864	0.164802	0.402762	0.100955	-0.726917	-1.35565	-0.119336	0.175615	0.376088	0.122109	0.685864	0.369643	2.47656	0.295103	-0.793536	0.400013	cluster5
	ENSOARG00020001901	-0.543133	0.145414	0.00114838	-0.443121	-0.313838	-0.0237574	0.158974	-1.2856	-0.302531	-0.58777	-0.450667	0.473379	-0.297588	-0.322498	0.141723	2.70754	-0.0931444	-1.1811	0.430069	cluster5
	ENSOARG00020001973	-0.191248	-0.207828	1.02024	-0.525671	-0.612548	-0.349099	-0.292403	0.695932	-0.14916	1.3135	-1.13933	0.621977	0.414638	0.270836	-0.152653	3.74752	0.242434	-1.29257	-0.206669	cluster5
	ENSOARG00020002143	0.225862	-0.0786779	-0.559803	0.59066	0.0522826	0.0942077	0.20464	-1.38969	0.127479	-0.383304	-0.396475	0.847784	-0.50535	0.628569	1.09918	2.25426	0.0615564	-0.63116	-0.182444	cluster5
	ENSOARG00020002321	-0.115235	0.199525	-0.108558	-0.238295	0.183752	-0.118888	-0.0116853	-0.461008	-0.236107	-0.111064	-0.604123	0.22741	-0.380079	-0.0888842	0.458024	4.66663	-0.0736315	-1.05521	0.44429	cluster5
	ENSOARG00020003270	0.315121	-0.402121	0.260029	0.608395	-0.143862	0.719978	-0.1105	-0.959093	-0.605144	-0.129768	-0.631658	0.922229	-0.179557	0.170262	0.056388	2.36907	-0.699054	0.0822598	0.268309	cluster5
	ENSOARG00020003294	1.45333	0.0584244	-0.00615134	-0.57764	0.840427	-0.294792	-0.000625819	0.988754	0.0842965	-0.706552	2.25343	0.750261	0.0337014	-0.140571	-1.21625	4.01618	0.0663472	-1.7082	0.634659	cluster5
	ENSOARG00020003471	-0.743134	-0.294318	-0.021438	-0.555215	-0.972072	-0.30933	-0.118545	-1.52167	-1.49993	-1.00802	-0.846225	-0.242719	-0.708797	0.308818	-0.751616	5.81106	-0.342108	-2.73378	-0.0829466	cluster5
	ENSOARG00020003616	-0.18591	-0.106036	0.133255	-0.523283	-0.0330457	-0.217872	0.0344635	-0.557843	-0.800424	-0.409732	-1.00272	0.486861	-0.52064	-0.213084	0.335032	4.28118	-0.115275	-1.88119	-0.0988383	cluster5
	ENSOARG00020003734	-0.534799	0.0708248	0.0188392	-0.286425	-0.0946587	0.0217401	0.123901	-0.875284	-0.0650318	-0.322614	-0.506781	0.106829	-0.334057	-0.29656	0.199354	3.43189	-0.074908	-0.524851	0.482396	cluster5
	ENSOARG00020003803	-0.45303	0.182991	-0.289749	-0.164757	-0.0890731	0.118175	0.207333	-0.837804	-0.0719404	-0.499676	-0.734947	0.214923	-0.324553	-0.283831	0.178619	3.77086	-0.0104975	-0.897008	0.449675	cluster5
	ENSOARG00020003993	-0.34615	0.0673216	-0.0666654	-0.199674	-0.229897	0.413726	1.25611	-0.853135	-0.327976	-0.490156	-0.601647	0.388001	-0.388788	-0.103851	0.317819	5.22208	-0.484077	-0.748209	0.538041	cluster5
	ENSOARG00020005041	0.0753381	-0.501646	0.14825	0.435974	0.596525	0.8746	0.0875136	-0.494523	-1.28727	-0.480533	-0.326411	0.301674	-0.0451948	2.30861	1.70891	1.99668	0.0278881	-2.98785	0.398371	cluster5
	ENSOARG00020005323	0.0737025	0.111942	-0.0386002	-0.0527431	0.089806	0.0443166	0.527623	-0.527024	0.0992755	-0.485462	-0.60211	0.155474	-0.0131856	-0.655841	0.737585	3.61601	0.310565	-0.213612	0.723693	cluster5
	ENSOARG00020006100	0.484651	0.330391	0.179627	0.605357	-0.0214961	0.445196	0.0565218	-0.547793	0.33256	0.10069	-0.678716	-0.0146578	0.16426	-0.887484	-0.0923745	3.07118	-0.655229	-0.072029	0.129014	cluster5
	ENSOARG00020006808	-0.166218	0.512754	-0.369744	-0.315226	-0.0404825	0.114855	0.0848471	-0.954647	-0.145262	-0.54	-0.24309	0.58944	-0.564361	-0.320459	0.72096	3.28111	0.00728513	-1.02918	0.97506	cluster5
	ENSOARG00020000431	-0.383826	0.360875	0.180507	0.74648	2.48544	0.950584	0.213146	0.929388	-0.739896	-0.949776	-1.06152	0.459007	0.56615	-1.10853	0.39835	2.93548	-0.968781	-1.56928	-0.497585	cluster5
	ENSOARG00020000548	-0.262127	0.0749797	-0.389327	0.276813	0.106479	0.705288	-0.0493984	-1.73883	0.10399	-1.26841	0.348496	0.534337	-0.211012	-0.457503	0.584424	4.34173	-0.0631977	-1.36403	0.726663	cluster5
	ENSOARG00020000847	-0.851956	0.245358	-0.231562	-0.502647	-0.109342	-0.192358	-0.248639	-1.45492	0.204714	-0.513076	-0.893847	0.491836	-0.394749	-0.659812	-0.0133925	2.87982	-0.0742204	-0.717407	0.587801	cluster5
	ENSOARG00020001221	-0.370924	0.289682	-0.808328	-0.397883	-0.124202	0.00728399	0.239738	-2.4669	-0.492576	-0.69948	-0.406492	1.16399	-0.150332	-0.181696	0.0573305	3.50907	-0.0293196	0.326531	0.133954	cluster5
	ENSOARG00020001289	-0.290416	0.237874	-1.66723	-0.0647332	0.615465	-0.219007	-0.59643	-3.2161	-1.13787	-0.634056	-0.474659	1.13052	0.602265	0.0456073	0.0111371	3.73038	0.437098	-0.877491	0.186527	cluster5
	ENSOARG00020001418	-0.914784	0.22165	-0.182149	0.0289302	-0.134767	0.189063	0.230881	-1.60411	0.0429442	-0.784414	0.115321	0.798263	0.518186	-0.467792	-0.156992	4.00777	-0.124639	-0.990329	0.767108	cluster5
	ENSOARG00020002297	0.390122	-0.160899	-0.789407	0.108722	-0.296056	-0.299238	0.986722	-0.299799	0.142983	-0.135283	-0.338122	-0.079517	-0.216042	-0.0823279	-0.0732769	3.91535	-0.471719	-0.718397	0.900239	cluster5
	ENSOARG00020002362	0.0220009	0.0551057	-0.196056	0.0139612	0.219097	-0.172893	0.274787	-0.479699	-0.0544379	-0.42569	-0.1156	0.366256	-0.257497	-0.409289	-1.05309	3.19301	0.245873	1.93547	0.692757	cluster5
	ENSOARG00020002499	0.292839	0.114833	0.421396	0.659957	-0.524138	-0.0346458	-0.160671	-0.821838	0.13948	-0.479361	0.102337	0.165349	-0.120313	0.319628	-0.773631	2.30442	-1.01488	-0.581632	0.513091	cluster5
	ENSOARG00020002634	-0.398465	0.0248796	0.127331	-0.106329	0.163953	0.0414915	0.0520999	-0.303745	0.162688	0.0616705	-0.508209	0.125668	-0.123429	0.0377551	0.231835	2.50783	0.0314568	-0.61293	0.240464	cluster5
	ENSOARG00020002887	-0.46745	0.0333727	-0.485617	-0.0783939	0.080274	0.137494	0.413051	-1.23934	-0.126997	-0.623513	-0.473476	0.141001	-0.266099	-0.416572	0.396446	5.63126	-0.13082	-1.08876	0.604823	cluster5
	ENSOARG00020002901	-0.253961	-0.0699309	-0.41552	-0.270378	-0.50098	-0.321845	-0.117775	-0.836744	-0.321764	-0.315126	-1.04812	-0.403005	0.454571	-0.428685	0.258273	3.90637	-0.59608	-0.0468369	-0.404167	cluster5
	ENSOARG00020003311	-0.396801	-0.13089	-0.145749	0.249472	-1.23832	-0.0718368	1.93047	0.0125534	-0.468087	-0.317602	-0.0453475	-0.622545	-0.765222	-0.330732	-0.524252	4.59331	0.150454	-0.407548	0.916116	cluster5
	ENSOARG00020003436	-0.521229	-0.0984916	-0.0313355	-0.407063	0.0408735	-0.244865	0.019423	-0.79171	0.0640224	-0.435352	-0.510654	-0.0203769	-0.225501	-0.00857386	0.0782566	3.09504	0.114033	-0.48283	0.376645	cluster5
	ENSOARG00020004962	0.0638236	0.00353798	0.393022	-0.129177	-0.105693	-0.195905	0.0469492	-0.383961	-0.168437	-0.159056	-0.351363	0.232239	-0.27566	-0.041671	0.178718	2.69924	0.131338	-0.55612	0.427299	cluster5
	ENSOARG00020005765	0.711698	0.0749861	-0.220947	-0.190397	-0.748257	0.576341	0.50381	-0.337833	-1.48242	-0.158073	0.52308	0.70235	-0.599389	2.2433	0.63747	2.97048	0.302853	-1.15254	-0.0315377	cluster5
	ENSOARG00020006254	-0.409233	0.298428	0.0171447	-0.344791	-0.0124771	-0.0797531	-0.116227	-0.874245	0.470117	-0.335022	-0.31718	0.424829	-0.265504	-0.50621	0.0931786	2.4028	0.0478637	-1.02028	0.600957	cluster5
	ENSOARG00020007093	-0.246987	-0.134526	0.0830965	0.0235893	-0.122243	-0.00950323	0.168597	-0.882668	-0.174814	-0.401948	-0.50168	0.343191	-0.277617	-0.287993	0.111035	2.92314	-0.085165	-0.419212	0.295651	cluster5
	ENSOARG00020007597	0.143508	0.00117368	0.0806373	-0.419887	-0.0434068	0.17174	-0.116942	-1.80509	-0.294575	-0.378378	0.356889	0.686897	-0.281733	-0.255234	0.582675	4.17463	-0.310704	-0.311832	0.498344	cluster5
	ENSOARG00020007783	-0.202976	-0.0602655	-0.088715	-0.074432	-0.456401	0.109259	-0.273346	-0.973502	-0.242413	-0.539097	-0.680746	0.312303	-0.289614	-0.45594	0.394285	2.96109	-0.428113	-0.184417	0.289784	cluster5
	ENSOARG00020009448	-0.691489	0.00434072	-0.83113	-0.1064	-0.312716	0.163262	0.136125	-1.11244	-0.173995	-0.539334	-0.198118	0.185802	-0.108168	0.048372	0.339003	2.85096	0.0592699	0.0243514	0.690614	cluster5
	ENSOARG00020010173	-0.302722	0.0752426	0.00471542	-0.248275	0.259549	0.116491	0.231834	-1.05515	0.326124	-0.276744	-0.505642	0.17876	-0.141618	-0.300361	0.308096	3.06738	-0.161834	-0.702205	0.462594	cluster5
	ENSOARG00020018860	0.354572	-0.766746	0.244509	-0.50801	0.50769	0.900746	-0.109338	-0.349089	0.079245	-0.575751	0.401358	-0.282984	-1.39332	0.379912	2.08928	3.98347	-0.426513	-0.293994	1.5836	cluster5
	ENSOARG00020019613	-0.108676	-0.027356	-0.184522	-0.0504467	-0.185414	0.153515	0.17384	-1.28125	-0.274962	-0.481286	-0.154727	0.257228	-0.338801	-0.2085	0.300505	2.55558	-0.128813	-0.799891	0.222999	cluster5
	ENSOARG00020000907	-0.0731346	0.0982721	0.0873925	-0.112131	0.0352892	-0.0280121	0.117232	-0.673292	-0.101658	-0.0131962	-0.0960833	0.329682	0.149403	0.177317	0.0190334	2.4655	0.070835	-0.480362	0.12238	cluster5
	ENSOARG00020002394	-0.324828	0.0655309	-0.342663	-0.369249	-0.257364	-0.142181	0.0298347	-1.55495	-0.348091	-0.567339	-0.310529	0.0345913	-0.403362	-0.54793	-0.0391352	2.41373	-0.0166806	-0.545518	0.216107	cluster5
	ENSOARG00020002651	0.0667025	0.248296	-0.00289919	-0.0687151	-0.0964355	-0.351406	0.620039	-0.874995	-0.101436	-0.132473	0.0137726	0.45861	-0.226581	-0.401759	0.509231	3.12536	0.168885	-0.0544828	0.624682	cluster5
	ENSOARG00020002823	0.561634	0.0941386	0.177593	-0.0463854	-0.00737294	0.0192669	0.144236	-0.802812	0.0500998	-0.243617	-0.701915	0.263276	-0.199654	-0.0463122	0.181907	2.75167	0.335375	0.115431	0.303588	cluster5
	ENSOARG00020002883	-0.385778	0.209899	-0.369543	-0.505738	-0.29404	-0.128995	0.0127352	-1.33313	-0.477398	-0.408071	-0.310612	0.517656	-0.113154	-0.121234	0.127813	2.05351	-0.0977419	-0.741941	0.187114	cluster5
	ENSOARG00020002956	-0.708732	-0.122808	-0.0332925	-0.11455	-0.38503	-0.00841128	-0.200228	-0.896904	-0.422129	-0.441167	-0.51862	0.365723	-0.375001	0.208812	0.00140736	2.9443	-0.265155	-1.0852	-0.0746218	cluster5
	ENSOARG00020004665	-0.784632	-0.424449	-0.714937	-0.155867	-0.0930413	0.0440678	0.574641	-1.94614	0.104502	-0.533473	0.573003	-0.369053	-0.178212	0.125764	-0.327483	3.0091	0.129223	-2.3023	0.258474	cluster5
	ENSOARG00020004859	-0.242183	0.160048	-0.647061	-0.00281912	-0.19142	0.260831	0.0325705	-1.37937	-0.0532139	-0.322667	-0.467573	0.0329516	-0.511478	-0.0914556	0.323717	2.58921	-0.0438604	-0.86041	0.304189	cluster5
	ENSOARG00020004987	-0.365768	-0.0223514	-0.324885	0.203789	-0.142935	0.0541192	0.203661	-1.2201	-0.205861	-0.193756	-0.459464	0.347124	-0.179819	0.135074	0.269533	3.27116	-0.128583	-0.400092	0.189966	cluster5
	ENSOARG00020005005	-0.373016	0.0453494	-0.115015	-0.158576	-0.186885	0.0409046	0.165162	-1.17731	-0.284655	-0.376822	-0.557593	0.146819	-0.300068	0.0577983	0.166388	3.903	-0.119495	-0.456444	0.249798	cluster5
	ENSOARG00020005465	-0.649882	0.565121	-1.47204	-0.0805662	0.504139	0.147213	-0.0352108	-0.947153	-0.989026	-0.0619983	0.588103	1.53211	-0.225797	0.319124	-1.41172	2.51182	0.239878	0.41009	0.547333	cluster5
	ENSOARG00020009713	0.579232	0.0481349	0.573391	-0.221235	-0.347704	-0.0307136	-0.24451	-0.830343	-0.364541	-0.409274	-0.307711	0.534796	-0.294928	-0.177169	-0.0357457	2.4636	-0.233919	-0.776758	0.405953	cluster5
	ENSOARG00020009770	-0.224775	-0.272675	0.198255	-0.273577	-0.395787	-0.0174347	0.151328	-0.629571	-0.142183	-0.399004	-0.768995	-0.0226721	-0.266213	-0.49718	-0.293131	3.82204	-0.15584	-0.925433	0.198656	cluster5
	ENSOARG00020011279	-0.460645	-0.075555	-0.183802	-0.13868	0.0377091	0.0580841	0.0730319	-0.757795	-0.363464	-0.245832	-0.451695	0.149884	-0.264565	0.233649	-0.122893	3.3735	0.160619	-0.944252	0.410613	cluster5
	ENSOARG00020011843	-0.682143	0.30038	-0.663562	-0.361748	0.175956	0.167063	0.361891	-0.657612	-0.0763287	-0.325176	-0.364253	0.51428	-0.548615	0.147424	0.0094284	4.1435	0.264427	-0.834239	0.748327	cluster5
	ENSOARG00020013011	0.610916	-0.0998636	-0.133741	0.213394	0.244387	0.25784	-1.09942	-2.15896	-0.497825	0.267934	-0.347247	-0.226174	-0.59058	0.0456119	-1.82856	3.35361	0.915709	-3.19948	0.0416289	cluster5
	ENSOARG00020013541	-0.635552	-0.0729995	0.117291	-0.313751	0.00939611	0.136461	0.0107945	-1.01937	0.61492	-0.576153	-0.46456	-0.0782623	-0.203527	-0.348353	0.0848775	2.41477	0.247079	0.0934955	0.338052	cluster5
	ENSOARG00020005299	0.152737	-0.0211246	0.106218	-0.175318	-0.0202824	0.238427	0.300083	-0.368291	-0.946851	-0.126758	0.264531	0.673288	0.155296	0.000499285	-0.579393	4.63479	0.338211	-2.22336	0.861357	cluster5
	ENSOARG00020006228	-0.591661	-0.165999	-0.851169	-0.0866338	0.0873996	0.218611	-0.131371	-1.2957	0.563577	-0.398362	-0.412633	-0.383555	-0.0702235	-0.483216	-0.0286641	2.60214	0.313645	1.48027	0.380264	cluster5
	ENSOARG00020008629	0.37546	0.232631	0.086281	0.0474333	0.16047	0.412258	0.0626135	-0.421429	-0.376221	-0.28461	0.311221	0.257206	-0.244119	0.0230713	0.852946	3.81637	-0.125248	-0.318043	0.407101	cluster5
	ENSOARG00020009495	1.26025	0.545411	-0.0653	-0.19153	0.465265	0.156044	0.142922	-0.102014	-0.786641	-0.0731555	-0.429409	2.2743	0.13817	0.77511	-0.0505655	2.91056	0.365214	0.0381379	1.07603	cluster5
	ENSOARG00020012234	-1.08441	0.245559	0.0663274	-0.610233	-0.60659	0.335456	0.18201	-0.552138	-0.136906	-0.564068	0.0267656	0.821851	0.026949	-0.00206063	0.655051	3.78307	0.167212	-0.624569	0.44049	cluster5
	ENSOARG00020012922	-0.321702	0.136517	-0.125214	-0.230252	0.347374	0.148183	0.21248	-0.620679	0.171686	-0.0495903	-0.506354	0.160931	-0.0318411	0.40935	0.666854	4.05523	0.170717	-0.614418	0.24556	cluster5
	ENSOARG00020013624	-0.101958	-0.141253	0.169348	0.142343	0.107227	-0.312124	-0.0349661	-0.776345	-0.565917	-0.329626	-0.505198	0.647439	-0.348244	0.0804129	0.327651	2.61422	0.124611	-0.208113	0.610447	cluster5
	ENSOARG00020013819	0.0845682	-0.212556	-0.0776481	-0.579689	-0.435278	-0.401687	0.115774	-1.05728	-1.26698	-0.653105	0.0825465	0.555103	-0.473914	-0.785499	0.637966	2.54373	0.0467301	-0.468181	-0.00289693	cluster5
	ENSOARG00020013952	-0.362175	0.0607672	-0.436201	-0.0686028	0.247097	0.135743	0.408998	-1.69847	0.416024	-0.509503	-0.180846	0.305244	-0.143759	-0.139047	0.983537	4.77057	0.0954903	-0.622041	0.470761	cluster5
	ENSOARG00020014150	0.0914053	0.276246	-0.134612	-0.17409	0.190111	-0.828428	0.434805	-0.522263	-0.398081	-0.183636	0.135592	-0.127453	-0.480406	0.928606	-0.0257327	3.1946	-0.532111	0.905867	0.111816	cluster5
	ENSOARG00020014460	-0.377966	0.16575	-0.151069	-0.381605	0.103723	-0.111492	0.0855883	-1.45558	0.185089	-0.305483	-0.483831	0.0210786	-0.224889	-0.125436	0.315787	3.20598	0.0533183	-0.251797	0.577898	cluster5
	ENSOARG00020016072	-0.761409	0.254223	-0.199545	0.799419	-0.0165469	0.322632	-0.0313373	-1.02024	0.0534696	-0.420115	0.600432	0.165337	-0.511553	-0.819998	-0.764394	3.91587	-0.496085	-0.832616	-0.156073	cluster5
	ENSOARG00020016159	-0.264665	0.0864281	-0.0160501	-0.312883	-0.230265	0.309591	-0.311635	-0.821302	0.111486	-0.533078	-0.441033	-0.0903399	-0.529795	-0.169743	-0.0830273	4.23058	-0.331507	-0.968654	0.423451	cluster5
	ENSOARG00020016476	0.0215759	0.0480244	0.248061	-0.285095	-0.160096	-1.11842	1.34762	-0.657146	1.35939	0.329449	0.175855	1.01065	0.0781193	-1.10853	0.139974	2.96238	0.255903	0.0266004	1.53693	cluster5
	ENSOARG00020017164	-0.166068	0.0923842	0.0402172	-0.0782903	-0.0676574	0.10917	0.0610181	-0.487199	0.0359484	-0.167692	-0.750959	0.503801	0.119512	-0.21222	-0.00825081	2.81962	-0.328916	-0.434449	-0.0515648	cluster5
	ENSOARG00020017585	-0.130886	-0.0442552	-0.60828	-0.290302	-0.273082	0.0144267	-0.0559848	-1.19208	-0.144216	-0.871944	-0.906776	0.464198	-0.322269	0.184514	0.524238	2.58815	-0.318884	-0.626768	0.356504	cluster5
	ENSOARG00020017640	-0.688296	-0.193553	-0.0572543	0.0200507	-0.0417413	0.0149259	0.108038	-0.692831	-0.677563	-0.530024	-0.774143	0.17362	-0.0262405	0.0389865	0.445844	2.26569	-0.460253	-1.50634	-0.0667468	cluster5
	ENSOARG00020019102	-0.131385	0.0950103	0.0750306	-0.0803513	-0.00638144	0.0460306	0.348087	-0.81436	0.27783	-0.0737861	-0.465166	0.313811	0.00758084	-0.14438	0.344859	3.15604	0.178294	-1.03997	0.367059	cluster5
	ENSOARG00020019186	1.78477	0.23757	0.193826	-0.718763	-0.646451	0.883502	-0.16369	-0.841354	0.424273	1.42769	3.02382	-0.670325	-1.38012	-0.0262481	1.29229	3.46435	0.833589	-1.66974	1.73444	cluster5
	ENSOARG00020019506	-0.316298	0.0412012	0.0360747	-0.186067	-0.0889052	-0.225455	0.169324	-0.957306	-0.08677	-0.172315	-0.450766	0.336164	-0.369463	-0.288147	0.150353	2.51418	0.0902389	-0.526593	0.469604	cluster5
	ENSOARG00020019876	-0.131953	-0.286824	0.128863	0.634688	-0.881042	0.700944	0.0342864	-0.861515	-1.05043	-0.769978	-0.487769	0.60758	-0.160911	0.631389	0.29455	3.70975	-1.36616	-1.12139	0.414827	cluster5
	ENSOARG00020020362	-0.665285	0.208841	-0.391782	-0.0639356	0.0347742	0.0787523	0.134075	-0.621802	-0.458085	-0.312938	-0.550326	0.140477	-0.181264	0.0934929	0.142686	2.96633	0.0683763	-1.15546	0.262916	cluster5
	ENSOARG00020020897	0.0683884	0.0928372	-0.287491	0.238106	-0.0872491	0.278924	0.0691072	-0.524721	-0.291234	-0.506042	-0.294837	0.48779	0.263005	-0.107196	0.0974407	2.63502	-0.350947	0.0933943	0.040708	cluster5
	ENSOARG00020021407	0.836787	1.61166	0.9044	1.14719	0.20993	-0.830022	0.168383	-0.652978	-0.111252	-0.0358929	0.495729	0.713861	-0.381322	0.515709	0.0120627	3.57461	0.0428103	0.770779	1.31786	cluster5
	ENSOARG00020021412	0.91273	0.763825	1.34601	0.638552	0.397104	-0.795567	-0.233568	-0.432282	-0.878614	0.0826562	0.828728	0.850962	-0.295539	0.425634	-0.193816	3.35197	0.161062	1.03786	0.972242	cluster5
	ENSOARG00020021496	0.487782	-0.119487	-0.746615	1.21623	-0.364785	0.728646	0.10069	-1.17107	-0.0619258	-0.693321	-0.695804	0.188194	-0.389608	0.428176	-0.671251	4.31755	-0.605055	0.297478	0.447514	cluster5
	ENSOARG00020021834	0.0330828	0.140621	-0.362998	-0.601469	0.172386	-0.090024	-0.195581	-0.272388	-1.75539	-0.59402	0.638445	1.01093	-0.563153	-0.00491379	0.320568	3.11346	0.0529339	-0.286644	0.120237	cluster5
	ENSOARG00020000519	0.00532232	0.917716	-0.111217	-0.17001	0.691216	-0.511177	0.140202	-0.777026	-0.662674	-0.227967	-0.0994402	2.28442	0.150613	0.405158	-0.354487	3.67562	0.114471	-0.0501724	0.66389	cluster5
	ENSOARG00020000924	-0.264029	0.266961	0.214805	-0.0800167	-0.157001	0.110025	0.398079	-1.14278	0.176385	-0.428027	-0.358211	1.06066	-0.595328	-0.403303	-0.213601	2.18876	0.125006	0.136733	0.339109	cluster5
	ENSOARG00020001006	-0.309043	0.00947236	-0.145957	-0.223327	-0.145355	0.000908039	0.572966	-2.0428	-0.324671	-0.75336	-0.740641	0.290331	-1.07169	-0.0569931	0.327406	3.76552	-0.284211	-0.00214459	0.327756	cluster5
	ENSOARG00020001354	-0.441628	0.172916	-0.2442	-0.27824	0.187165	-0.174325	0.320137	-1.04577	0.248414	-0.54666	-0.000532764	0.199998	-0.299656	-0.396284	-0.0368065	4.6946	-0.0552313	-0.863266	0.648368	cluster5
	ENSOARG00020001535	0.268568	0.0816885	-0.496332	-0.0743614	-0.729797	0.355858	0.118245	-0.723417	-0.68248	-0.392173	-1.26299	0.383298	0.143644	-0.97948	-0.41805	3.18335	-0.29197	-0.282716	0.358603	cluster5
	ENSOARG00020001651	-0.0222387	-0.228721	0.101382	-0.0589405	0.0365023	-0.00163684	-0.107918	0.285222	0.450324	0.266396	-1.19541	0.393968	0.400112	0.0561119	0.118825	2.89334	-0.130532	-0.613703	-0.301647	cluster5
	ENSOARG00020001754	-0.813311	0.0941592	-0.186687	-0.273869	-0.245538	-0.0439618	0.517291	-1.64408	0.0111518	-0.584269	-0.868041	0.46119	-0.298506	-0.538961	-0.291051	4.70187	0.264113	-0.106089	0.43461	cluster5
	ENSOARG00020002139	0.0547886	0.0656164	0.361131	-0.326951	-0.379095	0.0805843	0.0581253	-0.727358	-0.43638	-0.239266	-0.432246	0.538273	-0.456448	0.147517	0.237483	4.14131	0.119862	-1.35473	0.422463	cluster5
	ENSOARG00020002210	-0.172415	0.102961	-0.19677	-0.106324	0.0669669	0.182521	0.0255439	-0.749542	0.0611866	-0.248641	-0.61845	0.365626	-0.123527	-0.128523	0.227543	2.59036	-0.0262943	-0.383623	0.390553	cluster5
	ENSOARG00020002374	-0.296614	0.156216	-0.508224	0.717216	-0.681866	0.545992	-0.150304	-1.07626	-0.228942	-0.643358	-0.769708	0.218061	-0.127893	0.457141	-0.0612422	2.74271	-1.06075	-0.134488	0.10934	cluster5
	ENSOARG00020002582	0.306619	0.109526	0.12523	-0.296286	1.25255	-0.0353636	0.812332	-0.169108	0.0346344	-0.508641	1.60953	-0.207572	-0.963443	-0.0302008	0.220063	2.61874	-0.132891	-2.78807	0.471761	cluster5
	ENSOARG00020002673	0.103124	0.19908	-0.741064	0.216058	0.0480012	0.358522	0.206262	-0.975786	-0.142815	-0.0186152	-0.665387	0.275063	0.399344	0.50938	0.0561576	3.48933	-0.0695496	-0.938414	-0.269883	cluster5
	ENSOARG00020002786	-0.293374	0.0470839	-0.194669	0.133403	0.0919597	0.52406	-0.20038	-1.17366	-0.330514	-0.305126	-0.802195	-0.140321	0.0273131	-0.410194	0.184858	4.00762	-0.39333	-0.778079	0.223125	cluster5
	ENSOARG00020002869	-0.338003	-0.144064	-1.06037	-0.00593005	-0.308117	0.0736867	0.36008	0.428526	-2.52537	-0.50563	-0.312015	-0.183379	-0.895799	0.57361	-0.0399672	4.25909	-0.409034	1.40618	0.879427	cluster5
	ENSOARG00020002895	-0.606838	-0.12059	-0.441065	-0.188364	-0.391718	-0.187102	0.273901	-0.76492	-0.137092	-0.722491	-0.567575	0.253345	-0.286308	-0.32721	-0.489206	3.49843	-0.0237595	-1.09363	0.267653	cluster5
	ENSOARG00020002918	0.0863497	-0.0453722	0.135179	-0.178516	-0.0964918	0.225343	0.229849	-1.14668	0.0241442	-0.301016	-0.0808804	0.139166	-0.333231	-0.0609723	0.21056	2.48376	0.0697046	0.0131631	0.344418	cluster5
	ENSOARG00020002964	-0.0339551	-0.0103326	-0.148823	-0.197064	0.100669	-0.0708287	0.273051	-0.700699	-0.0170323	-0.274301	-0.569359	0.00246298	-0.193887	0.0828257	0.0704032	3.08133	0.0440423	-1.01923	0.335188	cluster5
	ENSOARG00020002981	-0.0539454	-0.0882335	-0.0545707	0.272382	0.235669	0.102709	0.580355	-0.152161	-0.990509	0.0929541	-0.631212	0.398517	0.0457483	-0.0828475	-0.199594	3.55415	-0.0419989	-1.53466	-0.0975016	cluster5
	ENSOARG00020003133	0.172247	0.340953	0.204721	-0.226858	-0.281838	0.1395	0.108405	-1.09539	-0.0966515	-0.468016	0.451045	0.424676	-0.461241	-0.33661	-0.397093	2.8544	-0.134806	0.364066	0.61625	cluster5
	ENSOARG00020003422	-0.141412	0.320971	-0.707202	0.361371	-0.302823	0.644079	0.264837	-0.860886	-0.000902192	-0.570964	-0.671164	0.0413678	0.0444556	0.548571	0.619782	3.97554	-0.640596	-0.148589	-0.0435652	cluster5
	ENSOARG00020003491	-0.86182	-0.118932	-0.600607	0.595424	-0.24448	0.54838	-0.169981	-1.17497	0.016991	-0.609957	-0.45148	0.22159	-0.0435006	0.574308	0.133839	2.85504	-0.934513	-0.317996	0.408736	cluster5
	ENSOARG00020003619	-0.242	-0.179527	-0.841648	-0.297078	-0.24961	-0.0616347	0.468177	-0.654974	-0.142723	-0.921919	-0.561567	0.178085	-0.635881	-0.0890391	0.209677	2.77337	-0.0479796	-0.96149	0.555752	cluster5
	ENSOARG00020003693	-0.0628507	-0.375758	-0.244238	-0.380868	0.0172866	-0.0149278	0.192585	-0.318286	0.301769	-0.675858	-0.920185	-0.127628	-0.530561	-0.234149	-0.0618477	2.79263	-0.172641	-0.46518	0.21024	cluster5
	ENSOARG00020004542	1.28935	0.226193	-0.16038	-1.13098	0.113846	-0.961713	-0.660166	-1.01174	-1.0749	-0.715335	1.43852	0.677088	-0.591722	0.436909	1.63931	3.05254	-0.0113766	-1.12137	1.31287	cluster5
	ENSOARG00020004965	-0.74696	0.112347	-0.868763	0.279401	0.0205645	-0.129103	0.16325	-1.53695	0.0348028	-0.660357	-0.878988	0.569484	-0.0500612	-0.63606	-1.85218	3.57897	-0.948448	-0.248538	0.262752	cluster5
	ENSOARG00020005297	-0.318046	0.271841	-0.506201	-0.270073	-0.108005	-0.106637	0.575611	-1.89316	0.0120926	-0.794851	-0.152258	0.513921	-0.520645	0.0102775	-0.233757	4.07312	-0.239545	-0.810308	0.181775	cluster5
	ENSOARG00020005387	0.317533	0.130726	0.333978	-0.164849	0.438121	0.113062	0.175009	-0.910402	0.218542	-0.10879	-0.569048	0.320566	-0.138835	0.349129	0.110088	2.87584	0.043157	-0.730943	0.351637	cluster5
	ENSOARG00020006095	-0.0342102	0.0707942	-0.239473	-0.31099	0.0562647	-0.0558232	-0.239542	-1.48199	0.36778	-0.59871	-1.4485	0.520324	0.140771	-0.206989	0.590898	3.17091	0.0105473	0.251829	0.706213	cluster5
	ENSOARG00020006172	-0.239164	-0.493861	-0.0195766	0.277247	-0.264682	0.330863	0.114794	-1.01233	-0.633282	-0.73171	-0.442742	0.474705	0.222574	-0.0116835	0.711608	5.0568	-0.470094	-0.695787	0.637585	cluster5
	ENSOARG00020006489	0.620908	-0.0449235	0.75402	0.011871	-0.24123	0.0326639	0.0540779	-0.676917	-0.49316	-0.543556	-0.205254	0.612902	-1.06588	-0.137085	0.172101	2.69719	0.0815978	-0.113313	0.341534	cluster5
	ENSOARG00020000569	0.119852	0.135174	0.121672	0.417932	-0.123819	0.141258	0.19111	-1.36497	-1.13848	-0.716643	-0.775499	1.29686	-0.27001	-0.846277	-0.0751782	3.17588	0.104134	-0.811679	0.650354	cluster5
	ENSOARG00020000679	-0.466042	-0.2367	-0.00526933	-0.0282239	-0.36164	-0.0700333	0.0894145	-0.926685	-0.324871	-0.51614	-0.172373	0.131657	-0.381346	-0.0616979	0.0404387	2.41183	-0.206993	-0.75496	0.201221	cluster5
	ENSOARG00020002236	0.43701	0.191302	-0.358538	-0.15645	0.586398	-0.280107	0.0926236	-0.7442	-0.0909196	0.0778495	-1.3686	0.699969	0.153728	-1.65613	-1.77983	3.69887	-0.735682	-0.787279	-1.06918	cluster5
	ENSOARG00020002264	0.110815	-0.0614853	0.445676	0.259498	-0.0780111	-0.374598	0.807424	-1.11705	0.018382	-0.472101	0.0825167	0.536303	0.0168525	0.18603	-0.915591	2.85937	-0.298626	-0.778034	0.394888	cluster5
	ENSOARG00020002661	0.423218	-0.164262	-1.03091	1.73269	0.941346	1.4501	0.00725939	-0.734609	-0.291564	-0.236018	-1.43327	0.367086	0.139901	-0.242928	0.143975	3.96927	-0.285795	-2.29133	-0.356232	cluster5
	ENSOARG00020002678	-0.260428	0.0762748	-0.12736	-0.0100386	-0.00486997	-0.00952794	-0.00550132	-0.884665	-0.229167	-0.291027	-0.639908	0.477554	-0.262583	-0.129577	0.116589	2.77856	0.0818699	-0.220534	0.123842	cluster5
	ENSOARG00020002889	-0.0316739	0.275369	-0.462148	-0.483692	-0.090734	0.227071	0.281625	-1.03879	0.122254	-0.493143	-0.144479	0.416528	-0.377897	-0.855286	0.0712088	4.0646	-0.0941056	-0.302935	0.6991	cluster5
	ENSOARG00020002974	-0.424924	-0.112423	-0.865077	0.215184	-0.780703	-0.858593	1.03427	-0.562073	-0.782949	-0.597358	0.161647	1.2728	-0.745339	-0.221266	0.525612	4.29647	-0.348611	0.837262	0.875412	cluster5
	ENSOARG00020003714	-0.304115	-0.0822453	0.0280422	-0.214161	-0.529764	0.040037	-0.214798	-0.6085	-0.510166	-0.457034	-0.520628	0.135906	-0.466111	-0.537798	0.0433072	2.698	-0.303821	-0.941102	-0.185656	cluster5
	ENSOARG00020003746	0.239411	-0.00146956	-0.59989	-0.165226	-0.199122	-0.0762901	-0.0834821	-1.35849	-0.711008	-0.800545	0.109528	0.111291	-0.495109	-0.155819	0.184069	2.98976	-0.192158	-0.295863	0.245981	cluster5
	ENSOARG00020003779	-0.804795	-0.433625	-0.147066	-0.329524	-0.261396	-0.0561851	0.473568	-1.74789	-0.858369	-0.988304	0.39032	0.150133	-0.816745	-0.600984	-0.603176	2.23555	0.0982156	-0.601471	0.00762755	cluster5
	ENSOARG00020003819	-0.811954	0.626392	-0.104499	0.789979	-0.52843	-0.119801	-0.413097	0.112459	-1.14821	0.327161	-0.340743	-0.494241	0.71517	-0.0459632	-0.538334	3.11019	-1.01242	-0.206923	-0.304917	cluster5
	ENSOARG00020003956	-0.376275	0.140785	-0.54662	-0.0238354	-0.173177	0.26213	0.468182	-1.49782	-0.148213	-0.731029	-0.200837	0.175668	-0.666556	-0.553227	0.371508	2.97896	0.0534502	-0.503963	0.565088	cluster5
	ENSOARG00020004327	-0.384889	0.324	0.325559	-0.172188	-0.227525	0.026554	0.208597	-0.931354	-0.184583	-0.573105	-0.497431	0.68689	-0.311035	-0.458516	-0.0521926	2.44095	0.0644847	-0.709202	0.471328	cluster5
	ENSOARG00020004442	-0.0541912	0.0695176	-0.412795	-0.165927	0.121067	-0.0467557	0.0588011	-0.574002	-0.146337	-0.447824	-0.775316	0.398977	-0.389105	-0.000452411	0.33213	2.9279	-0.0668208	0.359385	-0.171624	cluster5
	ENSOARG00020004456	0.0993338	-0.511098	-0.839572	0.835864	-0.439332	-0.0406593	0.0718955	-2.09204	-0.450832	-0.306702	-0.673651	0.935975	-0.198867	-0.269157	-0.00244049	2.51096	-0.14067	0.0998421	-0.216356	cluster5
	ENSOARG00020000464	0.841142	0.0307338	1.61274	-0.47118	1.56433	-0.0298147	-0.308635	-0.0307945	-0.540497	-0.158601	0.746926	1.50635	-0.418913	-0.810189	1.58283	3.85405	0.438199	0.49735	0.682993	cluster5
	ENSOARG00020000823	-1.1201	-0.948862	-0.600434	-0.31657	-0.00270379	-0.566899	0.116407	-0.234017	-0.819432	0.00548542	-0.930105	-0.197791	0.171079	0.207959	-0.503548	2.50465	0.419581	-1.0264	0.0345022	cluster5
	ENSOARG00020011501	-0.280362	0.0149257	-0.355042	-0.067886	-0.230446	0.103101	-0.09647	-1.14049	-0.668481	-0.45574	-0.532758	0.156839	-0.315013	-0.213455	-0.0202999	2.60316	-0.116688	-0.533116	0.0447549	cluster5
	ENSOARG00020011667	0.814828	0.910852	0.918431	-0.619598	1.09955	0.214715	-0.523342	-0.706353	-1.11374	0.276755	1.42675	0.623246	0.0260572	0.408462	1.38572	2.39329	-0.0211538	-1.13106	1.16314	cluster5
	ENSOARG00020011712	-0.272834	-0.132719	0.0374063	-0.184254	-0.168878	-0.0780944	0.204833	-1.1161	-0.294508	-0.228737	-0.135293	0.739149	0.036199	-0.478453	0.00981665	3.60268	0.0237645	-0.468926	0.312501	cluster5
	ENSOARG00020012750	-0.188973	0.737481	0.0941952	0.152933	0.365433	-0.011129	-0.0854303	-0.737754	-0.0173852	-0.310031	1.16225	2.39101	-0.143726	0.161153	1.3718	2.67397	0.0842923	0.266913	1.12677	cluster5
	ENSOARG00020009565	0.338967	0.149978	-0.454397	-0.244693	-0.180969	0.39878	-0.356555	-0.704261	-1.28934	-0.212461	-0.468592	0.231197	0.044347	0.718729	0.406257	3.27752	0.915737	-0.510592	0.777007	cluster5
	ENSOARG00020010509	-0.442711	0.756848	-0.692339	-0.607637	0.878569	-0.196415	0.0227306	-0.773824	-0.00381561	-0.71545	0.767665	-0.242328	-0.329489	0.532574	-0.375014	2.24699	-0.65316	-1.19442	0.530754	cluster5
	ENSOARG00020011321	0.548542	0.0609082	0.181354	0.582045	-0.183371	0.274987	-0.0066982	-1.03154	0.0588673	-0.304488	0.0727756	0.523355	-0.0387375	-0.046508	0.614544	2.25312	-0.338396	-0.483494	0.341662	cluster5
	ENSOARG00020013762	-0.468201	0.168512	-0.47319	-0.286664	-0.167696	-0.0256053	0.0490515	-1.36878	-0.356327	-0.513832	-0.295444	0.029179	-0.291901	-0.174402	0.282737	3.17216	-0.121987	-0.971339	0.360787	cluster5
	ENSOARG00020014299	-0.522915	0.109968	-0.228773	-0.365106	-0.190074	-0.0648781	-0.141172	-0.624766	-0.487843	-0.529066	-0.383282	-0.0329713	-0.194844	-0.310171	0.255109	2.5773	-0.183039	-0.0385743	0.153349	cluster5
	ENSOARG00020015628	-0.0920964	0.0165815	0.284114	-0.253536	-0.307347	-0.154617	-0.0730207	-0.866086	-0.422501	-0.394901	-0.342786	0.397848	-0.21399	0.261695	-0.0352831	2.53071	-0.0407936	-0.686069	0.0699446	cluster5
	ENSOARG00020025804	-0.162768	0.107123	0.379279	-0.231178	-0.0298	0.00459289	-0.2193	-0.925678	-0.28638	0.121057	-0.039165	0.756852	0.0830786	-0.00677736	0.393946	2.52778	0.0622097	-0.230043	-0.128797	cluster5
	ENSOARG00020009079	-0.0546193	0.116214	0.0322291	-0.204108	-0.620673	0.175248	-0.00291171	-1.04913	-0.659279	-0.641062	-0.17972	0.19672	-0.144908	-0.498048	0.0770213	3.10316	0.169711	-0.819405	0.0597883	cluster5
	ENSOARG00020009246	-0.410178	0.0216622	-0.203908	-0.244509	-0.0497126	0.0552366	0.0644507	-1.00792	-0.239532	-0.286264	-0.659598	0.194269	-0.0884238	0.224741	0.0409022	4.32641	-0.0798906	-1.02285	0.151612	cluster5
	ENSOARG00020009462	0.358977	0.314816	-2.84806	0.454581	-1.00296	0.652807	0.414717	-1.24834	0.984548	0.696835	-0.0963057	-0.635335	0.082292	1.50368	-0.68261	1.87661	0.880057	-1.67643	0.667166	cluster5
	ENSOARG00020011569	0.161134	-0.130818	-0.274022	0.766626	-0.63532	0.654618	-0.10621	-0.0704061	-1.36185	-0.369151	-0.480365	0.492256	0.443634	-0.649798	0.696666	3.74369	-0.506256	-0.863815	0.168774	cluster5
	ENSOARG00020012086	-0.865257	-0.17157	-0.394233	0.0113252	-0.541914	0.207202	-0.261582	-0.851778	-0.666845	-0.288421	-0.761262	0.385047	-0.136207	-0.533041	-0.0163557	2.45506	-0.428585	-1.27441	-0.520922	cluster5
	ENSOARG00020013113	0.0657994	0.235221	-0.018071	-0.10958	0.527486	-0.0348781	-0.0208755	-1.90081	-1.55349	-0.762846	1.49705	0.110386	0.740262	-1.29826	-0.770583	2.5372	0.418557	-2.89288	0.566525	cluster5
	ENSOARG00020013145	0.0429045	-0.011262	-0.712473	-0.243487	-0.242388	-0.195476	0.223639	-2.37013	-0.271928	-0.505514	-0.657526	0.197053	-0.276697	-0.321128	-0.10887	3.13717	0.246387	-0.437515	0.358803	cluster5
	ENSOARG00020013174	0.0742117	0.122067	-0.00892379	-0.341528	0.0938477	-0.181392	0.201143	-1.62896	-0.201427	-0.541512	-0.499005	0.295763	-0.266737	-0.167955	0.264302	3.53064	0.110032	-0.526221	-0.000867419	cluster5
	ENSOARG00020024392	-0.0962077	0.383651	0.0461809	-0.0104157	-0.0526222	0.0626247	-0.0196924	-1.65297	-0.465154	-0.298341	-0.405446	0.334922	-0.000895166	-0.0624372	0.207804	2.33365	-0.25141	0.0969651	0.0318253	cluster5
	ENSOARG00020024430	-0.0642324	0.23293	-0.496187	0.170365	-0.256816	0.0906408	0.495855	-1.2538	0.222558	-0.477729	-0.462277	0.048579	-0.156392	0.0677384	0.367662	2.43444	-0.117755	-0.552726	0.145936	cluster5
	ENSOARG00020024591	-0.104467	-0.289025	0.215375	0.0111299	-0.0710046	-0.625862	0.178455	-1.02825	-0.324483	-0.435256	-0.194949	0.0693538	-0.0691647	-0.114362	0.180317	2.90743	0.197962	0.0698034	-0.0472207	cluster5
	ENSOARG00020000294	0.411563	-0.0150686	0.114031	0.0408414	-0.349468	0.493283	-0.155642	-0.806145	-0.829363	-0.253966	-0.943088	0.781942	-0.172618	0.211408	0.594107	2.81577	-1.00647	-1.54268	-0.130271	cluster5
	ENSOARG00020000803	-0.160754	0.0807468	0.10222	0.108543	-0.0744349	0.0870978	0.0346479	-0.791612	-0.254722	-0.12451	-0.579941	0.370461	-0.0404687	-0.0236635	0.251661	2.31242	-0.0861194	-0.770579	0.12486	cluster5
	ENSOARG00020000898	-0.0693122	-0.0171951	0.084701	0.0160602	-0.561307	-0.091857	-0.0419958	-0.710024	-0.398824	-0.612464	-0.387565	0.680849	-0.389163	-0.309323	0.189196	2.51527	-0.188154	-1.56632	0.104504	cluster5
	ENSOARG00020001366	0.0536585	0.229237	-0.416353	-0.274121	0.0382203	-0.0816712	0.521921	-1.12724	-0.450091	-0.185091	-0.815269	0.2867	-0.114043	0.126521	-0.0110799	2.19212	-0.00621604	-1.4442	0.164143	cluster5
	ENSOARG00020001443	-2.81	0.953582	-1.22931	0.476447	-2.30123	0.287588	0.059094	-0.92513	-1.03582	-1.24905	-0.993247	-0.87439	-0.236366	0.225704	-1.01698	2.91788	-0.641461	-1.77126	0.563838	cluster5
	ENSOARG00020001454	-0.228723	0.0973276	-0.102375	0.0496367	0.0177839	0.470545	0.334754	-1.52004	-0.563648	-0.375496	-0.433755	0.742809	0.233014	0.0603329	0.235098	2.87237	0.0579681	-0.303434	0.0480205	cluster5
	ENSOARG00020001724	-0.250563	0.0149331	-0.259759	-0.330544	-0.230559	-0.0457471	0.166021	-1.62598	-0.751194	-0.432325	0.292789	-0.000952729	-0.27528	-0.593676	0.0591933	2.06882	0.230438	-0.457788	0.117006	cluster5
	ENSOARG00020002118	-0.184952	0.0527509	-0.0815124	-0.271041	0.0304791	0.285425	0.109827	-2.20383	0.0815211	-0.580825	-0.609858	0.541941	0.157289	-0.813518	0.134263	2.39789	0.200556	0.0248301	0.0943261	cluster5
	ENSOARG00020002430	0.365268	0.0693713	-0.290316	-0.0924056	-0.54981	0.592017	0.188111	-1.84532	-1.09559	-0.388466	0.440768	1.05318	0.264004	-0.252827	-0.239958	2.83167	-0.381187	-1.33928	-0.0391102	cluster5
	ENSOARG00020021355	-0.44408	-0.0128952	-0.676614	-0.961848	-0.369908	-0.978635	0.242515	-2.37936	-0.623004	-0.819199	-0.0752859	-0.168034	-0.294642	-0.0239861	0.730402	2.03169	0.538008	-0.502458	1.25851	cluster5
	ENSOARG00020021947	0.336837	0.278743	0.632513	-0.215609	0.778541	0.210254	0.242226	-1.00909	-1.289	-0.380744	0.996102	1.01951	-0.687368	1.1839	0.795842	3.15847	0.68273	-1.10976	0.983598	cluster5
	ENSOARG00020021963	0.103998	-0.15375	-0.269563	-0.663912	-0.632687	-0.407591	0.0761128	-1.75397	-1.30984	-0.721081	0.360817	0.555533	-0.726176	-0.0552076	0.414569	3.23051	-0.0992633	-0.227124	0.0441744	cluster5
	ENSOARG00020022535	0.379159	0.257247	-0.163727	0.102334	-0.706164	0.434969	-0.191512	0.228877	-1.6646	-0.359745	-0.322205	0.203098	0.123568	0.257906	0.285492	2.57691	-0.504853	-0.822929	0.0371281	cluster5
	ENSOARG00020022693	-0.2743	0.728245	0.0244493	-1.03835	-0.576942	-0.0685281	0.169459	-2.34301	-0.0152131	-0.570585	-0.0248322	-0.188206	-0.290718	-0.0435136	0.62159	2.14518	-0.286275	-1.01373	0.0784138	cluster5
	ENSOARG00020022822	0.344003	0.105351	-0.139628	-0.127873	-0.455957	0.13784	-0.872989	-1.27377	0.646688	-0.594468	0.450092	0.59751	-0.35325	0.665168	2.12646	3.13938	-0.343046	-2.11858	-0.311958	cluster5
	ENSOARG00020023438	-0.397103	-0.0400994	-2.02139	-0.228324	-0.499172	0.228068	-0.155159	-0.902541	-0.535708	-0.892534	-0.145525	0.18288	-0.365508	-0.591111	0.345744	4.43662	-0.246532	-1.4251	0.53636	cluster5
	ENSOARG00020023612	0.352172	0.0762715	-0.0515275	0.254403	-0.384446	0.321077	-0.134764	-1.03595	-0.388808	-0.480036	-0.367751	0.472723	-0.233449	-0.356493	0.577151	3.48005	-0.688672	-0.918728	0.245302	cluster5
	ENSOARG00020025090	-0.125597	0.778756	-0.0398451	-0.321522	0.786023	-0.640361	-0.707418	-0.740603	0.388278	-0.409707	1.03221	0.62661	0.0358216	-0.522923	0.504093	3.95243	-0.0398697	0.867106	0.91054	cluster5
	ENSOARG00020007561	-0.199345	-0.0905999	0.624858	0.918269	0.166392	0.395748	-0.204721	-0.516393	-0.124264	-0.63965	-0.138791	0.148117	-0.404665	-0.33538	0.14474	3.20714	-0.487509	0.738319	0.359335	cluster5
	ENSOARG00020008151	-0.257048	0.600557	-0.408217	-0.495754	0.282679	-0.239742	-0.0478602	-0.921748	-0.157682	-0.807647	-0.0107927	0.31323	-0.729269	0.233642	0.282832	4.78739	0.262095	-0.941144	0.768947	cluster5
	ENSOARG00020008186	-0.12839	0.056768	-0.284301	-0.345715	-0.107481	-0.0572109	-0.0428692	-0.690315	-0.201221	-0.203224	-0.110726	-0.0541586	-0.345518	0.25045	-0.0897685	2.44041	0.151068	-0.197669	0.336954	cluster5
	ENSOARG00020009196	-0.504306	-0.122782	-0.0296079	0.040082	-0.188711	0.679621	0.167291	-1.43832	-0.178755	-0.595927	0.678995	0.827029	-0.362869	-0.0347104	0.588015	3.62637	-0.580288	-0.0494391	0.0739859	cluster5
	ENSOARG00020009308	-0.229324	-0.281693	0.423312	-0.079044	0.0472146	0.237385	-0.0467407	-0.383095	-0.229556	-0.108123	-0.899032	0.538803	-0.24105	0.0352424	0.210024	3.00942	-0.242899	-0.53416	-0.146923	cluster5
	ENSOARG00020010154	-0.554595	-0.177148	-0.333297	-0.194685	-0.151804	-0.0366956	0.053904	-1.12834	-0.0242727	-0.548509	-0.605434	0.0223739	-0.336913	-0.0560399	-0.147576	3.16059	-0.165773	-0.657544	0.146286	cluster5
	ENSOARG00020011266	-0.796808	-0.0305572	-0.203855	-0.248778	-0.37699	0.403312	0.312619	-1.60511	0.0594523	-0.336191	0.37741	0.766397	0.093226	-0.740859	0.128339	3.92486	-0.7004	-1.57942	0.596499	cluster5
	ENSOARG00020011768	0.10556	-0.0962327	-0.318819	-0.0555485	0.47632	0.292433	0.0613324	-0.232203	-0.0111693	0.299265	-0.971354	0.0301153	0.319032	-0.143889	0.205083	2.69368	0.174979	-0.296207	0.271473	cluster5
	ENSOARG00020011979	-0.260642	0.138503	-0.00522809	-0.221628	0.13323	0.0738703	-0.481907	-0.717152	-0.0291446	0.281814	-1.40885	0.152292	-0.17136	-0.769963	0.0806806	3.47245	0.201957	-1.06464	-0.062549	cluster5
	ENSOARG00020012130	-1.0399	0.259212	-0.928006	-0.282515	-0.445961	0.284184	0.117547	-1.84676	-0.274388	-1.13402	-0.512192	0.129097	-0.542895	-0.546889	0.154664	4.13007	-0.368058	-1.49305	0.275251	cluster5
	ENSOARG00020014126	0.340228	0.0398448	-0.434903	-0.05313	-0.0348934	-0.0990896	-0.0406658	-1.36485	-0.15572	-0.559189	-0.414275	0.417703	-0.374466	-0.0444352	0.462859	3.9741	0.0591565	0.885783	0.63763	cluster5
	ENSOARG00020016195	-0.461029	0.0900713	-0.297233	-0.199005	-0.119513	0.236849	0.0285553	-1.34847	-0.472637	-0.552984	-0.257401	0.568371	-0.310007	0.128859	0.182334	3.69776	-0.107165	-0.743493	0.726844	cluster5
	ENSOARG00020022568	-0.983744	0.0185466	-1.07955	-0.59305	-0.887606	2.04492	-0.392424	0.477109	0.36778	-1.7898	0.5617	0.34697	-0.932343	0.334144	-1.66143	2.81756	-0.782725	-0.360098	-2.21015	cluster5
	ENSOARG00020022610	-0.08182	0.159391	-0.120037	-0.264703	0.099794	0.0945918	0.118813	-0.463565	0.227133	-0.0640141	-0.443517	0.0911844	-0.0135613	-0.0250166	0.219823	2.9536	-0.15151	-0.161567	0.379925	cluster5
	ENSOARG00020023131	-0.708262	-0.401322	-0.00605782	-0.341813	-0.39138	-0.127908	0.0262474	-1.37084	-0.3688	-0.817827	-0.396597	0.187894	-0.602158	-0.248654	-0.344035	2.18451	-0.271905	-0.752503	0.240991	cluster5
	ENSOARG00020023181	-0.43503	0.161897	-0.323306	-0.241059	-0.135741	0.0942284	0.17966	-1.03658	0.262642	-0.503117	-0.575952	0.0558598	-0.136345	-0.143734	0.131233	4.5495	-0.079414	-0.931462	0.459561	cluster5
	ENSOARG00020017425	-0.775988	0.166948	-0.312766	-0.374544	-0.16527	0.194016	0.275271	-1.6016	-0.355768	-0.684963	-0.127064	0.520497	-0.430457	-0.340146	0.235945	3.93392	-0.0762576	-0.249389	0.359204	cluster5
	ENSOARG00020017689	-0.69291	-0.00126056	-0.456613	0.162282	-0.0699497	0.764199	0.370972	-0.545831	0.0968866	-0.51175	-1.03082	0.334477	0.403322	0.213967	-0.179964	2.8884	-0.244302	-1.48238	0.0435153	cluster5
	ENSOARG00020019772	0.339468	-0.0308825	-0.291618	0.334589	-0.336714	0.632414	-0.0882078	-0.623408	0.123711	-0.659932	-0.918333	0.91023	-0.0320697	0.149869	0.340105	3.12171	-0.575601	-0.972943	-0.280214	cluster5
	ENSOARG00020020186	-0.127861	0.0881633	-1.35464	0.0771207	-0.460081	0.535672	0.308845	-1.60083	0.317078	-0.739383	-0.393764	-0.266001	-0.817978	0.201599	0.0441697	5.11065	-1.37845	-0.0758686	0.605903	cluster5
	ENSOARG00020020358	-0.426732	0.0282767	0.00868856	-0.511643	0.0615786	-0.000308014	-0.0908232	-1.16305	-0.336311	-0.145781	-0.036882	0.708237	-0.447023	-0.304195	1.00808	3.79548	0.216411	0.0969906	0.513774	cluster5
	ENSOARG00020015351	-0.633655	0.082807	0.183078	-0.291109	-0.0732138	0.119654	-0.0259436	-0.384807	-0.352329	-0.413558	-0.204673	0.29175	-0.0791394	-0.504134	0.329831	2.31094	0.0091784	-0.791798	0.164097	cluster5
	ENSOARG00020016210	-0.326287	-0.156356	-0.252125	0.840274	1.21607	-0.0544674	0.295267	-0.693431	-0.23225	0.378491	0.670849	1.27121	0.857787	-0.170363	-0.0884474	2.81111	0.072599	-1.44589	-0.737243	cluster5
	ENSOARG00020017297	-0.298871	0.0985598	-0.155668	-0.266184	-0.0075175	0.0957848	0.26936	-0.930948	0.31349	-0.471661	-0.402446	0.151936	-0.216091	-0.117519	0.189628	2.30648	0.0250697	0.0759399	0.427473	cluster5
	ENSOARG00020017500	-0.537448	-0.153447	-0.118737	-0.234159	-0.238048	-0.139481	0.0647589	-1.2801	-0.22688	-0.790284	-0.937192	0.35783	-0.429306	-0.532787	0.0357779	4.76729	-0.194368	-0.998594	0.352025	cluster5
	ENSOARG00020018604	-1.36608	-0.516566	-0.564831	-0.487336	-1.35486	-0.099625	-0.275526	-2.6811	-0.417193	-1.98546	-0.112682	-0.649354	-0.532316	-1.36307	-1.19616	2.77404	-1.25312	-2.343	0.829633	cluster5
	ENSOARG00020018716	-0.368032	-0.0634312	-0.169672	-0.230614	0.109908	0.0212548	0.0894604	-0.870163	-0.101347	-0.454712	-0.547507	0.375759	-0.326135	-0.367709	-0.107777	3.63223	0.00613891	-0.87239	0.388795	cluster5
	ENSOARG00020022249	-0.149849	-0.10032	-0.362258	-0.151261	-0.0142324	0.105405	0.166128	-0.697065	-0.551163	-0.665833	-0.293166	0.325525	-0.150896	-0.930664	0.273113	3.38597	-0.00724004	-0.758723	0.16418	cluster5
	ENSOARG00020022263	-0.15105	0.112204	-0.278036	-0.0740814	-0.0892241	0.0543924	-0.0428174	-1.33695	-0.277585	-0.416066	-0.342051	0.593247	-0.241919	-0.170407	0.0804855	3.29998	-0.151705	-0.648344	0.32732	cluster5
	ENSOARG00020022283	-0.551871	0.358608	-0.968224	0.324485	-0.169668	0.30466	1.56546	-0.950333	0.624286	-0.358651	-0.530418	1.20942	-0.00862652	0.045612	0.965917	3.96427	-0.62138	-1.21161	1.08439	cluster5
	ENSOARG00020022332	1.10047	0.0817004	-0.178958	0.401285	-0.0894595	0.247657	-0.239001	0.0469868	-0.30744	-0.148097	-0.959218	0.677064	-0.219429	-0.280365	-0.217617	3.41637	-0.924083	-0.428983	0.0742599	cluster5
	ENSOARG00020022641	-0.456787	0.337944	-0.69399	-0.164455	-0.0963223	-0.0676196	-0.0319168	-1.59018	-0.14464	-0.517773	-0.356907	0.141506	-0.237068	-0.285665	0.0326988	2.95682	-0.187386	-0.698453	0.302655	cluster5
	ENSOARG00020022893	-0.209422	-0.204389	-0.500269	-0.173227	0.790724	-1.62167	-0.0851876	-0.451956	0.693664	-1.024	-0.0306925	0.13969	0.438272	-0.899155	-1.40481	3.44842	-0.790819	-1.69332	-0.340337	cluster5
	ENSOARG00020023193	-1.15776	-1.54599	1.18826	-0.519625	-0.0465526	0.602083	-0.120868	0.59049	2.17086	-0.424714	-1.04693	0.652542	-0.153665	-0.706281	0.788532	3.59852	-0.80153	0.0269731	-0.785997	cluster5
	ENSOARG00020023252	0.0409908	0.118087	-0.228789	-0.103972	0.23668	0.00723475	0.914623	-0.362284	-0.398578	-0.0814194	0.848402	1.06353	-0.107639	0.357179	0.886414	2.51407	0.394922	-0.849458	0.519723	cluster5
	ENSOARG00020023528	-0.177442	-0.0235816	0.141822	-0.0643947	-0.357535	0.141268	0.0755586	-0.888117	-0.051991	-0.405475	-0.778798	0.417561	-0.196438	-0.00999335	0.198739	3.47212	-0.11421	-0.638967	0.121002	cluster5
	ENSOARG00020023543	1.2582	-0.0315647	-1.29537	-0.372769	-0.0878836	0.0540502	-0.514486	0.315463	-1.29674	-0.214263	1.95068	0.0549645	-0.00634409	0.165439	0.313768	2.88267	-0.329703	-0.465618	0.353696	cluster5
	ENSOARG00020024139	-0.730342	0.405395	-0.621457	0.395328	-0.515861	-0.0560525	-0.302647	-1.30719	-1.26415	-0.673358	0.652926	0.620988	-0.272029	-1.34143	0.170844	3.555	-0.571532	-0.15419	0.546071	cluster5
	ENSOARG00020024240	-0.272389	0.172572	-0.655769	-0.246071	-0.0558477	0.0114536	-0.000783867	-1.16845	-0.140085	-0.540486	-0.387942	0.422727	0.0433756	-0.409364	-0.0795548	3.84517	-0.165214	-0.64492	0.173531	cluster5
	ENSOARG00020024344	-0.417433	0.0598472	0.0139284	-0.377467	-0.13563	0.0201338	0.0787534	-0.959612	0.0608509	-0.140974	-0.410811	0.364464	-0.0856648	-0.311597	0.0439316	2.96609	0.00123172	-0.791518	0.194264	cluster5
	ENSOARG00020009423	-0.375466	0.186616	-0.322701	0.0572877	-0.205808	0.0905194	0.0799313	-1.36354	-0.742624	-0.587188	-0.483393	0.402339	-0.346806	-0.0318716	0.130315	2.30664	-0.0216281	-0.101639	0.736235	cluster5
	ENSOARG00020012125	-0.45235	0.311842	-1.17575	-0.357805	-0.271313	0.199373	0.729291	-0.708307	-1.71297	-0.467432	0.158763	0.536768	-1.29724	0.428356	0.862146	2.91187	-0.0347176	-0.0573723	0.0234423	cluster5
	ENSOARG00020012479	0.795181	0.191144	-0.315701	0.522814	-0.393278	0.130019	0.331059	-1.5059	-0.73897	-0.450204	0.00481212	-0.091374	0.243803	0.914576	-0.439246	3.0647	-0.663766	-0.242233	0.556599	cluster5
	ENSOARG00020013496	-0.462048	0.372095	-0.148251	-0.0804707	-0.0818832	0.234982	0.401898	-2.67491	-0.417817	-0.550272	0.718985	0.63796	-0.281573	0.10764	0.559992	3.06801	0.210024	-0.367459	0.977432	cluster5
	ENSOARG00020021768	-0.145517	0.381465	-0.819946	-0.777009	0.339677	0.0704077	-0.133832	-0.914714	-0.242082	-0.468673	-0.213063	0.218344	-0.428847	-0.742612	0.0931768	3.20173	-0.251209	-0.938659	0.419478	cluster5
	ENSOARG00020016073	0.626105	0.349128	-0.309285	-0.369121	1.63378	0.220006	0.378575	0.803833	0.231852	-0.0275208	0.0369783	0.348803	-0.0367809	0.100098	0.0390259	3.48576	0.822098	-2.38399	0.112961	cluster5
	ENSOARG00020019181	0.205408	0.180692	-0.688439	-0.103783	-0.4553	0.300866	0.107706	-0.724748	-0.355004	-0.681083	-0.695063	0.0567305	-0.424775	-0.475488	0.319378	4.31932	-0.0754435	-0.808865	0.238904	cluster5
	ENSOARG00020019314	-0.411968	0.257601	-0.615263	-0.677622	0.755784	-0.153163	-0.0753091	-0.852336	-0.665983	-0.541551	0.207444	1.09122	-0.546958	-0.319086	0.465692	3.4724	-0.254276	-0.993094	0.43788	cluster5
	ENSOARG00020019802	3.541	9.90478	10.5554	5.66634	7.17231	6.74551	5.95129	2.27913	10.639	7.63905	8.31937	8.393	22.047	-0.596899	6.70979	24.6231	5.06655	5.08329	5.27776	cluster5
	ENSOARG00020019886	-0.402198	0.0757894	-2.29004	-0.319416	0.196169	0.051204	0.451149	-2.37328	0.351149	-1.27777	0.259948	0.852816	-0.964874	0.546281	0.0613865	3.26796	0.49553	-0.166487	0.473012	cluster5
	ENSOARG00020021042	-0.113021	0.171623	-0.449849	-0.313483	0.0738445	0.0268653	0.271129	-1.27742	-0.22189	-0.512396	-0.109875	0.287161	-0.332953	0.0217856	0.488325	3.19227	-0.0501632	0.123348	0.669054	cluster5
	ENSOARG00020021437	0.273204	0.232438	-1.26604	0.828272	0.119956	0.683703	0.20256	-0.961286	-0.506253	-0.621287	0.518964	-0.378345	-0.434974	-0.242926	-0.541048	2.08105	0.194446	-1.2794	1.14149	cluster5
	ENSOARG00020022301	-0.225151	-0.116086	-0.124182	-0.0705896	0.745124	-0.0988575	0.333034	-0.931824	0.19957	-0.583631	0.0974584	0.315207	-0.0894033	0.0732691	0.439304	2.49926	0.0434754	-1.79082	0.320658	cluster5
	ENSOARG00020024280	-0.235302	-0.0652061	0.18843	0.175631	0.522521	0.328393	-0.0525434	-0.347166	0.56976	-0.409415	-0.657593	0.121072	0.872032	-0.620171	0.355433	2.58632	-0.211185	-1.36771	-0.262765	cluster5
	ENSOARG00020024655	-0.0666737	-0.0288002	0.217493	-0.053899	-0.0236913	0.0999961	-0.105777	-0.918883	-0.165617	-0.251583	-0.280565	0.405138	-0.240838	-0.0030683	0.169315	2.66626	0.0165241	-0.642609	0.11996	cluster5
	ENSOARG00020024762	-0.091231	0.0716156	0.491431	-0.288403	0.21633	-0.00171655	0.197201	-1.26057	-0.464762	-0.357117	-0.623226	0.68331	-0.430888	0.356033	0.118789	4.21426	0.323742	-0.896716	0.747497	cluster5
	ENSOARG00020024804	-0.348836	0.20486	-0.177881	-0.161154	0.0873185	0.0418709	0.100168	-1.02379	-0.355863	-0.304141	-0.299367	0.178191	-0.203276	-0.142819	0.0333539	2.983	-0.0473666	-0.105275	0.456559	cluster5
	ENSOARG00020025079	-0.403944	0.035835	-0.00126404	-0.0864631	0.556107	0.290104	0.13219	-0.159656	0.588115	0.337575	-0.324064	0.45289	0.350807	0.191637	-0.179256	4.0824	0.147762	-0.268526	-0.40875	cluster5
	ENSOARG00020025157	0.290651	0.291556	-1.06192	0.152577	-0.400745	0.328326	-0.101108	-1.25431	-0.0370506	-0.565714	-0.467995	0.544563	-0.633015	-0.636459	-0.883057	2.54721	-0.788879	-1.11556	0.482935	cluster5
	ENSOARG00020025634	-0.170953	0.11242	0.254924	-0.105092	0.233593	-0.385847	0.255131	-0.817937	-0.16467	-0.209238	0.0234363	0.571915	-0.272793	-0.144999	0.350206	2.50469	0.177775	-0.0787669	0.56346	cluster5
	ENSOARG00020025702	-0.00559947	-0.221885	-0.0234796	-0.113643	0.0829733	-0.0798411	0.242173	-0.573364	-0.286489	-0.163982	-0.540563	0.328734	-0.239752	-0.110324	0.185718	2.95759	0.0460856	-1.44376	-0.078889	cluster5
	ENSOARG00020015472	0.42528	0.0259232	-0.0323576	0.0191485	0.370494	0.0317989	-0.135203	-0.753847	0.0217491	-0.168241	-0.386357	0.772891	-0.19568	-0.220643	0.5501	3.01748	0.127687	0.183484	0.402751	cluster5
	ENSOARG00020015617	-0.257289	0.265344	-0.717997	-0.116123	-0.0267088	0.0180712	0.358061	-1.019	-0.268073	-0.737203	-0.254627	0.0665479	-0.323695	-0.263598	0.241777	4.10791	-0.123065	-0.79593	0.608071	cluster5
	ENSOARG00020016750	0.0320242	0.0141396	-0.12339	-0.254209	-0.0249736	0.38583	0.0896999	-0.681975	0.0469552	-0.535494	-0.466286	-0.375927	-0.236685	-0.398985	0.212938	2.39107	0.0624479	-0.669723	0.710062	cluster5
	ENSOARG00020016877	-0.150082	0.212432	-0.502801	-0.574098	-0.102221	-0.0678032	0.156506	-2.0466	-0.260238	-0.785201	-0.248451	0.5553	-0.40813	-0.324367	0.334482	4.60386	-0.0585093	-1.34907	0.909997	cluster5
	ENSOARG00020017197	-0.0391407	-0.208557	0.0674217	-0.145561	0.133304	0.0344698	0.0157553	-1.37345	-0.0734809	-0.295524	-0.37607	-0.0820861	-0.380174	-0.100587	0.541745	4.44667	0.0513797	-0.506852	0.700211	cluster5
	ENSOARG00020017255	-0.510063	0.17337	-0.317062	-0.468477	-0.277331	0.0950159	-0.010644	-0.956682	-0.106547	-0.713869	-0.573665	0.768567	-0.505854	-0.07703	0.256249	4.35521	-0.193215	-0.68199	0.669288	cluster5
	ENSOARG00020017751	-0.135586	-0.0425578	-0.873649	-0.409668	-0.262564	0.279747	0.216882	-1.17576	-0.119078	-0.934172	0.0622763	0.274992	-0.514872	-0.412454	-0.136921	3.40959	-0.232782	-0.357087	0.240657	cluster5
	ENSOARG00020017941	-0.245936	-0.0919916	0.0375939	-0.0664006	0.143634	-0.00674226	0.0954794	-0.603265	0.174205	-0.20296	-0.430285	0.467613	-0.265393	0.344203	0.542143	2.69567	0.183161	0.202899	0.334546	cluster5
	ENSOARG00020019011	-2.65796	0.302509	-0.957368	-0.178064	-0.757212	0.468775	-0.261807	-1.74937	-0.204166	-0.796155	-0.497165	0.747118	0.0925348	-0.0943814	-0.0122538	3.26724	-0.300456	-0.95209	0.334175	cluster5
	ENSOARG00020019056	-0.267485	0.130024	-0.466599	-0.338603	-0.123592	0.00146742	0.23243	-1.30745	-0.125982	-0.720752	-0.583839	0.615107	-0.306122	-0.751528	0.431705	5.3835	-0.104351	-1.04034	0.527119	cluster5
	ENSOARG00020019109	0.241984	0.197967	-0.408836	0.208387	-0.181354	0.10608	-0.0437893	-3.12762	-1.22595	-0.5666	0.0147057	0.642864	0.314693	-0.251355	-0.259821	3.54921	-0.661304	0.614415	0.638029	cluster5
	ENSOARG00020019334	0.442309	-0.210379	-0.295457	-0.0404606	-0.0973327	-0.0769856	0.40704	-0.126066	-0.664434	-0.436766	-0.274779	0.316095	-0.298603	0.200762	0.226837	2.64171	-0.0847879	0.0962079	0.547894	cluster5
	ENSOARG00020020348	0.400093	0.0268777	0.117208	-0.399937	0.373648	0.481548	0.377219	-0.327734	0.274423	-0.188602	-0.676744	0.469079	0.724581	-0.819998	-0.899445	3.73354	0.121911	-0.196691	-0.579443	cluster5
	ENSOARG00020021130	-2.08368	-0.240771	-0.259943	-0.0903951	0.174638	0.524423	0.546842	-1.3354	1.35488	-1.52769	-0.903692	-0.972038	-0.939806	0.0309188	0.533199	3.05166	0.595094	-0.64855	-1.20546	cluster5
	ENSOARG00020021464	-0.385843	-0.131601	0.206629	0.0733086	0.295071	0.327403	0.198739	-0.128259	0.140768	0.15145	-0.247493	0.262036	0.14291	-0.0809025	-0.0774188	3.87092	0.132256	-0.94721	-0.295125	cluster5
	ENSOARG00020021776	-0.422874	0.229153	-0.180761	-0.376431	-0.161107	-0.165543	0.197135	-1.30666	-0.063733	-0.758426	-0.372462	-0.230061	-0.448146	0.0510986	0.434219	4.77856	-0.0221522	-0.853157	0.771904	cluster5
	ENSOARG00020015493	0.341702	0.867288	-1.77443	-0.324302	-0.205647	-0.0905873	-0.0643066	-1.26565	-0.449422	-0.623341	-1.12899	0.352629	-0.334742	0.287351	-0.191201	2.28966	-0.0497423	-0.6278	0.318511	cluster5
	ENSOARG00020017169	-0.289134	0.0273922	-0.116319	0.0475532	-0.0517154	0.204966	0.0177339	-0.727323	0.178588	0.0839777	-0.445895	0.295305	0.0960988	-0.304286	0.341333	3.30918	0.209781	-0.345097	0.156884	cluster5
	ENSOARG00020017597	-0.384637	-0.138095	-0.193918	-0.212901	1.47208	-0.882053	-0.271219	-1.45995	-0.483665	-0.312018	0.393098	0.609503	-0.247424	0.248227	0.40114	3.61335	0.0653669	-2.09743	0.201094	cluster5
	ENSOARG00020017989	0.858102	0.252592	-0.244936	0.581624	-0.547375	0.1687	-0.304732	-1.42574	0.417829	-0.0804943	1.29882	0.517991	1.06177	-0.72867	-1.6519	3.66691	0.00164661	1.46516	0.302752	cluster5
	ENSOARG00020018024	-0.0813354	0.0186016	0.205	-0.022981	0.17106	-0.0947876	0.117438	-0.715036	0.0824368	-0.267474	-0.502968	0.310965	-0.210004	-0.0642343	0.655916	3.0245	0.0495969	-0.18105	0.658788	cluster5
	ENSOARG00020024974	-0.0917179	0.089952	-0.708553	-0.219956	-0.411046	0.162975	-0.0223055	-1.8678	0.207696	-0.768139	-0.0780654	0.515904	-0.433443	0.165335	0.133012	3.73254	-0.316612	-0.923101	0.219981	cluster5
	ENSOARG00020024990	0.354983	0.287994	-0.415154	-0.0622644	-0.0466246	-0.0245895	0.104649	-1.66574	-0.143157	-0.112464	-0.110572	0.797593	-0.0927625	0.218074	0.300357	3.35081	-0.255218	-0.699622	0.188905	cluster5
	ENSOARG00020006461	0.971421	-2.2688	-0.363749	0.45932	0.180131	0.181148	-0.611566	-0.983526	-0.257181	-0.585153	2.17719	1.15948	-1.30361	-0.320188	-1.48343	4.79506	-0.134929	-1.65318	0.58621	cluster5
	ENSOARG00020006774	-0.709939	-0.100893	0.801157	0.687458	0.643864	0.286455	-0.15738	0.345943	-1.93618	0.812832	-1.11128	1.21697	1.05271	-0.786444	-0.248199	3.00065	-0.777698	-1.82586	-0.160588	cluster5
	ENSOARG00020006898	0.303887	0.266863	-0.898834	0.204691	-0.207108	0.594198	0.0603229	-1.18351	-1.12345	-0.103028	-0.305094	0.888546	0.377024	0.734616	-1.53793	2.70221	-0.802209	-1.1881	-0.692065	cluster5
	ENSOARG00020006947	-0.647484	-0.108649	-0.338697	-0.154211	-0.0292968	0.0485109	0.255089	-1.35188	-0.0185839	-0.42446	-0.153481	0.647189	-0.248481	0.00565964	0.597793	4.54737	-0.0952817	0.709926	0.647861	cluster5
	ENSOARG00020007113	-0.21286	0.00436249	-0.675545	0.588457	-0.0443392	0.465399	0.161658	-1.08952	-0.00344454	-0.588667	-0.433759	0.772903	0.26153	0.300481	0.587706	2.85228	-0.24694	0.432842	0.374879	cluster5
	ENSOARG00020007264	-0.583958	0.0839038	0.28949	-0.399404	-0.0480924	-0.161977	-0.0820172	-0.805904	-0.105526	-0.454095	-0.586673	0.11513	-0.305992	-0.0433564	0.278364	2.80616	-0.00477207	-0.859044	0.230564	cluster5
	ENSOARG00020008485	-0.445851	-0.0924525	0.0314503	-0.195471	-0.266996	-0.00504748	0.072255	-1.48053	-0.160026	-0.319822	-0.553016	0.352849	-0.360412	-0.101389	0.136826	3.55774	0.0127262	-0.6919	0.42809	cluster5
	ENSOARG00020008613	-1.03034	-0.406379	-0.464349	0.140831	-0.323135	-0.316713	0.251955	-0.81754	-0.585726	-0.150202	-0.428387	0.274009	0.0304751	-1.6668	-0.510617	2.59909	-0.731283	-1.57184	0.0984812	cluster5
	ENSOARG00020009046	-0.347002	-0.0215104	-0.352243	-0.187263	-0.237725	0.277556	-0.0724169	-1.62661	-0.332565	-0.799499	0.200034	0.620827	-0.315151	-0.250327	0.791204	3.94497	-0.345761	-0.190175	0.194074	cluster5
	ENSOARG00020009371	-0.38117	0.21747	-0.447176	-1.06166	0.0104183	-1.30651	-0.626838	-0.809691	0.636398	-1.21737	2.32834	0.798281	-0.211566	-0.432401	0.0233736	3.1002	-0.0837493	-0.40503	1.18665	cluster5
	ENSOARG00020009782	-0.290008	-0.11558	0.209331	-0.106089	-0.044385	-0.0672259	0.0778299	-0.168765	0.292602	0.298085	-0.772912	-0.0661223	0.0310142	-0.12464	-0.201965	2.73278	-0.0484585	-0.910481	-0.00160349	cluster5
	ENSOARG00020011808	0.3356	0.0155425	-0.551494	-0.44237	-0.467009	-0.361412	-0.0969496	-0.989905	-1.44629	-0.793664	-0.683885	0.644503	-0.397413	-0.346691	0.354135	3.45019	-0.151279	-0.761049	1.0197	cluster5
	ENSOARG00020013005	-0.31725	-0.131841	0.748597	-0.237244	-0.261579	-0.00412406	0.0771432	-1.70436	0.535183	-0.701336	-0.341897	0.258741	-0.0467531	-0.211101	0.561979	3.88029	-0.107532	-0.400073	0.059891	cluster5
	ENSOARG00020013602	-0.501362	0.0491997	-0.00244956	-0.305785	-0.0456248	0.096502	0.0109432	-1.62582	0.70063	-0.351151	0.210333	0.140704	-0.407929	0.000896193	-0.0715716	3.71494	0.0109863	-0.827328	0.53811	cluster5
	ENSOARG00020014791	-0.795168	-0.13584	0.156313	0.218099	0.219155	1.56101	0.506936	-0.444969	1.71789	-0.220041	1.82132	-0.478444	-0.223687	1.07497	-1.31861	5.13185	-0.24866	-2.06014	0.871156	cluster5
	ENSOARG00020019170	-0.486199	0.0432884	-1.47645	-0.108335	-0.647946	-0.111065	0.0350449	-0.579293	-0.0955665	-0.522121	0.060961	0.308658	0.222705	0.318717	-0.477843	3.44058	0.0681872	0.156277	0.599549	cluster5
	ENSOARG00020019237	-0.625573	-0.0523591	0.373396	0.503527	-0.119357	0.773712	-0.182208	-1.05777	-1.97563	-0.10156	-0.545423	0.383616	-0.374938	-1.22121	0.160955	3.13062	-0.0490685	-1.07652	-0.331641	cluster5
	ENSOARG00020016000	-0.288688	0.11827	-0.309907	-0.285626	0.093846	-0.29073	-0.259841	-0.333255	0.0315457	-0.277951	-0.784474	0.690418	-0.220372	-0.122236	0.342021	3.65806	-0.0577717	-0.128111	0.307184	cluster5
	ENSOARG00020017126	-0.364458	0.284486	0.402046	-0.0114575	-0.388935	0.025399	-0.149963	-0.666288	-0.347055	-0.475669	-0.778192	0.689852	-0.36383	-0.0343238	0.148189	4.2342	-0.525702	-0.993985	0.313684	cluster5
	ENSOARG00020017576	-0.491373	-0.215521	-0.0262319	0.664637	-0.0422085	0.438028	-0.0273548	-0.612551	-0.975801	-0.578918	-0.941616	0.590075	0.509066	-0.282343	0.445561	2.95373	-0.393207	-0.563997	-0.348347	cluster5
	ENSOARG00020017982	0.266781	0.0454142	-0.0861334	-0.117634	-0.0739229	0.172217	0.607723	-1.2687	-0.531172	-0.507557	-0.388236	0.595426	-0.092761	-0.310338	0.405648	5.29678	-0.068873	-0.339165	0.48181	cluster5
	ENSOARG00020018230	0.0310378	-0.0529301	-0.0306329	-0.325978	0.0342387	-0.0464757	0.202902	-1.32699	-0.313329	-0.801188	-0.849762	0.546356	-0.373351	0.0239995	0.436355	4.67309	-0.0893027	-0.574257	0.771183	cluster5
	ENSOARG00020019024	0.26079	0.0890464	-0.108636	0.05177	-0.00189436	0.223214	0.0419428	-0.420002	-0.389313	-0.416729	-0.709956	-0.085916	-0.271006	0.0970368	0.291856	3.27273	-0.267854	-0.984243	0.541337	cluster5
	ENSOARG00020019348	-0.624654	-0.372704	-0.162132	-0.396307	0.084476	0.0606542	-0.0538785	-1.46385	-0.312216	-0.582011	-1.11136	-0.409971	-0.769926	0.278071	0.0658646	3.49517	-0.734881	-0.289298	0.0370188	cluster5
	ENSOARG00020019473	0.124042	-0.0120545	-0.913145	0.331568	0.251885	0.181945	-0.333701	-0.908198	-0.677813	-0.565681	-0.387651	-0.0790126	0.0524123	0.0070511	0.271535	3.07481	0.169791	0.444408	-0.231028	cluster5
	ENSOARG00020019581	-0.041738	-0.106668	0.186528	-0.239583	-0.175348	0.0674662	0.00468951	-0.863725	-0.374608	-0.411977	-0.256005	0.0509913	-0.170605	0.0270993	0.223739	3.0551	0.0398051	0.635285	0.306982	cluster5
	ENSOARG00020019956	-0.0257434	0.058915	-0.522513	-0.363236	0.0924706	-0.0761143	-0.0501729	-0.973636	-0.129469	-0.668521	-0.608572	0.0978172	-0.496373	0.184367	0.103399	3.4749	-0.0697014	-0.749486	0.60909	cluster5
	ENSOARG00020021039	0.104338	-0.158473	0.983095	-0.572149	0.305833	-0.626896	0.0359293	-0.728222	-0.421739	-0.355592	-0.396592	0.924761	-0.370154	-0.223643	0.342982	4.22144	-0.0354413	-1.02473	0.461748	cluster5
	ENSOARG00020021422	-0.151706	0.0274521	-0.154878	-0.354675	-0.234164	0.0753327	0.213505	-1.1149	0.260813	-0.745584	-0.405351	0.382363	-0.453251	-0.143958	0.200088	4.95351	0.0347303	-1.44595	0.687505	cluster5
	ENSOARG00020021450	-0.299748	0.409187	-0.207638	-0.128873	-0.272501	-0.0493581	-0.202539	-0.125138	0.299222	-0.384702	1.2389	1.41938	-0.548148	-0.497351	0.597122	4.1477	0.10993	-4.75408	0.744835	cluster5
	ENSOARG00020021896	-0.472488	0.103706	-0.0584241	-0.241085	0.0160022	0.185005	0.208014	-0.834885	0.103223	-0.366125	-0.694498	0.520266	-0.487215	-0.214801	0.181745	4.40002	-0.14987	-0.218219	0.532498	cluster5
	ENSOARG00020022286	-0.0578913	0.104049	-0.496622	0.145875	0.12612	0.255086	0.0902598	0.0838447	-0.768665	-0.970823	-1.02668	-0.379948	-0.301394	1.79552	-0.68875	3.17113	-3.38037	-0.568937	0.38703	cluster5
	ENSOARG00020022466	-0.42393	0.201958	-0.256681	-0.344971	0.116414	0.0384013	0.120317	-0.826031	-0.0899911	-0.295327	-0.701734	0.09401	-0.306268	-0.0838559	0.0876052	2.49675	0.0420782	-0.166956	0.516654	cluster5
	ENSOARG00020022858	-0.446911	0.147316	0.0386095	-0.218026	0.0156106	0.0183126	0.247278	-1.4725	0.058	-0.316723	-0.627002	0.235892	-0.293124	-0.401298	0.290429	5.2211	0.00550493	-0.726381	0.604244	cluster5
	ENSOARG00020022992	-0.649872	0.0743279	-0.0437244	-0.264575	-0.0615215	0.0779721	0.0982454	-1.22277	-0.306859	-0.638372	-0.657632	0.0819554	-0.487493	-0.164999	0.168395	4.45897	-0.0896314	-0.768134	0.606597	cluster5
	ENSOARG00020023417	-0.841229	0.24822	-1.35164	0.0636906	-0.464594	0.322902	-0.35659	-1.02362	-0.373634	-0.719747	-0.707139	0.962558	0.0863598	-0.49278	-0.510561	4.08268	-0.622562	0.415075	0.391053	cluster5
	ENSOARG00020016973	-0.5741	0.18814	0.119006	-0.217566	0.0654448	0.189143	0.367011	-0.85631	0.180086	-0.335221	-0.502215	0.55678	-0.0512351	0.170957	0.367923	3.42551	0.0128878	-0.283692	0.252334	cluster5
	ENSOARG00020017755	0.694237	0.147865	-0.257271	-0.244099	-0.0820564	0.447474	0.692796	-0.801598	-0.875458	-0.505028	0.140917	0.500918	0.176972	-2.22124	0.894192	2.36153	0.397457	-0.438929	-0.285326	cluster5
	ENSOARG00020018176	0.0794989	-0.149008	-0.134825	-0.266902	-0.145992	0.04092	0.659782	-1.59133	0.110127	-0.28695	-0.354242	-0.327338	-0.342378	-0.343997	0.285315	2.57928	0.114996	-0.244115	0.26096	cluster5
	ENSOARG00020019379	-0.393503	0.1533	-0.0372548	-0.316292	0.0425523	0.0858671	0.0454903	-0.69345	0.173752	-0.069166	-0.75278	-0.059441	-0.284471	-0.00159226	0.184305	2.80136	0.0657644	-1.31853	0.44103	cluster5
	ENSOARG00020019823	-1.04677	0.0133792	-0.362292	-0.120574	-0.475218	-0.311426	0.633063	-1.86548	-0.250686	-0.641701	-0.480397	0.907272	-0.688934	-1.16663	-0.341325	4.15055	-0.122428	-0.247559	-0.124806	cluster5
	ENSOARG00020020510	-0.102683	0.149585	0.643706	-0.121577	-0.174253	0.0232168	0.545985	-1.77927	0.00154993	-0.665615	-0.22665	0.654426	-0.448254	-0.867185	0.510762	5.11761	-0.0468998	0.341628	0.727699	cluster5
	ENSOARG00020023621	-0.37896	0.0497957	-0.106426	-0.243789	-0.1751	0.0899796	0.0931673	-0.705541	-0.0436451	-0.214918	-0.648617	0.0305037	-0.324939	0.0100446	0.136941	3.12583	0.0344012	-0.688106	0.406331	cluster5
	ENSOARG00020024097	0.161076	0.0478178	0.0256296	0.129862	0.124067	0.22469	0.0339445	-1.28452	0.0611149	-0.00774173	-0.271613	0.347814	0.0986731	0.0487267	-0.00232387	3.45251	-0.791732	-0.753515	0.16824	cluster5
	ENSOARG00020024345	0.190295	-0.237569	-0.640261	0.649887	-0.080796	0.464754	-0.330712	-1.01724	-0.343074	-0.338596	0.553228	-0.58367	0.179494	1.1646	-0.435838	3.72169	-0.807266	-1.65301	0.569132	cluster5
	ENSOARG00020024402	0.674851	0.110441	0.236919	1.06534	-0.149713	0.290217	-0.0723576	-0.853365	0.112372	-0.244715	0.083342	0.0316537	0.151438	0.743729	0.555345	3.1263	-0.224086	-0.654883	0.513955	cluster5
	ENSOARG00020024628	-0.302939	0.130696	-0.665476	0.206267	-0.186629	0.518899	0.301297	-0.360692	-1.26344	-0.124392	-0.985986	0.430303	-0.281213	-1.19257	0.571444	3.36792	-1.21754	-1.17832	0.379067	cluster5
	ENSOARG00020024899	-0.814266	0.175328	0.15054	-0.303963	-0.327031	0.411547	-0.248318	-1.57872	0.0345657	-0.46554	0.209804	1.0932	-0.366218	-0.611727	-0.0197589	3.46258	-0.493901	-1.53731	0.464509	cluster5
	ENSOARG00020025163	-0.394071	0.0623037	-0.976339	-0.535001	-0.517186	0.421811	0.326186	-1.46824	-0.321839	-1.05687	-0.718503	0.924416	-0.19596	0.238099	0.119284	3.30529	-0.397893	-1.85794	0.313011	cluster5
	ENSOARG00020015997	-0.651717	-0.0639511	-0.241484	1.81015	0.437268	1.05414	0.0203563	-0.747157	-0.788521	-0.932285	-0.76753	1.39725	0.46089	0.0456073	-1.40032	3.38336	-0.231781	0.657914	0.558271	cluster5
	ENSOARG00020016240	-0.356977	0.157523	-0.128919	-0.315744	0.252957	-0.0976116	0.274552	-1.1366	-0.512498	-0.238682	-0.782522	-0.383135	-0.103165	-0.407775	0.225956	2.28976	0.370792	0.0933752	0.757064	cluster5
	ENSOARG00020016362	-0.519462	0.0450081	-0.556818	0.0121676	-0.281068	0.0173815	0.48079	-0.5725	-0.527325	-0.457076	0.293342	0.345475	-0.354849	-0.730897	0.183908	2.718	0.222687	-0.185434	0.305633	cluster5
	ENSOARG00020016580	-0.410193	0.0701826	-0.374721	-0.257312	-0.267944	-0.224208	-0.028625	-1.04548	-0.691339	-0.461928	-0.32556	0.246117	-0.485123	-0.206978	0.304043	4.21823	-0.3664	-0.789741	0.706783	cluster5
	ENSOARG00020016725	0.385143	-0.510711	-0.0999691	-0.133419	0.614845	0.0802026	-0.193462	-0.126452	-0.141805	-0.295365	-0.699308	-0.0218004	0.167798	-0.0932434	-0.0843963	4.17269	0.732254	0.40706	0.582221	cluster5
	ENSOARG00020017079	0.425049	-0.0881979	-0.818557	-0.159625	0.464592	0.0786177	-0.0712123	-0.583082	0.0646886	-0.448984	0.225889	0.145768	1.002	0.0456073	0.983695	3.58463	-0.0361018	-5.248	0.308107	cluster5
	ENSOARG00020021562	-0.299564	0.315887	-0.714514	0.0317285	0.439824	0.365356	0.690512	-0.756932	1.90878	-0.599434	-0.592492	1.23411	0.30721	-0.459072	1.34878	4.01961	-1.22615	0.0726119	0.505346	cluster5
	ENSOARG00020021697	-0.30514	0.0651955	-0.647567	0.127438	-0.0870648	0.385781	0.0119009	-0.854918	-0.100613	-0.178702	-0.175101	1.23043	0.0429748	-0.386484	0.0747141	4.42292	-0.359021	-0.640459	0.208869	cluster5
	ENSOARG00020022577	0.129987	0.240176	0.0496866	-0.396775	-0.249151	0.311869	0.106569	-1.29505	-0.0331325	-0.41359	-0.636964	0.673236	-0.173598	0.0701498	0.826109	5.67187	-0.307396	-0.910261	0.465096	cluster5
	ENSOARG00020022975	-0.0421559	-0.283497	0.254133	-0.0835934	0.00149581	-0.254168	0.877576	-1.31131	0.228066	-1.13345	0.507674	0.418869	-0.669867	0.334144	0.846648	2.36326	-0.0365295	1.00946	0.414457	cluster5
	ENSOARG00020023722	-0.0544396	0.0616847	-0.892218	-0.146848	1.69247	-0.101229	-0.12476	-1.05689	0.426744	-0.337427	-0.440503	0.746785	-0.251666	0.502457	0.552665	3.23989	-0.145078	-0.268918	0.133664	cluster5
	ENSOARG00020023739	-0.581431	0.165603	-0.647397	-0.381218	-0.168988	0.0785304	0.0677855	-1.69492	0.0159849	-0.696683	-0.120884	0.928657	-0.502148	-0.100495	0.307896	5.02079	-0.0522359	-0.951692	0.442289	cluster5
	ENSOARG00020024822	-0.00172523	0.0862671	0.0323483	0.737135	0.267653	0.56321	0.254452	-0.764337	1.97124	-0.248083	-0.521042	1.07475	0.334563	0.334145	0.485794	3.99755	-1.02482	0.627919	0.245378	cluster5
	ENSOARG00020025136	-0.919907	0.341346	-0.270265	-0.753422	0.844701	-0.0645587	-0.4188	0.414554	0.824097	-0.358732	-0.41077	1.59895	-0.182339	-0.0913142	-0.0897565	3.04768	0.388647	-1.55626	0.504871	cluster5
	ENSOARG00020025175	0.525497	-0.210784	0.106819	-0.107432	-0.181471	0.898916	0.239094	0.409011	-1.00812	-0.608587	-0.713049	0.734533	0.885991	0.0582901	0.102927	2.74117	-0.794694	-2.07974	0.0334732	cluster5
	ENSOARG00020025192	-0.27246	-0.0993288	0.251569	-0.25055	0.00649853	0.256026	0.0583939	-0.75485	-0.539616	-0.0774104	-0.360291	0.151172	-0.350813	0.377632	0.185019	4.5973	0.0736172	-0.59072	0.891969	cluster5
	ENSOARG00020016136	-0.42585	-0.352365	-0.0882078	-0.0852253	0.307786	0.36609	0.410886	-0.647833	0.649207	-0.759469	-0.3959	0.75688	0.298427	-0.0198285	0.125894	3.19693	0.0752471	-3.26597	-0.354135	cluster5
	ENSOARG00020017261	0.0542218	-0.161312	-0.231215	-0.293235	-0.137201	-0.29334	0.076267	-1.14941	-0.529151	-0.668627	0.0178883	-0.0582556	-0.463559	-0.339711	0.612992	2.51781	0.0120697	-0.273841	0.433504	cluster5
	ENSOARG00020017388	-0.101167	-0.131109	-0.32076	0.134666	-0.0145745	-0.0566037	0.017933	-0.732543	-0.282726	-0.388584	-0.205789	0.409794	-0.357957	-0.0590739	0.201422	2.30108	-0.0360398	-0.543824	0.405778	cluster5
	ENSOARG00020017472	-0.420534	-0.119711	0.0273312	-0.0473175	0.0184586	0.134869	-0.0270548	-0.989999	-0.632871	-0.713712	-0.516029	0.210904	-0.366621	0.213294	0.402601	3.21969	-0.147367	-0.18393	0.591123	cluster5
	ENSOARG00020018170	0.294099	-0.157128	-0.384273	-0.0194162	0.244587	0.614649	-0.31524	-1.56274	0.243391	-0.415822	-0.419255	0.787246	-0.116494	-0.0179077	0.608578	4.58146	-0.022354	0.387489	0.528497	cluster5
	ENSOARG00020018564	-0.357329	0.0963351	-0.463073	0.728691	-0.197208	0.408733	-0.389045	-1.43	-0.763804	-0.930803	0.924477	1.39907	0.0296463	-0.897696	-1.18509	3.68915	-0.25456	-2.15739	0.598153	cluster5
	ENSOARG00020019118	-0.247312	0.0830303	-0.693988	-0.329986	-0.0489951	-0.082828	-0.1028	-1.47604	-0.0933032	-0.704876	-0.365029	0.911096	-0.399557	-0.605213	0.438635	2.54375	-0.0512956	-0.136641	0.48309	cluster5
	ENSOARG00020019902	0.00549089	-0.00674951	-0.27586	-0.42678	-0.0170667	-0.173008	-0.023507	-0.503055	-0.680779	-0.808579	-0.5037	0.419662	-0.182871	0.106478	0.593021	4.43968	-0.446161	-0.995422	0.900582	cluster5
	ENSOARG00020020016	-1.19413	0.0230954	0.850809	-0.505876	-0.245364	-0.692855	-0.234905	-1.11344	0.868225	0.769918	-0.975053	1.17322	-0.109387	0.839757	0.278663	2.52646	-1.51197	-0.654753	0.149778	cluster5
	ENSOARG00020020062	0.484863	0.130536	-0.21055	0.024502	0.123183	0.379172	-0.00836468	-0.554835	-0.215495	0.159252	-0.183579	0.102149	-0.0295039	0.203898	-0.336848	3.75433	-0.109301	-0.400987	0.483663	cluster5
	ENSOARG00020007836	0.6166	1.00375	1.66542	-0.0845094	0.297246	0.560926	0.972123	0.624102	0.886631	-0.278612	0.370098	1.41104	0.781342	-0.206223	1.96872	3.60573	0.564897	1.29022	0.883582	cluster5
	ENSOARG00020007974	-0.405228	-0.0212523	-0.365502	-0.269225	-0.137563	-0.099075	0.705101	-1.44374	-0.0292368	-0.591053	0.656749	0.31903	-0.221791	-1.17386	-1.07217	3.29365	0.374576	-1.97565	-0.18744	cluster5
	ENSOARG00020009431	0.0412122	-0.798759	1.40713	-0.562822	0.435713	-0.659043	-0.366989	-1.79784	-1.01229	-0.492849	-0.275176	0.548814	-0.378036	-0.329668	-0.565461	2.15471	-0.0974979	-1.03177	0.831947	cluster5
	ENSOARG00020012741	0.189144	-0.0139896	-0.273755	0.0639545	-0.020762	0.162763	0.461383	-1.48542	-0.112156	-0.355249	-0.138722	0.160472	-0.295459	0.40773	0.0956038	3.82086	-0.01406	-0.301212	0.417686	cluster5
	ENSOARG00020012786	-0.0549329	0.0801193	-0.45887	0.31258	-0.227472	0.414391	-0.196259	-1.55149	-0.384786	-0.853145	-0.86158	0.244461	-0.269588	-0.281588	0.173421	4.33934	-0.515476	-0.108697	0.254555	cluster5
	ENSOARG00020013164	0.411228	0.0592111	0.262906	0.0362356	0.622807	0.319326	0.172266	-0.730656	0.618675	0.520266	-0.272245	0.304097	0.0883384	0.574658	0.17128	3.74522	0.336451	0.189837	0.693275	cluster5
	ENSOARG00020013209	-0.678922	0.237604	-0.623489	-0.0865019	-0.157719	0.081044	0.412776	-0.913742	-0.560619	-0.496325	-0.559798	0.288026	-0.18308	-0.256225	-0.0214839	3.63362	-0.0479108	-0.455471	0.41399	cluster5
	ENSOARG00020014492	-0.184408	0.163153	-0.303324	-0.347763	-0.038023	-0.0793754	0.213853	-1.75437	-0.0633354	-0.340839	-0.544123	-0.058648	-0.162107	0.0116141	0.237807	3.7437	-0.015659	-0.451285	0.346487	cluster5
	ENSOARG00020015800	0.663007	-0.984362	1.67494	0.0421945	0.0703824	-0.271867	1.11744	-0.675725	-0.128855	0.00751419	-0.672945	0.688969	-0.0419352	-0.715262	0.301071	5.29513	0.402695	-0.41482	1.00255	cluster5
	ENSOARG00020015965	0.400475	-0.1028	0.279708	-0.512058	0.136917	-0.33972	0.892475	-2.08405	-0.267918	-0.119478	-1.50756	0.143704	-0.1617	-0.881063	-1.10731	3.96103	0.27156	-0.605036	0.686343	cluster5
	ENSOARG00020015977	0.808527	0.638513	0.663687	0.095977	0.0128184	-0.2225	1.21895	-1.24647	-0.255495	-0.0822159	-0.89544	0.026956	-0.132059	-0.722754	0.00819487	6.14369	0.385079	-0.62772	1.26237	cluster5
	ENSOARG00020018433	-0.329288	0.0602061	0.155221	-0.14352	-0.0221091	0.266582	-0.0340864	-1.08132	-0.41497	-0.318381	-0.695063	0.199856	-0.430292	-0.151258	-0.0353872	4.18778	-0.618834	-0.11326	0.435637	cluster5
	ENSOARG00020020122	-0.750845	0.237208	-0.649493	0.533837	-0.779682	0.622796	0.273637	-1.43668	-0.571569	-1.19235	-0.697853	1.74293	-0.438586	-0.118728	-1.44411	4.89058	-0.562274	-1.60887	0.108539	cluster5
	ENSOARG00020020218	-0.0102573	0.138989	-0.164771	-0.178135	0.0359989	0.136981	-0.436858	-0.842318	0.144899	-0.411915	-1.41435	0.167458	-0.207092	-0.481118	-0.856858	3.52881	-0.528413	-0.58177	0.0965709	cluster5
	ENSOARG00020020726	0.240326	-0.127243	-2.95687	-0.146755	-0.0290606	-0.378817	0.443958	-1.1108	-0.0565625	-0.207683	1.69711	1.51767	-2.25909	0.0905649	-0.0145706	1.8493	0.380077	-1.28128	0.406831	cluster5
	ENSOARG00020000380	-0.577745	-0.131629	-0.38929	-0.155588	-0.176926	0.120689	0.269061	-1.35778	-0.054304	-0.801068	-0.221992	-0.245729	-0.371809	-0.267742	0.0507464	3.01315	-0.418362	-0.442155	0.655774	cluster5
	ENSOARG00020000913	-0.304542	-0.187747	-0.0633652	-0.15036	-0.316285	-0.51585	0.19914	-1.21137	-0.216383	-0.301055	-0.884781	-0.135247	-0.526819	-0.0736892	-0.347046	3.12531	-0.151104	-0.675293	0.250915	cluster5
	ENSOARG00020000930	0.146563	0.0816708	-0.303484	-0.478278	0.0738515	-0.154983	-0.163576	-0.697612	-0.423347	-0.242133	-0.211174	0.12641	-0.370351	-0.25573	0.159896	3.68328	0.108054	-0.649548	0.175915	cluster5
	ENSOARG00020001568	-0.083746	-0.019981	-0.264709	0.705447	-0.171645	1.03228	0.373153	-1.0547	0.921624	-0.364168	-1.07729	-0.212744	-0.00366407	0.0456073	-0.283038	3.28307	-0.992245	-1.14377	-0.519518	cluster5
	ENSOARG00020001680	0.101613	0.0304664	0.157832	0.0739183	0.112679	0.257261	0.493064	-1.07934	0.452748	-0.42376	-0.554445	0.0375949	-0.266482	-0.0155837	0.230542	2.96192	-0.150769	0.0141843	0.546464	cluster5
	ENSOARG00020001805	-0.258001	0.210936	-0.340025	0.646505	0.909352	1.02653	0.0325803	-1.39978	1.46974	-1.08276	-0.425776	0.663233	0.321958	0.0486078	-0.839669	3.16788	-0.912485	-3.84857	0.901298	cluster5
	ENSOARG00020002260	0.35661	0.196192	0.0647262	-0.307578	0.0438624	0.153366	0.0153069	-0.736207	0.659057	-0.234858	-0.210904	0.128691	-0.406649	-0.35117	-1.04691	4.78712	0.128515	-0.760508	0.674128	cluster5
	ENSOARG00020002353	-0.478545	0.132102	-0.0503348	-0.309528	0.156258	0.136116	0.167504	-1.29423	0.205998	-0.476785	-0.587528	0.279657	-0.215176	-0.242713	0.341942	4.62046	-0.0846845	-0.149308	0.702014	cluster5
	ENSOARG00020002796	-0.238376	-0.220594	-0.796385	-0.00943736	0.0292656	-0.397507	0.671673	-0.00611261	-1.21618	-0.734872	-0.397299	1.74002	0.61917	1.32426	0.177506	2.27901	-0.32012	-2.08436	0.124432	cluster5
	ENSOARG00020002879	-0.968329	-0.0684722	-0.664191	-0.206924	-0.143399	0.240244	0.159826	-2.04772	-0.975373	-0.852293	-0.475178	0.359869	-0.125391	-1.2781	-0.97158	5.80131	-1.02581	0.115842	0.644145	cluster5
	ENSOARG00020003087	-0.804304	0.233394	-0.506464	-0.417058	-0.132342	0.154113	-0.111717	-1.328	-0.292426	-0.746158	-0.609208	-0.0355144	-0.360921	-0.0842915	0.054856	5.02554	-0.099674	-1.69833	0.752994	cluster5
	ENSOARG00020005723	0.175023	-0.107721	-0.520276	-0.308324	-0.413556	-0.129466	0.107614	-0.745288	-0.183119	-0.373414	0.08812	-0.528992	-0.0820003	-0.465913	-0.233098	4.27776	0.0120675	-1.47917	0.433956	cluster5
	ENSOARG00020006243	-0.265866	-0.166209	-0.605548	-0.0753548	0.132527	0.0225883	0.0473566	-0.804229	0.177581	-0.241293	-0.389229	-0.263175	-0.324594	-0.21761	0.0997844	3.91883	0.0224295	-1.17747	0.545616	cluster5
	ENSOARG00020006541	0.194308	0.159671	-0.0622792	-0.0451672	-0.0793307	-0.0134316	-0.130842	-0.660586	-0.215679	-0.331047	-0.685383	0.0794749	-0.317691	0.201812	0.0486726	2.34288	-0.105418	-0.510155	0.484282	cluster5
	ENSOARG00020006751	-1.49164	0.842261	0.185333	-0.828131	1.93928	0.103185	-0.192925	-1.89323	-0.641162	-0.247297	-0.349689	0.271715	-1.01358	-0.580504	-0.518473	2.01966	-0.179724	-0.634524	0.515795	cluster5
	ENSOARG00020007151	0.444926	-0.0680802	0.204912	-0.386012	-0.0553479	0.120833	-0.00934435	-0.77469	0.380347	-0.0509604	-0.237217	0.207055	-0.420799	0.195924	-0.185276	3.14629	0.234065	-0.0251696	0.343342	cluster5
	ENSOARG00020007299	0.252888	0.183761	0.405332	-0.275437	-0.303144	-0.111963	0.0692014	-0.819126	0.102588	-0.24105	-0.563619	0.218628	0.00868593	-0.308956	0.0468153	3.06219	-0.0511629	-0.497438	0.207682	cluster5
	ENSOARG00020007989	-0.124805	0.0140809	0.0648315	-0.929071	-0.705018	0.0499012	0.646915	-1.9602	0.84045	-0.65712	0.174758	0.30868	-0.465668	0.603867	-2.46426	3.62092	-0.765779	-1.47857	-0.582603	cluster5
	ENSOARG00020008355	0.071169	0.0207542	0.794504	0.122885	-0.0983674	-0.337074	1.00259	-1.16669	0.27895	-0.0286026	0.95517	0.481541	-0.2578	-0.0898945	-1.87161	3.30188	0.371674	-1.03279	0.435628	cluster5
	ENSOARG00020000651	-1.11658	1.23469	-0.930798	-0.328485	0.408252	0.162797	-0.151029	-1.02132	-0.805048	-1.19728	1.257	-0.398591	0.04433	-2.21693	0.687613	4.58915	0.183483	-2.16145	0.4114	cluster5
	ENSOARG00020001743	-0.286571	0.111375	-0.367531	0.349874	-0.0242728	0.840587	-0.0032757	-1.44978	-0.481089	-0.992923	-1.03043	0.72181	0.096507	-2.0158	0.603573	4.84872	-0.515781	-0.916414	0.256234	cluster5
	ENSOARG00020002220	-1.11943	0.135059	-0.30544	-0.568677	0.632483	-0.161248	0.16083	-1.08669	-1.01031	-0.0257978	0.666322	1.26087	-0.127038	-1.01651	-0.200364	4.21921	-0.0197147	-2.44526	0.972628	cluster5
	ENSOARG00020002255	-0.186184	0.547322	-0.537621	0.379109	-0.143023	0.910012	0.307026	-0.749347	-0.586698	-0.963903	-0.751145	0.928485	0.413747	-0.375858	0.45027	7.41795	-0.892346	-1.36859	0.646327	cluster5
	ENSOARG00020002521	-0.387828	-0.121891	-0.230444	-0.00543919	-0.12026	0.0793844	0.245073	-1.23475	-0.249871	-0.325734	-0.307599	-0.325423	-0.386286	-0.0776823	-0.0307709	3.82474	-0.311285	0.525782	0.523291	cluster5
	ENSOARG00020002689	-0.788209	-0.0794412	-0.431668	-0.0765997	0.149176	0.0991719	-0.222093	-0.657041	0.173529	-0.294836	-0.863997	-0.0709616	0.790036	-0.478725	-0.533468	2.79065	-0.452182	0.0555037	-0.32281	cluster5
	ENSOARG00020004430	-1.05692	0.116065	-0.118746	-0.400338	0.206992	-0.0755298	-0.122442	-0.850182	-0.336596	-0.313127	0.115298	0.245051	-0.121379	-0.0951566	0.746783	4.34171	-0.283155	-0.951271	0.430325	cluster5
	ENSOARG00020004794	-0.257366	-0.145477	0.121695	-0.120911	-0.376998	-0.100404	0.159852	-0.621732	0.179807	-0.0792806	-0.720045	0.257534	-0.0217397	0.0937127	-0.191975	2.49681	-0.288667	-0.661612	0.160733	cluster5
	ENSOARG00020006339	-1.26602	0.145518	-0.348632	0.135501	-0.215392	0.525129	-0.487364	-0.948557	-0.668229	-0.794167	0.809137	0.612382	0.10671	2.00891	-0.902852	3.57824	-0.346942	-4.86029	0.38281	cluster5
	ENSOARG00020008095	-0.0872457	-0.273113	-0.11704	-0.1287	-0.88124	-0.167714	0.0687575	-0.865928	-0.189941	-0.889458	-0.754952	0.0645607	-0.176472	-1.62377	0.230052	3.65151	-0.349415	-1.0308	0.237183	cluster5
	ENSOARG00020009271	-0.0922471	0.152009	-0.242543	-0.136374	0.00359731	-0.154177	0.0223037	-0.637205	-0.329333	-0.383296	-0.663853	0.233072	-0.278392	-0.251894	0.295637	2.58253	0.181151	-1.07742	0.572639	cluster5
	ENSOARG00020010563	0.0492713	-0.197982	0.094764	-0.160583	-0.0658898	0.130215	0.0697518	-0.884147	0.166971	-0.215405	-0.176289	0.111109	-0.401278	-0.246078	0.196633	2.61811	-0.104469	-0.370079	0.417579	cluster5
	ENSOARG00020010874	-0.473891	-0.134595	-1.59655	0.431749	-0.481767	-0.300153	-0.0296161	-1.34232	-0.614392	-0.369915	0.906209	1.02296	-0.0856307	0.429901	-0.503521	2.62846	-0.0322963	-0.674214	0.0936408	cluster5
	ENSOARG00020010908	0.0890819	0.805738	0.829386	-0.509105	0.17965	-0.335906	-0.235176	-1.52376	-0.662557	-0.483496	0.701209	0.816844	-0.349633	0.0373801	-0.13523	3.21949	0.156767	-1.91843	0.896116	cluster5
	ENSOARG00020011053	0.315026	0.137976	-0.212629	-0.0629796	-0.451148	-0.226834	0.0626659	-1.76611	-0.804664	-0.6784	0.0608395	0.727851	-0.470668	-0.136159	0.0363089	3.70298	-0.257632	1.06906	0.380852	cluster5
	ENSOARG00020012962	-0.194591	0.124036	-0.151365	-0.141232	-0.0259635	-0.0679725	0.17576	-0.469588	-0.339922	-0.208336	-0.378993	0.0148281	-0.180808	0.175841	0.108137	2.51531	0.0245301	-0.583843	0.546326	cluster5
	ENSOARG00020014477	-0.365321	0.120972	-0.594811	0.89465	-0.563543	0.895237	0.318682	-0.803734	-1.34361	-1.67498	0.676807	0.665499	-1.25949	0.334144	-1.33986	4.29884	-0.700971	-1.81509	-0.325629	cluster5
	ENSOARG00020015795	-0.116782	0.156598	-0.105302	0.291469	0.135384	1.1594	1.41438	-0.332632	0.264355	-0.354275	-0.131139	0.787882	0.0262511	0.181818	0.513199	3.13823	-1.30304	-4.48384	0.0186709	cluster5
	ENSOARG00020000812	-0.104773	0.00721265	0.0483209	-0.0185503	0.16369	-0.0486183	0.110106	-0.613135	-0.0300544	-0.197987	-0.818025	0.266851	-0.15289	0.00665717	0.499515	2.69157	0.0168117	-0.252175	0.221589	cluster5
	ENSOARG00020000956	0.511378	-0.00888525	-0.476668	1.28697	-0.267857	0.723763	-0.129487	-0.330271	-0.457524	-0.479325	-1.31111	-0.179737	0.111049	-0.783334	-0.0280553	4.0207	-0.202017	-0.610198	0.203807	cluster5
	ENSOARG00020001041	-0.0826722	0.239813	0.331228	-0.340347	1.10934	-0.446144	-0.082911	-0.769847	-0.148405	-0.091903	0.647569	-0.806341	-0.0687865	0.0916084	0.603481	3.86934	0.00771721	-0.520576	1.02679	cluster5
	ENSOARG00020001137	-0.188839	-0.0820353	-0.0641897	0.206466	-0.231576	0.0648019	0.116253	-0.931736	0.129162	-0.413716	0.035163	0.238886	-0.422266	0.307581	-0.0957064	3.5861	-0.486589	-0.0856276	1.00725	cluster5
	ENSOARG00020001855	-0.788445	-0.0578362	0.184384	-0.0170174	0.233141	0.0598587	0.338914	-0.628836	0.38745	-0.239073	-0.787405	0.613725	-0.21257	-0.283543	0.142894	3.05383	-0.0420956	-0.640846	0.300321	cluster5
	ENSOARG00020001882	-0.144516	0.0161267	-0.0633211	-0.101133	0.0504066	0.111875	0.214768	-1.24855	-0.0891006	-0.320163	-0.133118	0.00184881	-0.292154	0.00310261	0.32175	3.65295	0.00715167	-0.259105	0.619953	cluster5
	ENSOARG00020002182	0.0183793	-0.0361407	0.213178	0.152797	-0.334449	0.107452	-0.257598	-0.382983	0.183115	-0.146501	-0.887583	0.312602	-0.0687456	0.0806954	-1.13581	3.22341	-0.561457	-1.19187	-0.304716	cluster5
	ENSOARG00020003037	-0.225872	-0.109137	-0.131405	-0.150204	0.174748	-0.0293541	0.175797	-0.988223	0.178687	-0.192111	-0.450266	-0.0429399	-0.248364	0.145305	0.400743	4.42047	0.034102	-0.457316	0.458333	cluster5
	ENSOARG00020003116	0.122181	0.148184	0.389566	-0.372819	-0.446848	-0.417459	-0.253673	-1.4415	-0.482962	-0.325497	0.27708	0.0480639	-0.408331	-0.240406	-0.479299	2.12191	0.011977	-1.51145	0.48125	cluster5
	ENSOARG00020004088	-0.0123213	0.0494118	0.0613845	-0.677838	0.873947	1.41619	-0.014586	-0.632999	0.471324	-0.496827	0.805744	0.707667	-1.12272	0.154286	1.02673	3.41275	-0.547298	-0.968647	-0.236727	cluster5
	ENSOARG00020004276	-0.0861757	-0.0611551	0.304024	-0.00331386	0.0752575	0.0294905	0.0116524	-0.327286	-0.103751	-0.262133	-0.766516	-0.191735	-0.32548	-0.0421413	0.476685	2.86657	-0.0667146	-0.361883	0.366387	cluster5
	ENSOARG00020006583	-0.147618	-0.0993332	-0.324076	0.317946	-0.24711	0.506139	-0.126538	-1.09153	-0.651048	-0.404266	-0.422829	-0.291869	-0.0492546	-0.224669	0.546468	2.79653	-0.658086	-1.13584	0.292063	cluster5
	ENSOARG00020006763	-0.888612	-0.260788	0.220473	-0.149499	-0.353615	-0.0176866	0.0917628	-0.25948	0.0253898	0.0203118	-0.799178	0.0263228	-0.0427925	-0.251622	-0.109996	3.24753	-0.107704	-1.05786	0.0345965	cluster5
	ENSOARG00020006815	-0.148329	0.219623	-0.356834	-0.471344	-0.0279408	-0.0759896	0.240051	-1.00231	-0.0895072	-0.451002	-0.126719	0.465268	-0.164548	-0.32044	0.165641	4.01456	-0.135065	-0.383057	0.368419	cluster5
	ENSOARG00020007058	0.251075	-0.0339666	0.00311696	-0.0953558	-0.395037	0.168912	-0.0681407	-1.07376	-0.950122	-0.760304	-0.248985	0.884452	-0.321222	-0.735622	-0.16531	2.80873	-0.274183	-1.83824	0.352318	cluster5
	ENSOARG00020008168	-0.0773737	0.256377	-0.186435	0.973345	0.158359	0.663916	0.150046	-1.30628	-1.6339	-0.576879	1.08298	0.877535	-0.801738	0.365293	-0.426596	2.91337	-0.725319	-1.07826	0.521523	cluster5
	ENSOARG00020009743	-0.0499281	-0.363482	-0.436809	0.600803	-0.0611994	0.0971508	-0.388284	-1.93445	-0.735677	-0.45156	-0.340176	0.838816	0.142774	4.21379	-0.0866417	1.57054	-0.29262	-2.20895	-0.0561263	cluster5
	ENSOARG00020011617	-0.0422481	-0.0866406	-0.0576412	-0.259063	-0.0942661	-0.0731402	0.107781	-0.82682	0.0131911	-0.280839	-0.104246	0.30826	-0.175793	-0.121059	0.290063	2.35328	0.0685642	-0.0511464	0.136557	cluster5
	ENSOARG00020011720	-0.698428	-0.0962423	-0.74787	0.744492	-0.436428	0.256598	-0.162509	-1.58088	-0.933055	-0.740948	-0.266261	-0.629824	-0.776958	-0.408487	-0.237259	4.03004	-1.02848	0.0558978	0.159197	cluster5
	ENSOARG00020011890	0.461979	-0.254731	-0.275009	0.0481159	0.35598	0.438287	0.252689	-0.328576	-0.100682	-0.258089	-0.597915	0.289985	0.0858321	-0.646067	0.88795	4.52257	-0.0780258	0.200532	0.521072	cluster5
	ENSOARG00020011928	-0.0672462	-0.154143	-0.361825	0.760201	-0.155798	0.885731	-0.227256	-0.783209	-0.865227	-0.658118	0.772179	0.360203	-0.0774131	-0.149161	0.100747	2.90645	-0.351545	0.115893	0.2046	cluster5
	ENSOARG00020013245	1.04222	0.168064	0.376826	-0.323033	0.698151	0.582041	0.417109	-0.620818	-0.344538	0.168934	0.875959	1.0933	0.737523	-1.39707	0.898873	3.67782	0.556211	0.101175	0.733163	cluster5
	ENSOARG00020013785	0.153624	0.0408877	-0.266722	-0.0676776	-0.0491886	0.40797	0.0198648	-0.207957	-0.0866984	-0.64235	-0.779006	0.531345	-0.509382	-0.149357	0.362351	3.72317	-0.357821	-0.433801	0.120293	cluster5
	ENSOARG00020000333	-0.47488	0.0700753	-0.867821	-0.15795	-0.271441	0.115048	0.310632	-1.39422	-0.264822	-0.270929	-0.919259	0.362227	-0.372411	-0.743912	-0.16929	3.25579	0.513795	0.895512	0.826877	cluster5
	ENSOARG00020000354	-1.01129	-0.147248	0.189401	-0.773255	0.382536	-0.802683	-0.508297	-1.15893	0.100609	0.196136	-0.065037	0.391338	-0.497674	-0.31955	-0.0927888	3.01415	0.148879	-0.305175	1.0313	cluster5
	ENSOARG00020000374	-0.187145	-0.262438	0.263909	-0.13551	0.0124212	-0.112564	-0.0675862	-0.595701	0.11196	0.0871251	-0.556485	0.0732186	-0.18726	0.340147	0.324729	2.45396	0.0296959	-0.468953	0.287904	cluster5
	ENSOARG00020000488	-0.46824	-0.436212	0.645089	-0.281189	-0.220714	-0.0187687	-0.135491	-2.47159	-0.0817704	-0.814594	-0.407947	0.551857	-0.25003	-0.0890896	0.40904	4.08042	-0.0992199	-0.262415	0.136286	cluster5
	ENSOARG00020000709	-0.483151	-0.129043	0.189753	0.106203	-0.25225	0.176564	1.47269	-1.30735	-0.583486	-0.554964	-0.0638651	0.85277	0.115995	-0.123366	0.452111	2.40162	-0.688434	-0.157594	0.0744753	cluster5
	ENSOARG00020000732	-2.08713	0.0829912	-0.394219	-0.352635	-0.421796	-0.44217	-0.00326823	-1.5501	0.312738	-0.703552	-0.23361	0.173728	0.00618966	-0.00073997	-0.159199	2.3153	-0.136458	-0.490301	0.50119	cluster5
	ENSOARG00020001114	-0.207936	0.266251	-0.496844	0.11431	-0.305195	0.811678	0.443849	-0.754728	-0.139982	-0.0231362	1.03687	0.492128	0.165301	-0.609411	-1.65727	3.89481	-0.745547	-0.57915	1.28961	cluster5
	ENSOARG00020001847	-0.0972916	0.503066	-2.58766	-0.425282	-0.376408	0.273538	-0.0401367	-1.34937	-0.709836	-0.846083	-0.281311	0.270535	-1.04524	-1.21877	-1.75183	3.77978	0.244844	-4.03092	0.884403	cluster5
	ENSOARG00020002305	-0.344476	0.171696	0.336415	-0.0568789	-0.462109	0.24088	0.0610244	-1.2	-0.330254	-0.313196	0.172149	0.770097	-0.112348	-0.215995	0.48556	3.08707	-0.220891	-0.381166	0.278287	cluster5
	ENSOARG00020002877	0.201999	0.149528	-0.371936	-0.0770639	-0.429779	-0.190078	0.290802	-1.3247	-0.663999	-0.585667	-0.273963	0.46127	-0.209454	-0.326862	-0.110753	2.65373	-0.0612683	0.566132	-0.107956	cluster5
	ENSOARG00020002884	-0.0826658	-0.274391	-0.0266882	-0.443201	-0.121317	0.0637828	-0.0929834	-1.3423	0.045851	-0.81431	-0.940195	-0.444065	-0.436198	0.2475	0.297192	3.89354	-0.0437932	-0.719724	0.307931	cluster5
	ENSOARG00020010338	0.445938	0.35046	-0.040285	-0.0419837	-0.204414	0.622546	0.118614	-0.987704	-0.750593	-0.519859	-0.150303	0.502728	-0.192022	-0.531464	-0.392319	1.88508	-0.365987	-1.67353	0.410953	cluster5
	ENSOARG00020001336	0.262529	0.167831	0.176788	0.638097	0.00560823	0.186667	0.715277	-0.0166669	-0.566153	-0.00280049	1.00227	0.386048	0.251299	-0.105727	0.64726	2.45862	-0.17988	-1.70976	0.715767	cluster5
	ENSOARG00020002043	-0.167011	0.831895	0.0700152	-0.37941	0.596333	0.49345	0.692402	-0.218182	-0.218326	-0.394202	-0.280251	-0.111359	0.0111173	1.43189	-0.240044	3.2841	-0.336546	-1.44048	0.96451	cluster5
	ENSOARG00020002120	0.408043	0.234765	-0.118362	-0.0980218	-0.170293	0.0602786	0.214943	-0.750591	0.0358176	-0.385018	-0.769446	0.0654009	0.00507936	-2.16932	0.143291	3.9536	-0.261325	-0.414873	0.362747	cluster5
	ENSOARG00020002197	-0.449421	0.444738	0.67142	0.0604304	-0.0701416	0.306268	-0.140156	-0.368411	0.288748	-0.523851	-0.942114	1.07768	0.393482	-0.811512	-0.00069357	4.04777	-0.634673	0.743913	0.669711	cluster5
	ENSOARG00020002396	-0.274105	0.179794	-0.400371	0.179096	-0.116012	0.322622	0.0650972	-1.70849	0.15645	-0.408497	-1.1883	-0.0973105	-0.29613	-0.325282	0.1485	2.80536	-0.248111	-0.571403	0.338915	cluster5
	ENSOARG00020002550	0.462369	-0.00866725	0.626706	-0.0560545	-0.221929	-0.127396	0.156231	-0.696434	0.681959	-0.405872	-0.049821	0.649358	-0.119069	1.57488	-0.612816	2.64732	0.067735	-0.721794	0.54499	cluster5
	ENSOARG00020003974	-0.329553	-0.108806	-0.000671371	-0.1729	-0.197608	0.0284614	0.173111	-1.17692	-0.167999	-0.536232	-0.116288	0.288744	-0.313196	-0.422388	0.24788	3.30192	-0.13006	-0.439751	0.292449	cluster5
	ENSOARG00020004613	-0.446768	0.0828273	0.190919	-0.390397	-0.194635	-0.277492	0.0818174	-0.696868	0.139043	-0.0365694	-0.53818	0.0589947	-0.0420181	-0.15249	-0.0199487	2.80923	-0.0324323	-0.787497	0.19332	cluster5
	ENSOARG00020005456	-0.0479506	-0.180329	-0.114706	0.121239	-0.0845751	0.147841	0.100328	-1.19223	-0.442962	-0.559522	-0.844884	0.27749	-0.266879	-0.27449	0.752465	4.14457	-0.302935	-0.350534	0.601923	cluster5
	ENSOARG00020006912	-0.270563	0.0812128	0.123883	-0.91466	-0.0323134	-0.740688	-0.518876	-2.38317	-0.314483	-0.789819	0.267259	0.539908	-0.181308	-0.0509282	0.286101	4.00395	-0.295152	-0.848881	0.461199	cluster5
	ENSOARG00020007865	-1.22888	0.313934	-0.308165	0.110799	0.117165	0.407692	0.182584	-1.34663	0.627295	-0.459731	-0.400231	-0.153114	-0.0364992	0.50887	0.283966	3.41747	0.240305	-0.477006	0.184493	cluster5
	ENSOARG00020000266	-0.365537	-0.0472534	-0.310223	-0.121754	-0.230487	-0.0324163	-0.15682	-1.29441	-0.324227	-0.70448	-0.0983125	0.327376	-0.312772	-0.502044	0.285395	2.52199	-0.148896	0.307664	0.15869	cluster5
	ENSOARG00020000377	-0.199971	0.170033	0.461145	-0.0868187	-0.400386	0.263608	0.101527	-0.494989	0.230597	-0.0971133	-0.204619	0.467585	-0.0528799	0.106892	0.333323	3.23555	0.02544	-0.0724926	0.623353	cluster5
	ENSOARG00020000951	-1.31814	-0.0918765	-0.60719	0.00411819	-0.491033	0.0722139	-0.00949591	-1.34115	-0.961591	-0.726826	-0.362238	1.18252	0.53996	0.983663	-0.315695	2.3991	-0.19519	-0.106742	0.96107	cluster5
	ENSOARG00020001136	0.790147	0.155058	-0.248349	-0.150423	-0.0268822	-0.3049	0.348735	-1.03365	0.240736	-0.0960719	0.138418	0.553168	0.116779	0.620421	0.757369	2.58253	0.167472	-0.224659	0.702479	cluster5
	ENSOARG00020001915	-1.21617	0.615685	-0.01279	0.470585	0.629783	-0.228702	-0.207031	-2.33069	-0.566855	-0.493968	-0.577553	0.0444037	-0.509241	-1.02563	0.24674	1.98247	-1.26547	-2.28826	1.13387	cluster5
	ENSOARG00020001930	-0.201189	0.0752599	-0.521803	-0.185931	-0.204511	0.0816298	0.0866144	-1.94056	-0.181759	-0.584589	-0.545966	0.408911	-0.430525	-0.217032	0.431285	4.08102	0.0889627	-0.0115448	0.455304	cluster5
	ENSOARG00020002446	-0.530388	0.187949	-0.403641	-0.380908	-0.254651	0.390399	0.259854	-1.46703	-0.510412	-0.864965	0.171061	0.912117	-0.151864	0.310867	0.866927	3.54374	-0.193446	-1.05231	0.289344	cluster5
	ENSOARG00020002872	0.514628	0.168339	-0.879551	-0.303836	-0.128343	0.523239	0.274413	-1.53985	0.252901	-0.577961	0.0134199	0.112467	-0.0365306	-0.524386	0.720862	3.99711	-0.485075	-1.37243	0.573841	cluster5
	ENSOARG00020002892	0.202311	-0.0122627	-0.249918	-0.331771	-0.0336402	-0.174119	0.192148	-1.28463	0.0175259	-0.680185	-0.175717	0.332032	-0.42601	-0.740118	0.169901	5.30427	0.0294988	-0.998944	0.606862	cluster5
	ENSOARG00020002954	-0.155323	0.198322	-0.294735	0.194658	0.385179	-0.0671615	0.28958	-0.927101	-0.12471	-0.380772	-0.6053	0.734188	-0.457764	-0.411458	0.616545	3.09176	-0.0738964	-0.888451	0.471508	cluster5
	ENSOARG00020004198	-0.603036	0.0948547	-0.768867	-0.535361	0.0737054	0.107494	0.215281	-1.41948	-0.279868	-0.967918	-0.230076	0.0901374	-0.227852	0.127945	-0.0724426	3.1165	-0.279011	-0.414282	0.129574	cluster5
	ENSOARG00020005079	-1.20001	-0.262993	-0.0707035	-0.466967	-0.548876	-0.0768939	0.270203	-1.53366	-0.653343	-0.997433	-0.580303	0.383005	-0.848401	-0.0907036	-0.31585	3.91686	-0.247372	-1.35753	0.313163	cluster5
	ENSOARG00020005137	-0.416801	-0.128452	-0.0088158	-0.200416	-0.425705	-0.0211198	0.2089	-0.986394	-0.0712074	-0.419738	0.251253	0.337868	-0.117913	0.0318911	0.0296388	2.69765	-0.0535597	-0.0851657	0.247185	cluster5
	ENSOARG00020005423	-0.100554	-0.0518669	-0.111356	-0.239451	-0.246169	-0.0841794	0.146143	-0.889493	-0.328552	-0.54701	-0.374009	0.586898	-0.355723	-0.439076	-0.232042	3.40012	-0.215561	-0.77165	0.0383566	cluster5
	ENSOARG00020005703	0.575607	0.231604	-0.595241	-0.229741	-0.0716134	0.380873	-0.425541	-1.59164	-0.0962006	-0.437312	0.645787	0.11921	-0.233307	0.0468733	0.282682	2.73366	-0.0609233	-1.15538	0.377742	cluster5
	ENSOARG00020000250	-0.252862	0.845207	1.2589	0.445486	1.9812	-0.378979	0.147546	0.530827	-1.74961	-0.206758	-0.845092	1.4839	-0.842721	-0.794606	1.22033	2.60761	0.642078	-1.97612	1.43588	cluster5
	ENSOARG00020001499	0.223075	0.0564517	0.187445	-0.230089	-0.117906	0.00681693	-0.0167212	-0.925385	-0.108744	-0.120494	-0.127083	0.0729727	-0.0366881	0.32782	0.416715	3.19747	0.184164	-0.874617	0.148333	cluster5
	ENSOARG00020001788	0.191234	0.0548234	-0.340083	0.112883	-0.124171	0.431028	0.17012	-1.36673	-0.0760126	-0.551905	-0.0923221	0.619169	-0.226645	0.120791	0.0157283	3.59162	-0.444114	-0.235689	0.249659	cluster5
	ENSOARG00020007252	0.0565281	-0.338729	-0.507191	0.493575	1.50927	0.895347	0.310595	-0.889421	-0.488911	0.0340056	0.316715	0.66001	0.0379303	-0.531464	0.717713	3.83416	0.0513474	1.30607	0.398242	cluster5
	ENSOARG00020008134	-0.397654	0.0909217	-0.230108	0.00365338	-0.000367219	0.13768	0.102601	-1.07343	-0.325623	-0.210844	-0.204016	0.586361	-0.0253572	-0.0337872	0.342212	2.42432	-0.00178653	-0.832289	0.0118409	cluster5
	ENSOARG00020008249	0.210573	0.181339	0.993813	-0.931762	-0.299862	-0.501534	-0.00092259	-0.116005	-0.982424	-0.0711901	-0.0342115	0.52639	0.65829	-0.663018	0.390908	3.928	0.0447391	-1.14299	0.270674	cluster5
	ENSOARG00020011144	0.0811834	0.888587	-2.004	0.0282576	0.897032	-0.744192	0.0216381	-0.62958	-0.899921	-0.159666	0.0337539	1.49816	-0.36992	0.617041	-0.50975	2.87886	0.231724	0.430211	0.629323	cluster5
	ENSOARG00020011218	-0.153676	0.393242	-1.23232	-0.258861	0.942939	-0.611415	0.0682141	-0.35044	-0.544215	-0.310103	0.131048	1.24806	-0.139338	0.191501	-0.801731	2.44249	-0.0286436	-0.0282112	0.694084	cluster5
	ENSOARG00020011251	0.0599762	0.308331	-0.294169	0.0980115	0.851196	-0.639558	-0.140397	-0.799916	-1.05127	-0.246138	0.0903422	1.32516	-0.239576	0.304214	-0.351142	2.49107	-0.0145607	-0.107496	0.459299	cluster5
	ENSOARG00020017517	-0.482098	0.112891	-0.176688	-0.30634	-0.24623	-0.134011	0.00348291	-1.11008	-0.291083	-0.411287	-0.101716	0.0505138	-0.081082	-0.235143	-0.0619344	2.24158	-0.218799	-0.622151	-0.0255221	cluster5
	ENSOARG00020022336	-0.104266	-0.0339697	0.0257759	-0.0324967	-0.217947	0.0886463	-0.118373	-1.28938	-0.322484	-0.187017	-0.212051	0.723254	-0.183216	0.104513	-0.13769	3.73875	-0.0970298	-1.03331	0.111743	cluster5
	ENSOARG00020007318	0.141026	0.0332168	0.100798	-0.140953	-0.173412	0.193648	0.0345249	-0.773929	-0.152248	-0.329782	-0.544639	0.141225	-0.0996581	-0.0155527	0.263145	2.25772	-0.183192	-0.691345	-0.0256566	cluster5
	ENSOARG00020021846	-0.0722139	0.584672	-0.472867	-0.461694	1.08733	-0.25298	-0.0766448	-0.805346	-1.2154	-0.268745	0.675173	0.721761	-0.357959	-0.250196	1.09651	2.38931	0.10345	-1.14215	0.690895	cluster5
	ENSOARG00020009876	-0.633837	0.109563	0.161516	-0.170633	0.0277962	-0.0962027	-0.0825893	-0.387469	-0.00455094	-0.481338	-0.82807	0.0950396	-0.152004	-0.0149674	0.0497376	3.19099	-0.590142	-1.45419	0.103759	cluster5
	ENSOARG00020010829	-0.203177	0.131322	-0.119087	0.214557	-0.230602	0.554438	0.587006	-1.24139	-0.542695	-0.682087	-0.672157	0.353677	0.289188	0.484402	0.386452	3.22501	0.208502	-0.470869	0.212893	cluster5
	ENSOARG00020011726	-0.172266	-0.178643	-0.0502907	0.0474697	0.0575598	0.205226	0.282977	-0.654096	0.00475566	-0.400436	-0.0382536	0.395887	-0.39359	-0.664032	-0.118773	2.52976	-0.545541	-1.23833	0.104027	cluster5
	ENSOARG00020011882	-0.634027	-0.18352	-0.17872	0.761736	-0.236047	1.04556	0.362331	-0.89606	-0.952064	-0.77341	-0.996106	-0.235406	0.571315	-2.23572	0.119144	4.35016	-0.614767	-0.571007	-0.474383	cluster5
	ENSOARG00020012239	-0.0194249	0.254159	-0.274225	-0.33445	0.0522581	0.0302135	0.454279	-0.408746	0.0523547	-0.261967	-0.986985	0.973762	-0.0436113	0.103574	0.67487	2.37136	0.147689	-0.590065	0.439064	cluster5
	ENSOARG00020013044	-0.62867	-0.539104	-0.203956	-0.048797	0.294815	0.53799	0.075926	-0.51841	0.237138	-0.620712	-1.79521	0.19359	0.542881	-0.177622	-2.08654	4.05074	0.00223683	-1.66837	0.381885	cluster5
	ENSOARG00020013985	-0.558875	-0.586707	-0.308205	-0.0935297	0.6313	-0.0357093	0.717723	-1.05937	-1.22506	-1.15131	1.00041	-0.334167	-0.527379	-0.332723	0.916402	3.49005	0.259472	-1.15234	0.443238	cluster5
	ENSOARG00020014242	-0.198189	-0.050249	0.0745376	-0.263741	-0.0629973	0.141121	-0.0780626	-0.837078	0.0399541	-0.260834	-0.651569	-0.361763	-0.0497069	0.0215233	-0.91498	3.27996	-0.345561	-0.346315	0.235297	cluster5
	ENSOARG00020019914	-0.16206	0.0114745	-0.100037	0.467342	-0.0831496	0.597461	-0.0618676	-1.55206	-0.542022	-0.544636	-0.547429	0.441498	0.127562	0.25616	-0.361635	3.41455	-0.219639	-0.141833	0.132535	cluster5
	ENSOARG00020023104	-0.31876	-0.335135	-0.817574	0.304333	-0.0359288	-0.156641	0.0693818	-0.670673	0.0654093	-0.307402	-0.36369	-0.211294	-0.226034	-0.142424	-0.235675	2.86221	-0.290342	1.06195	0.314957	cluster5
	ENSOARG00020023319	0.273922	-0.130822	-0.0448732	0.118267	0.601323	-0.0238516	0.497335	-0.800633	0.650822	-0.650441	-0.40735	-0.292956	0.105507	-0.115697	0.0688902	4.37202	0.131395	2.6958	0.686028	cluster5
	ENSOARG00020024258	-0.622927	-0.0456328	0.396291	-0.213806	-0.200699	-0.0915049	0.0162652	-0.682695	0.208537	-0.396696	-0.960533	0.23402	-0.175642	-0.281304	0.0895906	2.41835	-0.193696	-0.432752	-0.0236865	cluster5
	ENSOARG00020024421	-0.964059	0.712829	-1.20916	-0.240642	2.16545	-0.0269755	0.809638	-0.0772815	0.656316	0.196826	-0.293267	-0.293463	-1.89842	0.0456087	1.00558	3.06054	-0.195447	-1.38318	-0.9307	cluster5
	ENSOARG00020025587	0.0605584	0.216364	-0.0200382	-0.290359	-0.0426024	0.140962	0.379949	-0.782211	0.851575	-0.501571	-0.748551	0.51843	-0.20256	0.14362	0.335681	3.62602	0.167533	-0.905275	0.527751	cluster5
	ENSOARG00020025643	-0.181847	0.228751	0.357291	-0.410077	0.082027	0.0623882	0.0321295	-0.784052	0.0149187	-0.314434	-0.330293	0.511052	-0.28732	0.0554345	0.059509	3.81838	0.0264019	0.041813	0.563032	cluster5
	ENSOARG00020025758	0.00498251	0.130025	0.456404	-0.385578	-0.352347	0.362561	0.244979	-0.739844	-0.377872	-0.199715	0.224598	0.625931	0.240543	0.719356	0.895772	3.12566	0.18317	-1.3778	0.0540113	cluster5
	ENSOARG00020025853	0.166866	0.462581	-0.121843	-0.250486	0.15506	0.37878	0.387482	-1.02836	0.46739	-0.0659099	-0.0436586	0.509101	0.176415	-0.0235928	0.270039	4.56017	0.184326	-0.343854	1.00828	cluster5
	ENSOARG00020025875	0.891539	0.174696	-1.29429	0.00368419	1.01613	0.173827	0.517775	0.340912	0.931897	-0.21188	0.011844	0.82568	1.37642	-0.0675979	0.853885	4.61278	-0.0129223	-0.605766	0.814688	cluster5
	ENSOARG00020009309	-0.688426	0.0501328	-0.40718	-0.229168	-0.0656076	0.119623	0.223947	-0.921026	-0.26995	-0.380708	-0.411385	0.0662052	-0.0287991	-0.477927	-0.138622	3.7303	-0.0343154	-0.919603	0.080209	cluster5
	ENSOARG00020010968	-0.04641	-0.159671	0.685797	-0.280859	0.0378719	0.0366166	-0.314712	-1.14293	-0.0598535	-0.181256	-0.355177	0.512707	-0.261697	-0.195887	0.584774	2.28466	-0.340771	-0.939493	0.524745	cluster5
	ENSOARG00020011858	0.103735	-0.277285	0.683028	0.0055865	0.112393	-0.37324	-0.402432	-1.11217	0.412188	-0.760259	-0.11718	0.379457	-0.00939116	1.29685	-1.38006	3.36209	-0.637522	-0.0721198	0.479917	cluster5
	ENSOARG00020012374	-1.03538	-0.0397028	-0.108067	0.00678887	-0.380682	0.0993326	0.0502967	-0.689682	-0.311561	-0.534108	-0.281478	0.334246	-0.326723	-0.209642	-0.517332	3.71278	-0.3357	-0.894431	0.588617	cluster5
	ENSOARG00020012839	0.417885	-0.0606436	-0.149088	0.832122	-0.429946	0.127665	-0.406047	0.0295114	0.00610183	-0.518173	-0.0428116	0.0631582	0.0233191	1.31173	-1.59484	2.62939	-0.241244	-0.941834	0.291151	cluster5
	ENSOARG00020013767	-0.342019	-0.0662812	-0.556203	-0.0523601	0.146059	-0.199793	0.195021	-1.01832	-0.185092	-0.546434	-0.342278	0.165973	-0.31277	0.059562	0.432291	3.62121	-0.0727266	-0.674466	0.330158	cluster5
	ENSOARG00020014036	0.784675	0.283512	-2.27233	-0.0922302	2.01935	0.19037	0.837504	-1.92583	0.548871	-0.868732	-0.767814	0.211256	-0.264797	0.58975	0.717045	3.02057	0.827695	0.0120306	0.762241	cluster5
	ENSOARG00020014424	-0.171988	-0.105767	0.376871	-0.0397171	-0.467267	-0.111445	0.436842	-1.3325	0.155957	-0.345851	0.145488	-0.102502	-0.272148	-0.283835	0.327987	4.64942	0.0023761	-0.485599	0.719223	cluster5
	ENSOARG00020014462	-0.675918	-0.421598	-0.237297	-0.488332	-0.117441	-0.00810403	0.171388	-0.476962	-0.514265	-0.246206	-0.58922	-0.0893932	0.0279776	-0.219177	0.100397	3.0257	0.0436818	-1.16532	0.0873044	cluster5
	ENSOARG00020016389	-0.138591	0.126318	0.283436	-0.116706	-0.0631198	0.164283	0.105958	-0.576335	0.073113	-0.121216	-0.115726	0.357486	-0.226076	0.232313	0.489897	3.10244	0.228293	-0.20074	0.424578	cluster5
	ENSOARG00020019727	-0.155685	-0.0387855	-0.105885	-0.521407	0.154562	0.0100413	0.0551595	-0.553055	0.00976659	-0.480729	1.32363	0.345406	0.116248	0.0456073	0.260572	3.77675	0.136223	-2.71035	0.520125	cluster5
	ENSOARG00020020206	0.0142743	0.200263	0.0113626	-0.11879	-0.236814	0.442912	-0.177856	-0.557968	-0.408658	-0.570967	-0.172597	0.636112	-0.593776	1.10114	-0.183563	3.60061	-1.35072	-4.46867	0.47552	cluster5
	ENSOARG00020020424	-0.422306	-0.0926395	-0.295974	-0.108412	-0.0118266	0.0802486	0.412505	-1.14834	-0.0975151	-0.618769	-0.25997	0.0797152	0.0182726	-0.0830952	0.283012	2.88116	-0.417675	-0.559786	0.329049	cluster5
	ENSOARG00020020813	-0.0794974	0.0896005	0.193762	-0.180308	0.127282	0.0748104	0.0568125	-0.82498	0.216102	-0.218807	-0.513466	0.244366	-0.259462	-0.14782	0.371245	4.08192	0.0198844	-0.496002	0.619893	cluster5
	ENSOARG00020021891	-0.214726	-0.0285097	-0.305557	-0.0383379	-0.326402	-0.0476462	0.291483	-1.0006	-0.462995	-0.734285	-0.799312	0.391545	-0.092615	-0.774248	-0.220471	3.07671	0.233515	-0.851636	0.519961	cluster5
	ENSOARG00020022190	0.279602	0.098828	-0.359475	-0.563304	0.0033674	-0.278259	0.247443	-1.22604	0.0606296	-0.79329	-0.183118	0.582909	-0.265891	0.276247	0.141279	2.44447	0.701315	-3.28708	0.208729	cluster5
	ENSOARG00020022220	0.15422	-0.69806	0.0413634	-0.0977675	-0.183506	-0.47589	0.0681766	-1.96241	0.0273792	-0.815171	-0.0804904	-0.92841	-0.291721	0.114156	1.10038	3.82775	-0.157207	0.368702	0.293088	cluster5
	ENSOARG00020023461	-0.729731	0.0383764	0.268887	-0.314953	-0.11399	-0.167704	-0.0170059	-0.683552	-0.210251	-0.0803492	-0.627406	0.270258	-0.0836635	-0.190389	0.0474594	3.19614	-0.0779982	-1.13111	0.230181	cluster5
	ENSOARG00020023708	0.507503	0.365836	0.778274	0.666863	-0.220985	-0.663925	1.64817	-0.801687	-0.251613	0.40484	-0.450141	-0.0362738	-0.314592	-0.595403	-1.12466	2.42415	0.542548	-0.64554	0.675691	cluster5
	ENSOARG00020023760	-0.374367	0.220777	-0.147285	-0.268116	0.255324	0.369643	-0.0402594	-1.82284	0.217864	-0.395629	-1.11155	0.196506	-0.366281	0.0724282	-0.258791	4.46379	0.0895053	-0.976139	0.195656	cluster5
	ENSOARG00020024032	-0.0261843	0.063008	-0.066959	0.367352	-0.139841	0.611647	-0.0624197	-1.51178	-0.53254	-0.562817	-1.06703	0.326638	0.181051	0.475661	0.880896	2.82972	-0.508505	-0.864862	0.100458	cluster5
	ENSOARG00020024261	-0.225982	0.269228	0.395315	-0.101695	0.16177	0.326086	0.0372045	-0.356791	0.287381	-0.0173102	-0.637175	0.332457	0.389501	-0.0224972	0.434639	4.10939	0.276924	-0.898432	0.161035	cluster5
	ENSOARG00020024486	-0.705218	0.109337	-0.534007	-0.273943	0.278563	0.0682055	0.376725	-0.81216	0.348243	-0.31659	-0.816252	-0.04565	-0.0160045	0.256252	0.00758191	3.6623	0.156092	-0.693758	0.214323	cluster5
	ENSOARG00020015918	-0.0740714	0.206445	-0.583397	-0.192996	0.253727	0.279794	0.381741	-1.69861	0.405607	-0.192534	-0.202416	-0.0630501	-0.224332	-0.297014	0.268597	3.52421	0.214155	-0.415652	0.766231	cluster5
	ENSOARG00020015990	0.06444	0.0621948	-0.499529	-0.180836	0.079416	-0.0744354	0.272024	-1.60238	0.136704	-0.393957	0.0487656	0.243281	-0.36265	0.0625739	0.0956046	3.16088	0.151696	-1.32025	0.620187	cluster5
	ENSOARG00020019203	-0.357911	-0.0064862	-0.520128	-0.336116	0.055845	0.14615	-0.146689	-0.88108	-0.321816	-0.720833	-0.00655585	-0.0920303	-0.442419	-0.235355	0.0546436	2.17397	-0.39738	-0.930357	0.448058	cluster5
	ENSOARG00020020357	0.0240205	0.099307	0.118895	-0.218696	-0.420509	-0.179073	0.0871354	-0.497833	-0.331726	-0.276133	-0.361143	0.393558	-0.225991	-0.25387	0.135994	2.9873	-0.0391172	-1.06764	0.393788	cluster5
	ENSOARG00020020567	-0.163573	0.223911	-0.169625	-0.467078	-0.117078	-0.442965	0.670022	-0.681501	0.0257261	-0.565056	-0.290789	0.888224	0.245156	-0.498668	0.344442	3.73826	-0.38518	0.782544	0.334185	cluster5
	ENSOARG00020020778	-0.646509	-0.278919	-0.162407	-0.44501	0.458205	-0.204215	-0.0496603	-0.78548	-0.485778	-0.312598	-0.348824	-0.353138	-0.355149	0.0657694	-0.280273	3.70326	-0.0664869	-0.335402	0.303756	cluster5
	ENSOARG00020021988	-1.04888	-0.19759	-0.470509	0.0449482	-0.139183	-0.202439	0.200742	-0.49953	-1.25361	-0.632419	0.100765	-0.173725	-0.0740568	0.0945029	-0.586044	3.24265	-0.128536	-0.787146	0.45353	cluster5
	ENSOARG00020022008	-0.435092	0.0361866	0.172541	-0.362254	-0.476996	-0.0767553	-0.0192961	-1.0903	-0.106012	-0.72248	-0.370966	0.0934338	-0.699387	0.291216	0.116029	2.65503	0.374357	-0.866015	0.671203	cluster5
	ENSOARG00020022589	-0.259245	0.100619	0.0245237	-0.288463	-0.353809	-0.0415901	0.589694	-0.976506	0.0525819	-0.645483	0.145098	0.264775	-0.393627	-0.474706	0.326572	3.16131	-0.057257	-0.899398	0.285141	cluster5
	ENSOARG00020022672	-0.0812855	0.0929366	0.278501	-0.0739091	0.0345279	0.373746	0.241157	-0.872774	-0.1341	-0.34866	-0.796244	0.507508	-0.0369453	-0.943497	0.671739	3.38549	-0.373236	-0.591217	0.402909	cluster5
	ENSOARG00020022757	0.134477	-0.188964	0.294534	-0.0963099	0.0916926	0.133956	-0.175944	-0.332271	0.112032	-0.0415385	-0.77072	0.393747	-0.0878763	-0.118119	0.215763	2.78303	0.00633462	-0.718314	0.371214	cluster5
	ENSOARG00020023327	-0.269363	0.149103	-0.0453244	-0.167643	0.0178675	0.0478993	-0.146493	-0.510113	-0.0180482	-0.193383	-0.634292	0.219216	-0.273849	0.444237	0.295979	2.50401	-0.141342	-0.42959	0.357162	cluster5
	ENSOARG00020023884	-0.0106793	-0.0034594	0.146618	-0.231061	0.00436387	-0.566855	0.381514	-1.07137	-0.255942	-0.270839	0.417287	0.189517	-0.257967	0.136313	0.313081	2.41002	0.101487	0.149596	0.73489	cluster5
	ENSOARG00020023943	-0.0757966	-0.000858339	0.0162788	-0.487727	0.164929	-0.263133	0.128273	-1.0363	0.152998	-0.325514	-0.217778	0.143503	-0.328676	-0.447587	0.661214	2.91551	-0.522739	-0.376842	0.666486	cluster5
	ENSOARG00020024026	-0.458949	0.0605387	-0.174959	-0.366577	-0.0365245	-0.0614402	0.0945803	-0.917562	-0.00849067	-0.48918	-0.346808	-0.0537876	-0.320456	-0.167317	0.204459	3.79509	-0.0235658	-0.656535	0.5198	cluster5
	ENSOARG00020024089	-0.475097	0.382516	-0.00561385	0.05711	-0.207932	-0.32058	0.0648876	-1.81106	-0.331994	-0.747274	-0.425688	0.104408	-0.486633	0.00604424	0.189425	4.91439	-0.25761	0.0564922	0.625068	cluster5
	ENSOARG00020024115	-1.41407	-0.0341394	-0.511826	-0.366346	0.0389118	0.00810083	0.170598	-1.57318	0.221082	-0.781106	-0.599784	0.434924	-0.543561	-0.135851	0.240598	5.78972	-0.150604	-0.846668	0.579777	cluster5
	ENSOARG00020024160	-0.116464	0.018129	1.32398	-0.32392	-0.434838	-0.094128	0.396468	-2.14122	-0.692779	-0.675958	0.356633	0.423032	-0.478733	-0.82682	0.219188	4.3851	0.313282	-0.459323	0.415693	cluster5
	ENSOARG00020024292	-0.327835	0.213834	-0.551566	0.25155	-0.281492	0.385513	0.430871	-1.59306	0.148694	-0.539761	-0.517935	-0.400211	-0.100385	1.63323	0.142235	3.91617	-0.151588	-0.890225	0.376659	cluster5
	ENSOARG00020024678	-0.253864	0.0774973	-0.436932	0.530232	-0.193814	0.420335	-0.148919	-1.58131	-0.384783	-0.526033	-0.161477	0.223643	0.00978424	0.238234	0.584764	3.88675	-0.270335	-0.864996	0.675403	cluster5
	ENSOARG00020025226	0.125511	0.249978	-0.0387789	-0.423313	0.0262184	-0.0282911	0.399283	-2.08621	0.246758	-0.732996	-0.222067	0.651998	-0.534684	-0.473858	0.628497	5.01304	0.157563	0.120664	0.691973	cluster5
	ENSOARG00020025253	-0.0850475	0.0104473	0.242841	-0.0199126	0.0144619	0.119782	0.29045	-1.35248	-0.0152915	-0.284136	-0.452174	0.368481	-0.130734	-0.134545	0.443645	3.96187	0.259358	-0.247579	0.516585	cluster5
	ENSOARG00020025309	-0.0235535	0.245329	-0.715778	-0.116197	0.192459	0.177763	0.483846	-0.77858	0.104182	-0.0673645	0.692262	0.32481	0.065857	0.319945	-0.436454	3.85123	-0.0141916	-0.798648	0.0773291	cluster5
	ENSOARG00020025326	1.07697	-0.913854	-0.290173	1.02392	-0.440128	-0.160481	-1.16689	1.0872	0.95086	0.349994	0.707595	0.749602	0.392691	-0.498266	-0.152127	3.58764	-0.487146	-2.3127	0.162458	cluster5
	ENSOARG00020008085	0.00798451	0.137799	0.250179	-0.206236	0.107264	9.87551e-05	0.00194013	-0.643921	0.27184	-0.139485	-0.635208	0.459711	-0.374182	0.609286	0.528648	3.15528	0.182566	0.045394	0.597237	cluster5
	ENSOARG00020008176	0.658152	0.225887	0.525735	-0.383655	-0.0335995	-0.310206	-0.209567	-1.06966	-0.28518	-0.228808	-0.247911	0.44897	-0.282229	0.0101708	0.375587	3.7101	0.363747	-0.713838	0.576803	cluster5
	ENSOARG00020008572	0.792605	-0.155034	-0.311945	0.117497	0.0152232	-0.651956	-0.283913	0.323561	0.17341	0.250463	-0.155794	0.301924	-0.021561	0.0199199	-0.680619	3.97735	-0.233717	0.830632	0.560667	cluster5
	ENSOARG00020010236	-0.184135	0.169419	-0.213991	-0.331608	-0.24216	-0.177033	0.201463	-1.07493	0.0864936	-0.552609	-0.672253	-0.272458	-0.299157	-0.225947	-0.529657	3.58124	-0.170359	-0.745599	0.225272	cluster5
	ENSOARG00020012554	-0.49846	-0.103752	-0.540331	-0.0689295	-0.149429	-0.0991451	0.318484	-1.56946	0.18174	-0.547109	-0.669481	0.583706	-0.140321	-0.0325534	0.246689	3.59813	0.014516	-0.254639	0.506477	cluster5
	ENSOARG00020012938	-0.132959	0.0417475	-0.041452	0.616273	-0.149939	0.504114	0.151187	-0.803886	-0.260542	-0.63526	-0.974054	0.281114	-0.136939	0.179613	0.508211	2.38256	-0.620167	0.32787	0.37692	cluster5
	ENSOARG00020013200	0.358977	1.10431	-0.543922	-0.188877	-0.0693819	0.126735	-0.235042	-0.912668	-0.512861	-1.25551	0.569506	1.20002	-0.632069	-0.612679	1.54421	2.21294	0.523581	1.19769	1.25329	cluster5
	ENSOARG00020013318	0.0226158	0.0828494	-0.15935	-0.065702	-0.298872	-0.0440006	-0.0494026	-1.59607	-0.297226	-0.549297	-0.402591	0.147778	-0.214733	-0.275797	-0.307806	4.89737	-0.229348	-0.767975	0.519356	cluster5
	ENSOARG00020015079	-0.294058	0.0527108	-0.218493	-0.410785	0.212477	0.169979	0.115327	-1.21978	-0.586479	-0.732911	0.878377	0.453021	-0.723561	-0.00904647	0.341049	5.08057	-0.112053	-2.35872	1.11349	cluster5
	ENSOARG00020015287	0.553146	0.508105	-0.162029	-0.319696	-0.466509	0.307097	-0.693621	-0.573317	-1.75781	-0.172661	-0.40392	-0.420636	-1.02484	-0.758336	1.08119	4.15588	-0.503678	-2.29264	0.349507	cluster5
	ENSOARG00020016714	-0.462931	0.124801	-0.225376	-0.177614	0.0347262	0.0957529	0.379586	-1.08436	-0.1714	-0.567896	-0.563961	0.0961916	-0.059778	-0.591308	0.429565	4.0383	-0.0619522	-0.375999	0.411798	cluster5
	ENSOARG00020018779	-0.246845	0.209898	0.163817	-0.266337	0.396189	0.00362712	0.157314	-0.462108	0.259445	0.000600795	-0.928784	-0.0395547	-0.0534647	0.121757	0.329455	3.2881	0.142147	-1.09207	0.103406	cluster5
	ENSOARG00020019405	-0.0796026	-0.0389503	-0.567048	0.359306	-0.313469	0.163609	0.684899	-1.34556	-0.651665	-0.895394	1.65879	0.230594	-1.6695	-0.631791	-0.528076	2.11029	0.150693	-1.06015	0.716489	cluster5
	ENSOARG00020019566	-0.0557164	0.10842	0.00792074	-0.306686	0.300784	-0.090927	0.243169	-0.627531	-0.794056	0.0400691	-0.562413	0.34314	-0.123316	0.104099	-0.00769356	3.17809	0.268467	-0.89343	0.713005	cluster5
	ENSOARG00020020071	-0.377296	-0.00302047	-0.300034	-0.148055	-0.193136	0.0286077	0.186261	-1.37917	-0.235399	-0.47325	-0.456063	0.61463	-0.229624	0.1107	0.163633	4.31922	0.0874101	-0.735225	0.542433	cluster5
	ENSOARG00020001375	-0.831303	0.449831	-0.128263	-0.116452	-1.05323	-0.433478	-1.22741	-0.359637	0.0150876	-0.260739	-2.02661	-0.0425112	0.212265	-0.276989	-0.105094	2.69864	-0.0326725	0.10824	-0.305104	cluster5
	ENSOARG00020001434	-0.329843	-0.033746	-0.0557028	-0.0352675	-0.157793	-0.0977822	0.270057	-0.375853	0.0344622	0.0809177	-0.328435	0.349998	-0.0590211	-0.336007	-0.102601	2.71493	0.119131	-0.398747	-0.0756885	cluster5
	ENSOARG00020001578	-0.131097	0.108733	0.379859	-0.0190011	0.0464856	0.0193919	0.0831782	-0.819923	-0.0209511	-0.150281	-0.515732	0.469779	-0.378946	-0.194291	0.379295	2.78649	0.0147291	0.248357	0.290078	cluster5
	ENSOARG00020001615	-0.47034	0.139803	-0.932026	-0.0861089	0.112692	0.128456	0.483851	-1.38331	-0.182922	-0.608024	-0.0683693	0.375258	-0.329341	-0.294871	0.194949	4.09254	-0.058119	-0.431858	0.549989	cluster5
	ENSOARG00020001643	0.0263566	0.144413	-0.129789	-0.0368368	-0.212655	-0.312062	0.603912	-0.234346	-0.506064	-0.0353251	-0.611978	0.15182	-0.193537	-0.0893434	0.220323	3.79411	-0.184723	-0.757936	0.940811	cluster5
	ENSOARG00020001658	0.193075	0.616438	-0.386783	-0.926781	0.138736	-0.228851	-0.113497	-3.43664	-0.507321	-0.925345	0.855625	1.54477	0.123363	-2.3484	-0.919023	4.83453	-0.84745	-1.01547	0.78382	cluster5
	ENSOARG00020003365	0.0433642	-0.0639673	-0.127583	0.107316	-0.0591001	-0.0345494	-0.0913704	-1.43416	-1.10037	-0.498003	-0.772615	0.780612	-0.29111	0.0583744	-0.245842	2.00518	-0.0605004	-0.382183	0.243411	cluster5
	ENSOARG00020003706	0.504263	0.306625	-0.0965369	0.213526	-0.0370514	0.33948	1.10951	-0.416254	1.01211	-0.278839	-0.301879	0.667771	-0.0932165	0.533473	-0.840046	3.72346	-0.942232	-0.879464	0.465674	cluster5
	ENSOARG00020003866	-0.473932	-0.00191991	-0.310498	-0.260665	-0.017949	0.0474724	0.198984	-1.41051	0.0156882	-0.528824	-0.690641	0.694354	-0.442785	-0.000753159	0.268729	4.67599	-0.0401455	-0.540166	0.491083	cluster5
	ENSOARG00020004707	-0.0844958	0.109775	-0.0667324	-0.0936485	-0.211946	0.161927	0.513221	-0.892965	-0.137431	-0.389745	0.0141299	0.0552712	-0.412881	-0.173379	0.389665	2.36159	0.189079	0.495798	0.561438	cluster5
	ENSOARG00020004904	-0.202185	-0.290907	-1.41112	0.684795	-0.386763	0.582011	0.440267	-1.28309	0.250741	-0.340685	-0.455284	0.564861	0.961415	-1.45044	0.60172	2.47539	0.450128	0.684758	0.418218	cluster5
	ENSOARG00020006144	0.278926	0.152964	0.0792493	-0.170377	-0.252249	-0.0323998	0.296355	-0.971432	-0.0839059	-0.601987	-0.0423524	0.830696	-0.373432	-0.00340929	0.194604	2.78055	0.085919	0.0995528	0.610277	cluster5
	ENSOARG00020006256	-0.716374	-0.191868	0.663514	-0.202416	-0.412304	-0.0943762	-0.224405	-0.866263	-0.0452894	-0.500492	-0.566865	-0.169708	-0.480974	-0.519334	0.152004	2.5589	-0.456841	-0.977538	-0.156072	cluster5
	ENSOARG00020006282	0.0238131	-0.103358	0.503518	-0.230755	-0.0420358	-0.372684	-0.0432858	-0.481144	0.223613	-0.143164	-0.262119	0.221343	-0.443057	0.163328	0.217609	2.57448	-0.32002	-0.0480498	0.21598	cluster5
	ENSOARG00020006410	-0.120809	0.0213382	-0.124424	-0.486129	-0.204654	-0.0757344	0.0503074	-1.22387	-0.470086	-0.621499	0.055368	0.791792	-0.641618	-0.718766	0.376582	3.84377	-0.118633	-0.649935	0.658772	cluster5
	ENSOARG00020006780	0.643364	0.0531237	-0.780589	0.167484	0.156172	1.10624	-0.484681	-1.53005	-1.74673	-0.813508	0.86155	0.448736	-0.609003	-0.531463	0.97835	1.57979	-0.0536478	-1.33058	0.918336	cluster5
	ENSOARG00020008001	-0.0719329	0.101566	0.0720397	-0.105172	-0.187012	-0.118177	0.618544	-1.45596	0.135075	-0.683751	-0.0184903	0.184742	-0.381401	0.186572	-0.124362	3.43285	0.247623	-0.470297	0.667737	cluster5
	ENSOARG00020008268	0.00526151	0.166528	-0.167443	0.0627028	0.104656	0.42327	-0.154497	-1.20708	-0.568756	-0.562451	-1.04539	0.791805	-0.361364	-0.681272	0.112436	3.42426	-0.278187	0.553451	0.353872	cluster5
	ENSOARG00020010556	0.388569	-0.370453	0.14269	-0.391652	-0.229578	-0.101047	-0.105024	-0.326721	-0.626093	-0.409048	0.824584	0.694882	-0.185371	-0.378017	0.610967	3.37834	0.270012	-1.04798	0.728853	cluster5
	ENSOARG00020012720	-0.641592	0.196912	0.0324713	-0.248151	-0.117474	-0.204741	0.140253	-0.926073	-0.284012	-0.391238	-0.369016	0.161353	-0.129415	0.102027	0.381735	3.4517	0.15464	-0.478844	0.394613	cluster5
	ENSOARG00020015132	-0.905202	0.0660783	0.369436	0.107441	-0.383079	0.00736016	0.581869	-1.2612	0.0683879	-0.257594	0.531312	-0.189611	-0.223921	0.139355	-0.314849	3.65378	0.215759	1.04464	0.714751	cluster5
	ENSOARG00020015498	-0.425034	0.153153	-0.19824	-0.212524	-0.167035	0.242924	0.0251041	-1.16289	-0.0624727	-0.361793	-0.130561	0.0913358	-0.319075	-0.245113	0.333734	2.96314	-0.0790061	-0.446049	0.290006	cluster5
	ENSOARG00020021386	-0.830529	0.176257	-0.632034	-0.314013	-0.499321	0.178581	-0.0443631	-1.88181	-0.369292	-1.0444	-0.18169	0.414226	-0.458122	-0.398204	0.0280933	2.94157	-0.492519	-1.4433	0.197254	cluster5
	ENSOARG00020021968	-0.518312	-0.0380515	-0.189862	-0.3116	-0.102121	-0.187914	-0.232165	-0.865256	-0.374181	-0.393477	-0.0725739	0.410905	-0.575907	-0.889093	-0.106954	2.15539	-0.537424	-0.883407	0.232891	cluster5
	ENSOARG00020003155	-0.389695	-0.0158366	-0.264849	-0.345833	-0.0308408	-0.028229	0.3642	-0.864098	-0.184167	-0.412427	-0.501619	-0.00544466	-0.038091	0.0837892	0.0888725	2.92738	-0.0457569	-0.768746	0.459728	cluster5
	ENSOARG00020003558	-0.279003	0.00590533	-0.551546	-0.0708451	-0.218313	0.00307883	0.100346	-0.894737	-0.242294	-0.259281	-0.340066	0.012176	-0.105938	-0.0881713	0.171618	2.85758	-0.0538495	-0.653617	0.302424	cluster5
	ENSOARG00020004782	-1.25874	-0.383113	-0.56174	-0.130202	-0.484589	0.0228757	0.310851	-1.51829	-0.488203	-0.839399	-0.00829404	0.284094	0.0662276	-1.31621	-0.120487	3.24177	-0.0463308	-0.520618	0.145946	cluster5
	ENSOARG00020005636	-0.325179	0.407708	-0.319177	-0.283977	-0.280249	-0.246795	-0.0885052	-0.148055	0.759214	-0.510706	-0.992548	0.535837	-0.206541	-0.309428	0.270898	1.92928	-0.613829	-1.70692	0.43237	cluster5
	ENSOARG00020009528	-0.17768	-0.0371352	-0.0446868	-0.0196965	-0.180993	0.0528473	0.318001	-1.10871	0.0684077	-0.359054	-0.34928	0.312768	-0.1176	-0.541624	0.399985	3.34666	0.0654274	-0.335911	0.108754	cluster5
	ENSOARG00020010320	-0.346036	0.111363	0.145328	-0.26277	0.0161789	-0.0284889	0.213704	-0.852264	-0.18908	-0.353061	-0.161834	0.218023	-0.0922125	-0.236013	0.349286	2.28757	0.184201	-0.300723	0.0323122	cluster5
	ENSOARG00020022503	-0.268461	0.0238219	0.0543413	-0.0177619	-0.014734	-0.120586	0.0107414	-0.735664	0.0399607	0.0427556	-0.248162	0.431333	0.0592824	0.15315	0.147277	2.48131	0.056889	-0.574628	-0.127432	cluster5
	ENSOARG00020010403	-0.312804	0.116232	0.0192416	-0.19268	0.197361	0.136081	0.204476	-0.817279	-0.0299625	-0.230754	-0.547429	-0.00446865	-0.259037	-0.0624278	0.0607446	3.45747	0.139522	-0.502719	0.594872	cluster5
	ENSOARG00020013747	-0.301618	0.212532	-0.156079	-0.123349	-0.127632	0.0829938	0.127208	-1.30936	-0.572328	-0.316618	-0.140004	0.731272	-0.113213	-0.270079	0.175465	2.23094	0.0242959	-0.271457	0.352989	cluster5
	ENSOARG00020014863	-0.183956	0.224885	-0.115839	-0.246169	-0.197319	0.0482314	0.22276	-1.09118	-0.5053	-0.377871	-0.559098	0.359717	-0.153898	-0.347292	0.165481	2.51228	0.132503	-1.07726	0.0968973	cluster5
	ENSOARG00020014950	0.054099	-0.104314	-0.128115	-0.0914033	-0.0213323	-0.0433674	0.125103	-1.22726	0.0423788	-0.327772	-0.200891	0.329313	-0.201892	-0.011949	0.478522	2.85231	0.0785736	0.213548	0.480399	cluster5
	ENSOARG00020015166	0.289987	0.332714	-0.211354	-0.0241399	-0.492929	0.120341	0.0474324	0.369713	0.549732	-0.337168	-0.181643	0.504059	0.069567	0.148095	0.560173	3.05461	0.0041003	-0.550655	-0.191722	cluster5
	ENSOARG00020016921	0.11365	0.570498	0.494701	-0.146959	0.0066814	0.173543	-0.448597	-0.930445	-0.456405	0.000329079	0.221981	0.685289	-0.267873	0.800067	-0.284863	4.19527	-0.210402	0.208398	-0.4095	cluster5
	ENSOARG00020019838	-0.587796	0.0624542	-0.293856	-0.147083	-0.00207843	-0.00285305	-0.108831	-0.570871	0.0814645	0.261643	-0.531949	0.206054	0.242222	-0.133287	-0.136541	2.73948	-0.0870203	-1.08263	-0.431917	cluster5
	ENSOARG00020004669	-0.546322	-0.208331	-0.462739	0.0150874	-0.324095	-0.179862	0.380378	-1.34554	-0.185043	-0.376544	-0.329253	0.201403	-0.269309	-0.0757417	0.202868	2.42543	0.274305	-0.0887127	0.394006	cluster5
	ENSOARG00020010913	1.13645	-0.917157	0.65483	0.127349	-0.149018	-0.0756433	0.228328	-0.270075	-1.01069	-0.273128	-0.932481	0.558693	-0.314526	-0.632105	0.173096	3.68055	0.226318	-0.20165	0.60771	cluster5
	ENSOARG00020015942	-0.179927	0.128349	-0.189088	-0.369015	-0.220872	-0.0430838	0.140072	-1.31199	-0.505685	-0.593839	-0.400886	0.479947	-0.216515	-0.221296	0.205485	3.48836	0.0530653	-0.688501	0.0934091	cluster5
	ENSOARG00020000475	-0.0607065	0.30115	-0.263092	-0.153303	0.175051	0.0901405	-0.101835	-0.84968	-0.463128	0.0149806	-0.140105	0.451637	-0.0311302	-0.0501588	0.220218	3.41084	-0.164115	-0.893944	0.100053	cluster5
	ENSOARG00020000232	0.544523	0.0504266	-0.0466867	0.0936957	0.201629	0.562349	-0.0281563	-0.2498	0.356125	0.218346	-0.207763	0.627059	-0.0622811	0.0191858	0.427994	3.16491	-0.540386	0.642925	0.27483	cluster5
	ENSOARG00020000578	-0.337411	0.269533	-0.544945	0.0816039	0.289025	0.0983662	0.0393137	-0.922829	-0.103117	-0.439404	-0.242062	0.466925	-0.247026	0.0451839	0.275696	3.77111	-0.059471	-1.14921	0.719198	cluster5
	ENSOARG00020000751	0.0772902	0.282049	-0.322875	-0.408391	0.033321	0.0803986	-0.125213	-1.02256	0.0865895	-0.578637	-0.255064	0.203817	-0.377249	-0.41324	0.233629	2.33426	-0.211172	-0.93902	0.837305	cluster5
	ENSOARG00020000768	0.76501	0.728289	-0.066326	1.33103	0.72127	0.979172	1.24953	0.820826	0.697402	0.646224	0.114952	-0.017436	0.706155	-0.168342	0.401443	3.89649	0.676057	0.509234	1.02297	cluster5
	ENSOARG00020003905	0.335217	0.11563	0.663249	-0.35154	0.133095	-0.228475	0.230351	-0.46644	-0.631059	-0.134139	-0.262748	0.205034	-0.0387891	-0.0515442	0.486258	2.29758	-0.148116	-1.16817	0.439936	cluster5
	ENSOARG00020004293	-0.092787	0.0686721	0.0886405	-0.248821	-0.0731737	-0.0656761	-0.121085	-0.84916	-0.370753	-0.00665402	-0.182969	0.410435	-0.0459245	-0.271011	0.142388	2.42048	0.010226	-0.480625	0.0504458	cluster5
	ENSOARG00020007651	1.05379	0.946448	-0.166463	0.225173	0.0924202	-0.00516701	0.199369	-0.0630358	-0.452553	-0.528276	-0.834585	0.656377	0.00862997	-0.231298	0.970938	3.50683	0.344546	-1.61845	0.573987	cluster5
	ENSOARG00020007943	0.129025	-0.04759	-0.0551681	0.402855	-0.184345	0.481993	-0.0140569	-0.776626	-0.074408	-0.377792	-0.966266	0.343209	0.20432	0.0436483	0.302289	2.52757	-0.419589	-1.31072	-0.173151	cluster5
	ENSOARG00020008526	0.817815	0.0994225	0.128778	-0.370944	-0.222527	-0.119382	0.0524285	-0.681222	-0.00508807	-0.512856	-0.336159	0.904018	-0.170275	-0.0801952	0.17504	2.56185	-0.232875	-0.15731	0.341777	cluster5
	ENSOARG00020007505	0.0310773	0.184096	-0.102209	0.0111416	0.172986	0.0544285	0.16059	-0.939783	0.442337	0.106054	-0.191982	-0.051309	0.0499317	0.0481817	0.434746	3.34295	0.116878	-0.6031	0.548496	cluster5
	ENSOARG00020007624	-0.716455	0.093842	-0.165823	-0.32736	-0.313084	0.489018	0.125602	-1.89344	-0.171107	-0.476362	-0.162851	0.326495	-0.0484139	0.019719	-0.698154	2.76675	-0.0766115	0.12883	0.237265	cluster5
	ENSOARG00020010029	-0.206972	0.900425	2.03862	1.0862	0.440008	0.25427	-0.338267	-0.215916	0.219084	0.73749	0.964665	1.82012	0.456789	-0.198049	-0.196224	3.28283	0.091355	-1.38907	1.45291	cluster5
	ENSOARG00020013159	-0.275378	0.166318	-0.440689	0.196762	-0.268253	0.0539981	0.0582253	-1.12077	-0.348405	-0.277153	-0.248404	0.665032	-0.0957568	-0.0874224	0.312611	2.06581	-0.00161345	-1.05141	0.0509512	cluster5
	ENSOARG00020020092	0.0317061	-0.0637364	-0.0141471	0.0377969	-0.269655	-0.0830089	0.378124	-1.14801	-0.577907	-0.195143	-0.69948	0.451022	-0.0823177	-0.304013	0.144913	2.16722	0.382558	-0.451337	-0.0421859	cluster5
	ENSOARG00020023396	-0.329854	0.146055	-0.621982	-0.0872708	0.0782627	0.357567	0.0398368	-0.961379	-0.427666	-0.50969	-0.34391	0.374867	-0.320939	-0.15911	0.113366	3.88456	-0.201615	-0.569582	0.443922	cluster5
	ENSOARG00020001049	-0.933447	-0.0915488	-0.275215	-0.177878	-0.02217	0.261969	0.460421	-1.67119	0.0409212	-0.284997	-0.44913	-0.180206	-0.258129	-0.792907	0.137228	4.66867	0.115029	-1.13457	0.60814	cluster5
	ENSOARG00020001314	-0.431419	0.0587089	-0.365495	-0.573072	0.0373165	-0.214245	0.0917178	-1.06592	-0.365134	-0.669786	-0.489551	0.652201	-0.59234	-0.165219	0.235034	5.18251	-0.097372	-1.2346	0.708771	cluster5
	ENSOARG00020002445	0.21464	-0.116751	-0.00479801	0.30782	0.00200243	0.121386	-0.272637	-1.36409	0.0439422	-0.372507	-0.593296	0.430572	-0.362774	-0.0394524	0.286379	2.41706	-0.19695	0.667182	0.398033	cluster5
	ENSOARG00020002457	-0.22514	-0.0856568	0.138187	-0.198203	-0.0269703	-0.112224	0.245291	-1.34786	-0.0761881	-0.612466	-0.28251	0.114708	-0.505211	-0.181183	0.21641	3.60897	0.203766	-0.305215	0.5053	cluster5
	ENSOARG00020002571	0.530606	0.0906294	0.27403	-0.248557	-0.399029	0.340626	0.371095	-0.743844	0.0285066	0.158427	-0.151121	0.609902	-0.0107778	-1.69739	0.560938	2.25275	-0.850466	-0.613341	0.300573	cluster5
	ENSOARG00020002946	-0.682626	-0.0189392	-0.513911	-0.378371	-0.341868	0.284733	0.149816	-0.485194	-0.570144	-0.646653	-1.09798	-0.667015	-0.424163	-0.198883	-0.0411159	4.33551	-0.292568	-0.795986	0.698179	cluster5
	ENSOARG00020003409	-0.111474	0.0427447	-0.1587	-0.405564	-0.0212721	0.391671	0.0135849	-0.523186	0.184802	-0.409858	-0.311794	0.113613	-0.0828227	0.0810431	0.728399	2.66758	-0.141825	-0.361714	0.300242	cluster5
	ENSOARG00020003480	0.564525	0.00195773	0.137993	0.074367	-0.287975	1.01949	-0.802624	-1.2852	-0.700904	-0.577805	0.159635	0.111274	-1.37104	-0.23678	1.14888	3.64218	-0.441973	-0.811425	0.600954	cluster5
	ENSOARG00020005272	0.140041	0.238223	-0.183471	-0.258333	-0.0795274	0.32055	0.110475	-0.930242	0.307961	-0.0452634	0.571917	0.113235	-0.139561	-0.68179	0.471681	2.98994	0.0778634	-0.378572	0.10219	cluster5
	ENSOARG00020005431	-0.259387	0.118868	0.0126889	-0.183817	-0.0295269	-0.12225	0.287793	-0.731702	0.0308692	-0.255853	-0.465879	0.350226	-0.114534	-0.583064	0.350782	4.20599	-0.0663794	-0.838626	0.490985	cluster5
	ENSOARG00020005625	-0.48476	0.0159055	0.105105	-0.344407	-0.148419	-0.107581	0.119407	-0.885849	-0.419038	-0.398864	-0.794866	0.161193	-0.449695	-0.420808	0.299045	4.35968	-0.153062	-0.652435	0.0977177	cluster5
	ENSOARG00020005846	0.197327	-0.667415	-0.311894	2.35195	1.40872	1.04354	0.116578	0.00980255	-0.574612	0.0874953	-1.41842	0.749892	0.287315	-0.531464	0.311705	4.17119	-0.866626	-2.97483	0.19578	cluster5
	ENSOARG00020005946	-0.0131747	0.146106	0.609736	-0.26065	0.085878	-0.131772	0.343659	-1.19239	0.0913009	-0.201363	0.216493	0.687555	-0.570538	0.46993	0.445054	3.05987	0.241567	-0.402817	0.0717369	cluster5
	ENSOARG00020006459	-0.199143	-0.451783	-0.256696	0.314998	0.54273	-0.0991217	0.0755632	-0.92812	-1.16063	-0.584569	0.476717	0.237301	-0.0952525	0.929838	1.82841	3.71511	-1.27056	-0.166231	0.786678	cluster5
	ENSOARG00020006515	-0.870103	0.208349	-0.542739	-0.20263	0.187969	-0.119874	0.0660699	-1.27614	-0.176436	-0.425111	-0.50115	0.327345	-0.486267	0.304041	0.427936	4.1503	-0.0323398	-0.30305	0.654535	cluster5
	ENSOARG00020008351	0.234445	0.0758629	0.326857	-0.366387	0.432426	-0.390882	-0.0278374	-0.945115	-0.0595181	-0.142081	-0.106417	0.931063	-0.350038	-0.251938	-0.344134	3.59433	0.16819	0.88521	0.422569	cluster5
	ENSOARG00020008495	-0.296079	0.177432	-0.159798	-0.533985	0.0833262	0.00223312	0.0828331	-1.59682	-0.00407749	-0.634004	-0.581194	0.164089	-0.436532	0.134709	0.227152	4.94149	-0.031185	-0.645867	0.416383	cluster5
	ENSOARG00020009992	-0.278821	0.112702	-0.892644	-0.139718	0.193279	-0.0990492	0.219981	-0.291987	0.527384	-0.569841	0.16059	0.234275	-0.366694	-0.379905	-0.516349	2.85466	0.0496848	-0.0259867	0.670272	cluster5
	ENSOARG00020010541	0.263602	0.049207	-0.272867	-0.0591032	-0.625064	-0.209363	1.11329	-0.978252	-0.346911	-0.835487	0.530269	-0.170081	-0.165701	0.058426	-1.39162	3.29551	0.294804	-0.700725	0.32712	cluster5
	ENSOARG00020009698	0.349773	0.145024	0.224815	-0.461433	0.0233737	-0.194856	-0.153459	-1.00844	-0.205052	-0.177341	0.290158	0.403025	-0.0546091	-0.536411	0.0558956	2.48906	0.0742583	-0.442896	-0.0816452	cluster5
	ENSOARG00020015909	0.013464	0.038477	0.171856	-0.165608	-0.652768	-0.239717	0.157105	-0.968949	0.113932	-0.317778	-0.292773	0.504133	-0.391487	-0.258597	0.0383884	1.99547	-0.109191	-0.950333	0.117866	cluster5
	ENSOARG00020015927	0.02411	0.0769206	0.0026003	0.189613	0.183011	0.285405	-0.0262955	-0.091037	0.416998	0.215996	-0.722843	0.194496	0.236288	-0.0655452	0.133053	2.85125	-0.18336	-0.927332	-0.212398	cluster5
	ENSOARG00020017207	-0.0313744	0.218399	-0.268047	-0.122759	0.0218061	0.270287	-0.04913	-0.980525	-0.751337	-0.0611338	-0.858273	0.350253	-0.0511645	-0.0794571	0.416663	2.53091	0.0910677	-1.22496	0.0646509	cluster5
	ENSOARG00020013481	-0.0628876	-0.323301	0.0748834	0.0525596	0.00333654	0.357479	-0.124876	-1.33086	0.326671	-0.448487	-0.59032	0.279693	-0.243972	-0.120815	0.373028	2.09935	-0.56892	-0.540382	0.315848	cluster5
	ENSOARG00020016964	-0.193427	0.0727588	0.186516	-0.15141	-0.0478497	0.040607	-0.0743409	-0.75774	-0.305915	-0.293852	-0.532616	0.579951	-0.331352	0.223478	0.297492	3.00484	-0.0592052	-0.618729	0.55445	cluster5
	ENSOARG00020018049	-0.224148	-0.199311	-0.381669	0.167845	-0.1235	0.0963328	0.129623	-0.850064	-0.255717	-0.41682	-0.807835	0.298863	-0.230945	-0.16315	0.386323	4.24291	-0.251852	-0.758988	0.157711	cluster5
	ENSOARG00020017523	0.823785	0.423367	1.04014	-0.178207	-0.21891	0.476762	-0.0654965	-1.87766	0.113321	-0.424901	0.247954	0.397351	-0.0810984	-0.189027	-1.02912	2.65064	0.61732	0.0150936	-0.0640933	cluster5
	ENSOARG00020021183	-0.903626	0.0441183	-0.445325	-0.357616	-0.436612	0.0542771	0.403473	-1.2028	0.200307	-1.18953	-0.441251	0.533674	-0.645851	-0.698442	-0.126666	4.30224	-0.248956	-1.11933	0.539767	cluster5
	ENSOARG00020021778	0.0606936	-0.0767518	0.0320551	-0.100443	-0.194868	0.206575	-0.166222	-0.854627	-0.108187	-0.477508	-0.000802065	0.362762	-0.565545	0.0481999	0.608547	2.67032	-0.329538	-0.386103	0.384407	cluster5
	ENSOARG00020008125	-0.0420234	-0.0289728	-0.382608	-0.244349	0.153128	-0.179417	0.96591	-0.938536	0.724321	-0.493712	-0.0167862	0.199687	-0.00964076	0.0192813	0.444635	3.97729	0.230406	0.293969	0.627067	cluster5
	ENSOARG00020008223	-0.77607	0.104375	-0.0537246	-0.486993	-0.235006	-0.0108506	0.604196	-1.28506	0.116574	-0.549356	-0.648909	0.170136	-0.315201	0.109879	0.346504	2.74799	0.0253203	-0.572546	0.296175	cluster5
	ENSOARG00020009076	-0.319799	-0.0240822	-0.45014	-0.0799731	-0.302528	0.252746	0.182228	-1.57806	-0.312746	-0.797953	-0.650815	-0.0440218	-0.287631	0.00397494	0.555635	5.58313	-0.0520714	-1.12213	0.275178	cluster5
	ENSOARG00020010293	-0.228035	0.127299	-0.0708144	-0.331958	-0.0776153	0.0723244	-0.00928445	-1.4772	0.0168364	-0.760212	-0.400062	0.342979	-0.402876	0.221695	0.515343	4.83513	-0.161506	-0.950248	0.791248	cluster5
	ENSOARG00020012442	-0.134498	0.035833	-0.218072	-0.19467	0.0837836	0.363885	0.469491	-0.902703	0.0209247	-0.509366	-0.366399	0.0557673	-0.229571	-0.384839	0.511006	2.75945	0.387557	-0.548449	0.643035	cluster5
	ENSOARG00020015352	-0.418997	0.134505	-0.451396	-0.104073	-0.158367	-0.200617	0.0221334	-1.19234	-0.711722	-0.382649	-0.209556	0.262685	-0.179656	-0.304919	-0.416387	2.25059	0.169212	-0.870854	-0.111078	cluster5
	ENSOARG00020015437	-0.593828	0.0394436	0.0864947	-0.260513	-0.305175	0.117653	0.00662788	-0.981726	-0.27841	-0.366882	-0.665105	0.308767	-0.27544	-0.322019	0.0996451	3.1241	-0.0555955	-0.949729	0.23155	cluster5
	ENSOARG00020016182	-0.294569	-0.00091623	-0.073781	0.0713881	0.0438919	-0.187461	0.078935	-0.685517	-0.240236	-0.415523	-0.422247	0.255009	-0.0315708	-0.35708	0.410732	2.87021	0.0515181	-0.210084	0.422414	cluster5
	ENSOARG00020016402	0.113301	-0.0489739	0.288693	-0.0783655	-0.303026	-0.045446	0.275409	-0.807841	-0.134928	-0.305268	-0.479959	0.184763	-0.167052	-0.150389	0.309923	2.49204	-0.0716736	-0.112289	0.337785	cluster5
	ENSOARG00020018261	-0.0765383	0.0477791	-0.37579	-0.0920059	-0.0114271	0.213947	-0.237599	-0.186034	-0.308478	-0.261788	-0.824516	0.355764	-0.361116	-0.0659812	0.00609903	3.0438	-0.458055	-0.0960645	0.097013	cluster5
	ENSOARG00020022454	0.222953	0.0990643	-0.188532	0.232236	-0.0380984	0.0842349	0.0677304	-0.9716	-0.368306	-0.244465	-0.0495265	0.519987	-0.164106	-0.0869812	0.147854	2.34174	0.228573	-0.117686	0.397927	cluster5
	ENSOARG00020022493	-0.352956	0.262347	0.0920843	-0.193012	-0.12358	-0.102764	-0.279803	-1.53274	-0.0119968	-0.744135	0.0716371	0.558269	-0.477834	0.0344169	0.95388	2.38901	-0.645568	-1.02319	0.618914	cluster5
	ENSOARG00020013410	0.135934	0.242937	-0.143853	0.143544	0.118757	0.461119	-0.148477	-0.822397	-0.890876	-0.0563418	1.23977	0.480683	-0.252523	-0.449504	-0.41471	3.20597	0.0725431	-1.0047	0.796163	cluster5
	ENSOARG00020015400	0.573299	-0.107238	0.110428	0.311123	-0.0292017	0.619777	-0.136344	-0.285348	0.818084	-0.845407	-0.657216	0.538034	0.755597	0.045609	0.13091	3.76234	0.24211	-1.29937	0.409447	cluster5
	ENSOARG00020015526	0.206383	0.29447	-0.375382	1.02703	-0.532109	0.924921	0.286975	-0.998013	0.813568	-0.681506	-0.0837696	0.835519	0.190457	-0.872805	0.468596	4.24553	-0.0870541	-0.223864	1.14551	cluster5
	ENSOARG00020015693	0.25682	-0.058744	0.0525226	0.344875	0.0871004	0.330074	-0.174854	-0.796914	-0.401384	-0.326999	-0.6373	0.600721	-0.165231	-0.366135	0.39649	2.45977	-0.298456	-0.530927	0.250162	cluster5
	ENSOARG00020016987	-0.789416	-0.116909	0.123552	0.778229	0.110237	1.11688	0.725732	-0.203121	0.36778	0.236144	-0.910147	1.82172	0.741486	0.0456087	0.532366	4.41623	-0.853596	-1.78599	1.00387	cluster5
	ENSOARG00020017016	-0.243175	0.0295084	-0.228904	0.558526	-0.578941	0.464552	-0.118529	-0.695323	-0.552806	-0.288034	-0.772978	0.8737	-0.220533	-0.254236	0.135638	3.04398	-0.892114	-0.873537	0.129427	cluster5
	ENSOARG00020017056	-0.813569	0.165706	-0.21348	1.13734	0.0858855	0.465385	-0.288144	-1.26168	-1.20993	-0.509171	-0.985976	0.375078	-0.825035	-0.729746	-0.171527	3.84999	-0.373467	-0.786846	0.065414	cluster5
	ENSOARG00020017102	-0.870271	-0.077779	-0.167501	-0.695005	0.0245823	-0.115346	-0.223188	-0.398718	-0.423959	-0.635435	-1.06649	0.436229	-0.304208	-0.565975	-0.11719	3.0492	-0.354662	-1.39834	0.0456618	cluster5
	ENSOARG00020017189	-0.977855	0.027664	0.405678	-0.432854	-0.171932	-0.0352091	-0.0482754	-0.716016	0.023059	-0.407458	-0.0868692	0.716423	-0.269482	-0.359829	0.449708	2.66969	-0.0928626	-0.394139	0.180681	cluster5
	ENSOARG00020019149	-0.487603	-0.00516673	0.292185	-0.138292	0.0910629	-0.0179945	0.26537	-1.29836	0.579447	0.00976169	-0.552471	0.438016	-0.159905	0.0396355	0.297374	3.19052	0.314544	-0.0265281	0.276662	cluster5
	ENSOARG00020019253	-0.0251598	-0.238079	0.0711651	-0.20076	0.118362	0.0560481	0.14259	-1.22706	0.0268464	-0.112023	-0.0799843	-0.105113	-0.309956	-0.067242	0.450112	2.30941	0.404158	-0.135606	0.435338	cluster5
	ENSOARG00020019332	0.242446	0.157602	-0.222323	0.0942284	-0.273804	-0.291857	-0.158641	-0.990479	-0.124603	-0.419533	-0.427406	0.04721	-0.407512	-0.870214	0.047083	4.08933	-0.422962	-1.19223	-0.608494	cluster5
	ENSOARG00020019500	-0.257902	0.124939	-0.532078	-0.201659	0.151326	-0.0709271	0.74457	-1.16648	-0.0983945	-0.583778	-0.191745	0.872805	-0.377166	-0.573537	-0.450777	3.34991	0.258062	-1.15655	0.653601	cluster5
	ENSOARG00020019996	-0.615591	0.223745	-0.487631	-0.510052	-0.300652	0.0737226	-0.11282	-1.80456	0.0925194	-0.721552	-0.34073	0.365101	-0.57348	-0.6847	0.233876	5.3867	-0.274416	-1.0692	0.778336	cluster5
	ENSOARG00020020171	-0.70674	0.861783	-0.364107	-0.323466	-0.491309	0.364991	-0.173978	-2.54991	0.0579543	-0.964551	0.0780159	0.497797	-1.08039	-0.344674	0.0530697	4.34398	-0.187934	-0.942312	0.327295	cluster5
	ENSOARG00020020309	-0.805992	-0.198392	-1.80303	0.0887764	0.201568	0.0267879	0.464503	-0.429536	-1.10045	-0.474126	0.470506	0.146454	-0.486382	-0.00340404	0.00267121	3.42992	0.12346	0.0262163	0.269608	cluster5
	ENSOARG00020020611	-0.280043	0.130296	-0.0621927	-0.29944	-0.12611	0.0732448	0.176424	-1.00014	-0.0673023	-0.589208	-0.179651	0.253285	-0.28477	-0.361014	0.233211	3.73356	-0.0113532	-0.503505	0.691595	cluster5
	ENSOARG00020022217	-0.876082	0.366038	-0.090801	0.0900506	1.71081	0.654787	-0.495419	0.630374	-0.518227	-0.634724	-1.30375	0.362974	-0.00881807	-0.531464	-1.47831	3.91608	-1.09209	-0.775131	0.133476	cluster5
	ENSOARG00020009902	-0.341142	-0.046082	0.109544	-0.188946	-0.0470997	-0.0373703	0.234791	-0.909426	0.0677168	-0.517647	-0.497044	0.255567	-0.318811	-0.173915	0.277151	3.49725	-0.0506501	-0.0917086	0.389428	cluster5
	ENSOARG00020010150	-0.565789	-0.0142472	-0.662082	0.153378	-0.130983	0.00433655	0.208184	-2.08959	-0.46492	-0.751977	-0.0658771	0.0421798	-0.81921	0.00826894	-0.610179	3.24777	-0.316664	0.261762	0.500414	cluster5
	ENSOARG00020011309	0.0870489	0.162888	-0.303087	-0.536072	-0.0309929	-0.244999	0.274653	-1.17966	-0.11875	-0.950326	-0.056232	0.671636	-0.470051	0.395993	0.510184	2.36324	-0.166158	-1.57328	0.653095	cluster5
	ENSOARG00020011812	0.563237	0.328825	0.753871	0.0828612	-0.231356	0.0549907	-0.0205541	-0.327388	-0.413714	-0.0964359	0.498246	0.796234	0.148635	-0.240187	0.396597	2.39305	-0.133677	-1.39695	0.540444	cluster5
	ENSOARG00020012100	0.99342	0.110796	0.223533	1.06016	-0.123006	0.521985	-0.594114	-0.831567	-0.22867	0.54559	0.901581	0.0445965	1.70713	-0.655251	1.30055	3.165	-0.797612	-0.810381	1.32142	cluster5
	ENSOARG00020013489	-0.0690006	0.265601	-0.342961	-0.167626	-0.0758237	0.0428542	0.275581	-1.23695	-0.114154	-0.396455	0.126256	0.0591759	-0.0435524	-0.0237022	-0.0229506	2.4074	0.169495	0.0458149	0.295167	cluster5
	ENSOARG00020013939	-0.138836	0.0277402	0.00694734	-0.209975	-0.0104822	0.256329	0.175284	-0.916287	-0.0270927	-0.477109	-0.604319	0.188635	-0.243909	-0.367692	0.435777	4.45347	-0.0937037	-0.476783	0.308745	cluster5
	ENSOARG00020015724	0.754077	-0.107338	0.776463	-0.315376	-0.312333	-0.110206	-0.234377	-0.622635	-0.825261	-0.119069	0.136205	0.908498	-0.384819	-0.405775	0.715896	3.03712	0.357444	0.893772	0.629423	cluster5
	ENSOARG00020016094	-0.186546	0.256082	0.175083	-0.313023	0.175243	-0.0281327	0.220643	-0.572876	-0.0485086	0.187099	0.153945	1.04301	0.268672	-0.485504	0.35381	2.68421	0.154296	-0.458	0.340006	cluster5
	ENSOARG00020016340	-0.379299	-0.188071	0.649914	-0.132658	1.08026	-0.394045	-0.291616	-0.745813	-0.367479	-0.721348	0.680911	1.07687	0.53934	-0.435722	0.00104053	2.46073	-0.0954658	-0.940585	0.00947086	cluster5
	ENSOARG00020017612	-0.624965	-0.192708	-0.184209	-0.317979	0.729219	1.37401	0.637501	-1.76549	0.647017	-0.628563	-0.615926	1.0434	-0.840414	-1.15565	-0.492003	3.52482	-0.776825	-4.4964	-0.833591	cluster5
	ENSOARG00020018360	-0.0942772	-0.0465773	1.02485	0.0516196	0.139567	0.0593963	0.490689	-1.22128	1.86943	0.680903	-1.33985	-1.42338	-0.367175	-0.81877	0.178225	2.90651	0.563847	-0.643988	-0.530604	cluster5
	ENSOARG00020018373	0.138225	-0.0368533	-0.140547	-0.328393	0.103087	0.326146	0.192838	-1.00933	-0.116058	-0.410029	-0.300872	0.196976	-0.134844	0.0352368	0.640123	4.9747	-0.010621	-0.442744	0.600576	cluster5
	ENSOARG00020018437	0.0752737	0.210143	-0.563625	-0.141361	-0.278904	-0.182329	0.195735	-1.27792	-0.583065	-0.60777	0.494419	0.606672	-0.272628	-0.0414958	-0.0468573	1.8808	-0.0404183	-0.629537	0.688093	cluster5
	ENSOARG00020019445	-0.686601	0.0994317	-0.649704	-0.113859	-0.321031	-0.197848	0.0100013	-1.45659	-0.0104366	-0.313401	-0.249882	0.343622	-0.148663	-0.0572511	0.0449878	2.71675	-0.0733285	-0.566319	0.114776	cluster5
	ENSOARG00020021141	0.0329901	0.738321	0.718732	-0.11414	0.287003	0.241172	0.107399	-0.939973	-1.2354	-0.113706	-0.13426	1.0393	-0.109365	-0.0512155	1.22763	2.19363	0.544354	-0.601401	0.962393	cluster5
	ENSOARG00020021491	0.0337709	0.830978	0.731898	-0.438253	1.23885	-0.676157	-0.0782724	-0.827964	-0.613198	-0.660657	-0.135145	1.95048	-0.585329	0.111273	-1.20901	2.52223	0.00654135	-1.50212	1.23468	cluster5
	ENSOARG00020021671	-0.465336	0.295344	-0.437249	-0.736269	0.488192	-0.667301	-0.187222	-1.45543	-1.12785	-0.804687	0.19056	-0.258169	-0.476152	-0.110947	-1.11576	2.5158	-0.17821	-1.26061	-0.191053	cluster5
	ENSOARG00020022502	0.184435	0.449062	-1.13649	-0.226539	0.191042	0.350959	-0.332354	-0.629833	-1.088	-0.451485	-1.12463	-0.348946	-0.0919962	-0.500121	-0.658442	2.46449	0.000943419	-0.946141	0.0858108	cluster5
	ENSOARG00020022936	-0.707398	-0.144277	-0.570378	-0.204631	-0.261688	0.264035	-0.0923795	-1.35465	-0.568872	-0.611778	-0.396689	-0.33841	-0.228925	0.582076	0.215658	3.01577	-0.0963369	-1.12586	-0.060193	cluster5
	ENSOARG00020022979	-0.312386	-0.0733333	-0.0867526	-0.12605	-0.037441	0.221535	-0.0148171	-1.26415	0.0099737	-0.454942	-0.254799	0.117874	-0.312505	0.0598953	0.428552	3.6513	0.0326422	-0.704343	0.41347	cluster5
	ENSOARG00020023107	0.00139014	-0.0555481	-0.204597	-0.0996915	-0.49761	-0.274214	-0.214722	-0.695876	-0.739316	-0.862979	0.723495	0.399057	-0.382041	-0.787275	-0.722747	3.76002	-0.617515	-0.625538	0.920203	cluster5
	ENSOARG00020023486	-0.962325	-0.00898738	0.131715	-0.226797	-0.0146145	0.0615031	-0.0532245	-0.782513	-0.112558	-0.409028	-0.609121	0.473884	-0.214771	-0.0593276	0.709246	2.61809	-0.275213	-0.677291	0.243537	cluster5
	ENSOARG00020023655	0.124172	0.0835808	-0.0541036	-0.278618	0.112997	0.0289472	0.0449232	-0.345587	0.565331	0.109519	-0.018492	0.183451	-0.0281433	0.160296	-0.00111981	3.45643	-0.0411966	-0.632322	-0.00740417	cluster5
	ENSOARG00020023688	-0.186109	0.756722	-0.54392	-0.0723425	0.0458402	0.420499	-0.375093	-1.49357	-0.936879	-0.927135	0.74593	-0.635336	-0.543863	-1.04653	-2.2068	3.51148	-0.219646	-0.319103	-0.575496	cluster5
	ENSOARG00020009922	-0.226145	0.00750898	-0.0741578	-0.0175179	-0.0338609	0.0503596	0.135361	-0.518603	-0.148701	-0.162285	-0.529854	0.000659456	-0.284826	-0.0654249	0.317892	3.08043	0.00656827	-0.509517	0.429386	cluster5
	ENSOARG00020010158	-0.351188	0.349354	-0.78186	-0.388841	0.226486	-0.553864	0.591634	-1.92454	-0.571447	-0.040451	0.815146	-0.286802	0.0877996	-0.205375	-1.56688	2.63933	0.167142	-2.37981	0.751307	cluster5
	ENSOARG00020012695	-0.0481677	-0.233441	0.377049	-0.239098	0.624283	0.178392	0.20598	-0.821294	-1.30582	-0.146669	-0.485523	0.0403201	0.169584	0.690567	0.332438	2.93916	0.513371	-0.119389	0.899085	cluster5
	ENSOARG00020013000	0.0228749	0.0014672	0.257913	-0.0420096	0.026908	-0.222641	0.101985	-0.614432	-0.197418	-0.137423	-0.149348	0.45467	-0.307073	-0.299509	0.351581	2.44986	0.0881611	-0.283886	0.387795	cluster5
	ENSOARG00020015828	-1.13968	0.101105	-3.57954	-1.03225	2.42515	-0.52035	-0.322172	-0.876256	-0.52937	0.854145	0.981152	0.724245	0.563761	-0.972854	-0.724395	3.32008	-0.0224958	-0.794994	-1.64321	cluster5
	ENSOARG00020015887	-0.508611	-0.00233093	-0.189685	-0.274951	-0.0604322	-0.0933418	0.153766	-0.720195	0.119211	-0.409877	-0.422031	0.196791	-0.267334	-0.375887	0.348062	2.77877	-0.15155	-0.122192	0.455678	cluster5
	ENSOARG00020016662	0.820856	0.302088	-0.0931457	0.532364	-0.477434	0.958872	0.0888097	-1.20407	-0.192891	-0.591356	-0.83653	0.0287348	0.384701	-0.819999	-0.47984	3.47064	-1.07953	-0.309498	0.413812	cluster5
	ENSOARG00020023187	-0.471983	0.00443404	0.395859	-0.0312157	-0.0320292	0.164985	-0.243146	-0.161987	-0.586354	0.0733687	-1.20511	0.216587	-0.331811	0.179203	0.249934	5.21088	-0.180347	-1.69244	0.219341	cluster5
	ENSOARG00020023218	-0.629221	0.252297	-0.49804	-0.0454625	-0.391494	-0.0688574	-0.122116	-0.48683	-0.905175	-0.51049	-0.555558	0.324796	-0.14778	-0.441466	0.0805165	4.16067	-0.191081	-1.5838	0.656423	cluster5
	ENSOARG00020023430	0.171236	-0.0143405	-0.289923	0.0367808	0.243737	0.481874	0.431543	-2.01004	0.274906	-0.522206	-0.687819	0.572514	-0.00817845	0.0459158	0.632497	5.27561	0.17557	0.107456	0.434087	cluster5
	ENSOARG00020023448	-0.106837	-0.102467	-0.291464	0.371107	-0.0818126	0.322639	0.0694279	-1.20676	0.169197	-0.319078	-0.445811	0.254558	-0.145723	0.0969914	0.251879	3.02004	0.323324	-0.114695	0.229663	cluster5
	ENSOARG00020023468	-1.10708	-0.10511	-0.139583	-0.247326	-0.343828	-0.0689937	0.439697	-1.28426	-0.300491	-0.825078	-0.633986	0.311682	-0.365776	-0.728562	-0.0735786	4.14644	-0.0737964	-1.48338	0.379327	cluster5
	ENSOARG00020023494	-0.216629	0.261451	-1.06756	1.61557	-0.0465897	0.267612	-0.548922	-0.599319	-0.78636	-0.703294	-0.0405607	1.37431	0.814413	1.69106	0.151961	2.67031	-0.528027	-0.509443	-0.190207	cluster5
	ENSOARG00020023796	-0.40679	0.263921	-0.249796	-0.0448711	-0.00998034	0.2777	0.393196	-1.16405	0.44934	-0.846932	-0.763361	-0.237218	-0.365256	-0.444855	-0.37146	5.78168	0.0552942	-1.12387	0.695203	cluster5
	ENSOARG00020007055	-0.0388375	0.101317	-0.508227	-0.101147	-0.0910632	0.119372	0.0110468	-0.89412	-0.349204	-0.414081	-0.111518	0.101177	-0.315348	-0.0195252	0.442716	3.63439	-0.353487	-0.737195	0.492936	cluster5
	ENSOARG00020008496	-0.778951	0.0528071	-0.082082	-0.111099	-0.616266	-0.412487	-0.160856	-0.710454	-0.13389	-0.575936	0.208572	0.544326	-0.367554	-0.445586	-1.80149	3.32963	-0.578729	-3.00051	0.0395986	cluster5
	ENSOARG00020011124	-2.05444	-0.583988	0.00595571	-0.115897	-1.5212	-0.241393	0.132595	-0.745577	-2.12841	-1.32241	-0.80251	-0.220648	-0.139095	-0.834055	-0.58759	2.78594	0.110773	-0.0339183	0.342734	cluster5
	ENSOARG00020014690	0.160541	0.0862253	0.44592	-0.321894	-0.143573	-0.142161	0.127153	-0.822445	-0.130335	-0.404704	-0.32273	0.328943	-0.407696	-0.144341	-0.0853258	2.57249	0.213321	-0.575752	0.676066	cluster5
	ENSOARG00020014806	-0.325117	0.0479393	0.191555	-0.116786	0.212757	-0.0930737	0.275573	-0.646809	0.0617149	-0.221316	-0.559975	0.630591	-0.270588	-0.0536325	0.197051	3.29546	0.359576	-0.395863	1.12339	cluster5
	ENSOARG00020015364	-0.538805	0.250445	-0.389068	-0.494525	-0.212009	0.238737	0.300026	-1.49468	-0.313275	-0.982576	0.0610959	0.772248	-0.696989	-0.376091	0.325595	4.88261	-0.248279	-1.24574	0.704734	cluster5
	ENSOARG00020016120	-0.677765	-0.248984	-0.224036	-0.306794	-0.622121	0.386429	0.00457415	-1.16004	-0.457927	-0.844884	-0.961836	0.56079	-0.362533	0.0598853	-1.44883	2.70815	0.245291	-0.188628	-0.264375	cluster5
	ENSOARG00020016902	0.615136	0.0331611	0.0417941	-0.616963	-0.0593759	-0.178147	-0.316742	-0.994179	-0.939778	-0.950396	0.743187	0.454052	-0.67797	-0.473687	-0.825473	2.81982	-0.0502292	-0.599294	0.85155	cluster5
	ENSOARG00020017932	-0.244399	0.0545264	0.24875	-0.222428	0.153795	0.104215	0.0946569	-0.971511	0.358833	-0.10861	-0.471242	0.375303	0.00878243	0.038188	-0.115394	2.99676	0.350668	-0.548721	0.455309	cluster5
	ENSOARG00020018893	-0.271494	0.130609	0.0089038	-0.0533034	-0.109867	-0.13736	0.557728	-1.05317	0.0671423	-0.435309	-0.037335	-0.13766	-0.124202	0.0936028	0.158726	3.98316	0.40268	-0.265704	0.329454	cluster5
	ENSOARG00020019140	0.123162	0.0100569	-0.263969	-0.286752	0.00765606	0.0554247	0.304337	-1.60885	0.217738	-0.26227	-0.103304	-0.149337	0.0389154	0.589824	0.249314	2.6419	0.20067	0.861575	0.679904	cluster5
	ENSOARG00020019523	-0.447654	-0.100132	0.0535935	0.600129	-0.108423	0.213219	-0.333942	-0.468652	-0.774098	-0.544644	-0.144701	1.1804	0.0346536	-0.0940259	-0.0223442	2.62386	-1.83335	0.736898	0.323959	cluster5
	ENSOARG00020019736	-0.41369	-0.123939	0.247533	-0.0995226	-0.0839868	0.11118	0.0264937	-0.842045	0.0805421	-0.35858	-0.560532	0.242567	-0.245319	-0.283436	0.388523	3.12965	-0.133442	-0.407958	0.213919	cluster5
	ENSOARG00020020210	-0.716531	-0.0329727	-0.309693	-0.198307	-0.326931	0.0956983	0.114493	-1.47479	-0.37016	-0.764049	-0.365812	0.489979	-0.422136	-0.358089	0.350453	4.31048	-0.162206	-0.697016	0.56516	cluster5
	ENSOARG00020020490	-0.0461207	0.124189	-0.0425407	-0.295022	0.0454862	0.0234488	0.30769	-1.63754	0.244236	-0.366446	-0.549655	0.172818	-0.229923	0.0258722	1.08138	3.94565	0.24667	-0.701672	0.645631	cluster5
	ENSOARG00020020714	0.0521559	-0.0427673	-0.38253	-0.0173819	0.10312	-0.00290061	0.265968	-1.06512	0.0214007	-0.0801615	-0.329415	0.322889	-0.0450355	0.0846598	0.408989	4.00356	0.221673	-0.365213	0.142121	cluster5
	ENSOARG00020020948	-0.464502	0.0940118	-0.134959	-0.405257	0.00423674	-0.151968	0.0736213	-1.0187	-0.155774	-0.336968	-0.742904	0.523567	-0.163457	-0.0722024	0.144651	3.96028	-0.0860721	-0.724703	0.600445	cluster5
	ENSOARG00020021536	-0.190654	-0.0503445	0.197284	-0.140835	0.206412	-0.0501235	0.45465	-1.20709	0.331677	-0.219854	-0.652989	0.632645	-0.286403	0.222189	0.699031	3.3788	0.00379522	-0.526352	0.915588	cluster5
	ENSOARG00020014784	-0.236635	0.010546	0.247439	-0.130363	0.0186398	0.177155	0.0943451	-0.396651	0.136187	-0.16581	-0.335054	-0.00713451	-0.166514	-0.257655	0.805165	3.22462	0.0165401	0.441455	0.247182	cluster5
	ENSOARG00020015195	-0.420827	0.108434	0.146707	-0.115362	-0.182395	0.18702	0.281116	-0.651879	0.267473	-0.406379	-0.592098	-0.0232171	-0.0017118	-0.27583	0.244605	3.59834	0.0142214	-0.26852	0.384503	cluster5
	ENSOARG00020016278	-0.160365	0.0895088	0.457186	-0.0462812	-0.192395	0.372285	0.0313806	-0.215433	-0.111512	0.24889	-0.97059	0.233209	-0.150106	0.209311	0.45127	3.11179	-0.311737	-1.19893	0.0558198	cluster5
	ENSOARG00020016411	-0.238182	0.159037	0.136145	-0.25974	0.172544	-0.143644	0.217003	-0.702229	0.28395	0.00961247	-0.833606	0.367544	0.0198646	0.091165	0.308049	3.892	0.166608	-0.859233	0.325201	cluster5
	ENSOARG00020017998	-0.17797	-0.0718512	-0.455256	-0.0426051	-0.413038	0.0436791	0.398372	-0.340401	-0.368506	-0.463374	0.726517	0.20056	-0.339266	0.0356459	-0.44101	3.10694	0.374711	0.203159	0.110149	cluster5
	ENSOARG00020018637	-0.47435	-0.0725256	-0.446524	-0.132982	-0.501163	0.0603561	0.109443	-1.44171	-0.463074	-0.727001	-0.495453	0.156203	-0.503135	-0.493021	-0.23029	4.46626	-0.240549	-1.49048	0.231057	cluster5
	ENSOARG00020018829	-0.20576	0.0072189	0.828254	-0.253297	-0.0964252	0.0752418	-0.103351	-0.835443	-0.123982	-0.610465	-0.529833	1.18028	-0.470994	0.247555	0.373525	3.2952	-0.191603	-1.46706	-0.0387925	cluster5
	ENSOARG00020018851	-0.363403	0.267298	-0.664849	-0.127983	0.343482	-0.0769933	0.091116	-0.306893	-0.486236	-0.565658	-0.398215	0.221092	-0.171265	0.229568	0.0923729	4.7801	-0.0881019	-1.42449	0.325138	cluster5
	ENSOARG00020019076	-2.27831	1.09544	-0.800888	-0.747685	-1.54663	0.149881	-0.648852	-0.670623	-0.786361	-1.21849	-0.941154	-0.490602	-0.897695	0.0456073	-0.437098	3.21925	-0.617215	-0.293994	-0.197058	cluster5
	ENSOARG00020019261	-0.343819	0.113396	0.225324	-0.199001	-0.0779291	-0.0924068	0.221822	-0.915192	0.00460429	-0.188007	-0.251066	0.216204	-0.348457	-0.0689208	0.184313	3.00423	0.0706047	-0.00853629	0.485131	cluster5
	ENSOARG00020020382	-0.266992	0.131573	0.331043	-0.14535	0.0658947	0.0891586	0.335386	-1.44496	0.157642	-0.304284	-0.701973	0.3733	-0.106426	-0.0883547	0.107803	3.76309	0.198897	-0.26812	0.240968	cluster5
	ENSOARG00020020622	-1.066	-0.0286787	-0.312288	-0.055095	-0.889567	-0.383833	0.369063	-0.28599	0.364283	-0.317015	0.753	0.737916	-0.346342	-0.197016	0.420389	3.41479	0.502134	-2.67147	0.306674	cluster5
	ENSOARG00020020760	-0.131813	-0.0165484	-0.225915	0.0124067	-0.243321	0.187258	0.104127	-0.367434	0.988649	-0.51391	-0.590194	0.671148	-0.257635	-0.252686	0.184909	3.05579	-0.0671848	-0.828919	0.240016	cluster5
	ENSOARG00020020967	-0.735494	0.113614	-0.108528	-0.240789	-0.294734	0.140132	0.263954	-1.7192	-0.139201	-0.560897	-0.31195	0.517154	-0.274919	-0.182794	0.2555	4.26374	-0.0107047	0.109921	0.492498	cluster5
	ENSOARG00020021962	0.191256	-0.204349	-0.79802	-0.289871	0.646921	-0.0485882	0.257492	-1.25835	0.230804	-0.308727	0.794968	1.02904	-0.512237	0.0513471	0.896835	2.78722	0.0395029	-1.30258	0.490379	cluster5
	ENSOARG00020022973	-0.962433	-0.869723	0.343237	-0.786524	-0.212255	-0.466438	-0.00624837	-0.830279	-0.693291	-0.606762	-0.157027	0.185582	-0.999457	-1.58143	0.107863	5.1742	-0.301523	-1.04858	0.39	cluster5
	ENSOARG00020022990	0.210945	0.0182435	0.649416	-0.472297	-0.262182	0.079587	0.0943054	-1.05894	-0.461557	-0.625438	0.0847601	0.690476	-0.300223	-0.20985	-0.0935861	4.11133	0.384341	-0.308069	0.45044	cluster5
	ENSOARG00020023002	-0.499847	-0.183177	0.375172	-0.254933	0.0547153	-0.371116	0.780694	-0.559485	-0.362829	-0.55185	0.0427692	0.93589	-0.162557	0.244622	1.52328	2.86843	0.188753	-3.01295	0.374949	cluster5
	ENSOARG00020023094	-0.0155275	0.180064	-2.15824	0.702531	-0.764854	0.29227	1.00477	-0.959852	1.59638	0.000498744	-0.0845655	0.351063	-0.11688	-0.22622	1.0577	2.32984	-0.126511	0.995021	1.67669	cluster5
	ENSOARG00020023150	-0.455575	-0.158408	-0.139815	0.530589	-0.68466	0.97899	-0.165262	-2.37997	-0.854224	-0.0941774	1.02787	0.659513	-0.369279	0.625944	0.135951	3.71661	-0.891663	-0.43341	0.180689	cluster5
	ENSOARG00020023251	-0.0061536	-0.465028	0.265215	-0.104435	-0.247519	0.359134	1.32924	-1.08452	-0.532569	-0.443815	0.436483	0.533787	-1.41164	0.0134028	-0.0128904	2.88025	-0.222173	-1.10963	0.0311114	cluster5
	ENSOARG00020024609	-0.0873929	0.0620398	-0.161414	-0.00524652	0.0258645	0.239644	0.178156	-0.893682	0.0953014	-0.435915	-0.436852	0.428084	-0.330338	-0.217915	0.283212	4.59888	-0.217832	-0.703094	0.350404	cluster5
	ENSOARG00020002992	0.480753	0.469509	0.251758	-0.168695	0.248881	0.217168	0.107319	-0.487092	-0.346114	-0.134565	-0.17691	0.268923	-0.298047	-0.249941	0.888144	2.80122	0.0903239	-0.0446142	0.731767	cluster5
	ENSOARG00020003148	-1.10516	0.0132232	-0.273519	-0.146619	-0.565673	0.383346	0.0807857	-1.28131	-0.527441	-0.646263	-0.705652	0.348563	-0.333581	-0.591086	0.0596516	3.3305	-0.280145	-0.59559	-0.0412905	cluster5
	ENSOARG00020003237	-0.926315	-1.17	-0.47686	0.0241068	0.0944383	-0.119379	0.226249	-0.962132	0.420054	-0.429077	-0.495162	-0.171469	-0.401287	0.0239007	-0.0263837	4.22129	-0.0813636	-0.151495	0.692464	cluster5
	ENSOARG00020004194	0.155333	0.140927	-0.245793	-0.181431	0.358545	0.0647414	0.127096	-1.06462	0.818581	-0.366043	-0.291559	0.318841	0.0758219	-0.170463	0.390895	3.25462	0.0589929	0.555944	0.619872	cluster5
	ENSOARG00020004451	-0.0673014	0.113722	-0.264679	-0.35168	-0.200096	0.131122	-0.0453385	-1.59712	-0.4336	-0.66342	-0.135405	0.756125	-0.464528	-0.377816	-0.415733	3.96749	-0.277355	-0.761569	0.468837	cluster5
	ENSOARG00020004723	-0.439899	0.0614054	-0.489631	-0.166181	-0.0677055	0.053443	0.0335497	-0.612421	-0.072939	-0.369382	-0.525574	-0.241753	-0.149112	-0.098821	0.0688203	2.98568	-0.0570758	-0.580913	0.250342	cluster5
	ENSOARG00020004856	-0.29493	-0.158293	-0.209947	-0.38382	-0.3668	-0.0867378	0.0770366	-0.940252	-0.755703	-0.579977	0.741586	0.335749	-0.464907	-0.085855	0.072221	2.27615	-0.202677	-0.29291	0.662486	cluster5
	ENSOARG00020004938	0.269669	-0.0340483	-0.0321732	-0.587815	0.0561647	0.935158	0.153183	0.539171	0.32128	0.765938	0.783496	0.315145	-0.034533	-1.70108	-1.49992	4.32034	0.179922	-1.05395	-0.576163	cluster5
	ENSOARG00020004983	-0.306017	0.281369	0.140788	-0.159167	-0.0516468	0.104946	-0.120617	-1.0004	0.11649	0.0935841	-0.878981	-0.101045	-0.329041	-0.45501	-0.220624	4.78838	-0.0092326	-0.838775	0.537953	cluster5
	ENSOARG00020005033	0.28171	-0.255205	-0.643684	-0.318379	0.275072	-0.114893	0.25785	-0.728562	-0.172076	-0.618714	0.204926	0.563384	-0.471983	-0.831213	0.183468	2.7522	0.0796241	-1.48496	0.509161	cluster5
	ENSOARG00020005303	-0.0606174	0.139856	0.0904507	-0.138624	0.147114	0.0544398	0.0670566	-1.35486	0.251683	-0.217708	-0.504885	0.0601199	-0.218168	-0.0582154	0.250238	3.34637	0.0548558	0.205344	0.422254	cluster5
	ENSOARG00020005613	-0.238625	0.0901743	-0.574084	-0.722104	-0.0913044	0.00928559	-0.248759	-0.705822	-1.37261	-0.791244	-0.0123776	0.402924	-0.206949	-0.284254	0.112321	2.64948	-0.972299	-2.69929	0.0836892	cluster5
	ENSOARG00020005690	-0.571277	0.232243	-0.276819	-0.234715	0.063872	0.144706	0.127364	-0.99572	0.347253	-0.310346	-0.66287	0.333436	-0.0232707	-0.0199259	0.350414	5.0377	-0.0108181	-0.820646	0.450166	cluster5
	ENSOARG00020005830	0.174435	-0.0259982	0.225782	0.0128247	0.00187326	-0.251426	0.366577	-0.615558	-0.0699068	-0.0429491	-0.0589039	0.341068	-0.0666391	0.0351016	0.149397	3.09427	0.107406	-0.349277	0.445199	cluster5
	ENSOARG00020006221	-0.899565	-0.074589	0.00526476	-0.415931	-0.000594827	0.101763	0.0359874	-0.696446	0.206533	-0.500675	-0.106403	-0.0285087	-0.263646	-0.230839	0.0277797	2.9127	0.0312685	-0.741642	0.278556	cluster5
	ENSOARG00020008589	-0.569985	0.298475	-0.498733	-0.0599822	-0.141713	-0.0411857	0.211797	-1.11909	-0.880617	-0.327626	-0.0592973	0.0303615	-0.191098	-0.386887	0.266324	2.53144	0.0990369	-1.78302	-0.0149354	cluster5
	ENSOARG00020011984	-0.219248	0.162372	-0.186856	-0.152897	0.0513352	0.0680908	0.160322	-0.570862	0.472277	-0.205655	0.176172	0.16946	0.0360612	0.254473	0.279015	3.41397	-0.0780776	-0.475399	0.177721	cluster5
	ENSOARG00020012576	0.336434	-0.251203	0.222374	0.731511	-0.300054	0.0572371	-0.229495	-0.420123	-0.9146	-0.249869	-0.132302	0.000127233	0.484157	-0.505414	0.717751	2.76474	-0.740194	0.197905	0.0928904	cluster5
	ENSOARG00020012967	0.314598	-0.144976	-0.883146	0.230256	-0.122053	-0.272132	-0.390801	-1.009	-0.0787092	-0.720416	0.120306	1.42204	0.122989	-0.427379	-0.151011	2.29108	-0.477636	-2.29559	0.394297	cluster5
	ENSOARG00020013246	-0.43635	0.132688	-0.786832	0.115439	-0.18548	0.54874	0.506991	-1.40426	0.061239	-0.977035	-0.708043	0.472686	-0.316223	0.0282629	-0.0210157	4.59061	-0.618668	-1.05239	0.506336	cluster5
	ENSOARG00020013306	-0.204216	0.585786	0.543901	-0.27075	-0.691017	0.116531	1.06422	-1.26949	-0.271183	-0.235095	0.658696	-0.0162235	-0.286475	-0.20309	-0.0484243	2.7632	-0.371977	-0.357238	0.228956	cluster5
	ENSOARG00020017800	0.219683	0.524777	-0.314766	-0.164444	0.201999	0.100926	-0.0320627	-1.7818	-0.285807	-0.757995	1.08679	0.99776	0.410223	0.423024	0.185975	2.55685	-0.322562	-2.84121	0.341427	cluster5
	ENSOARG00020003056	-0.264143	0.237813	-0.462062	-0.313844	-0.0465757	0.147629	-0.0352636	-1.3873	-0.376537	-0.405632	-0.0270906	0.320207	-0.348729	0.0624524	0.0618505	4.20979	-0.330572	-1.22613	0.14552	cluster5
	ENSOARG00020004775	0.420404	0.123485	0.425463	-0.0914975	-0.0661339	-0.121577	-0.0902555	-0.689397	-0.382558	-0.0273355	-0.0272223	0.465653	-0.103947	0.0332104	0.647482	2.58874	0.0180576	-0.379997	0.297526	cluster5
	ENSOARG00020004882	-0.63636	0.203796	-0.386261	-0.109529	-0.348193	0.104257	0.129979	-1.04569	-0.353538	-0.476119	-0.0901545	-0.0291929	0.160021	-0.96086	0.241055	2.6608	0.168153	-0.919323	0.255506	cluster5
	ENSOARG00020006642	0.532891	0.167914	0.181851	0.213476	-0.479097	0.449903	0.165362	-1.83669	-0.120315	-0.343276	-0.278669	0.922231	0.128058	-0.428255	0.270805	2.06736	-0.391711	-0.50596	0.14672	cluster5
	ENSOARG00020015163	-1.8181	-9.57768e-05	-0.0669243	0.0368397	2.42241	-0.580865	0.938914	-2.57809	-1.34113	-0.721796	2.49449	-0.383743	-1.17078	0.547905	0.371385	2.36554	0.114343	-0.272093	0.172924	cluster5
	ENSOARG00020015537	-0.558485	-0.203841	0.0793407	-0.200875	0.636056	0.376188	0.771194	-0.36034	0.486931	0.291295	-0.0241556	-2.35199	1.21461	-0.234412	-0.304459	3.21324	0.281107	-0.376075	0.11545	cluster5
	ENSOARG00020003556	-0.0613821	0.105935	-0.257025	-0.174802	0.183819	0.1613	0.148359	-1.69008	0.17946	-0.308501	-0.0389312	0.0110124	-0.218621	-0.18814	-0.117724	2.56072	-0.109018	-0.129076	0.31945	cluster5
	ENSOARG00020004262	-0.130349	-0.0372271	0.104097	-0.124648	-0.155164	-0.102991	0.155398	-0.98953	0.159211	0.00320479	-0.493512	0.229303	-0.000330298	-0.357669	0.370481	3.25551	0.0905074	-0.256315	0.29492	cluster5
	ENSOARG00020005928	-0.314794	0.202163	-0.126628	-0.136112	0.01432	0.101392	-0.0531293	-0.886363	-0.140676	-0.465204	-0.380072	0.268372	-0.346318	0.0885311	0.18702	2.25315	-0.191167	-0.229898	0.506626	cluster5
	ENSOARG00020006034	0.0931478	0.119149	-0.00297373	0.19017	0.1874	0.573246	0.128531	-0.718909	0.491865	-0.0909514	-0.660614	0.100199	0.197598	0.870853	0.499203	3.53081	0.0202365	0.117633	0.350174	cluster5
	ENSOARG00020006042	-0.134162	0.658282	1.03427	0.291614	0.19875	0.950953	0.831844	-0.562569	0.872566	-0.230478	-1.07859	0.558496	-2.27235	-0.365177	1.74454	2.97575	-0.481976	-2.83058	0.563019	cluster5
	ENSOARG00020006057	0.387111	-0.0609713	0.262899	-0.0336165	0.0696632	-0.238644	-0.0603441	-0.60827	0.436776	-0.209532	-0.51965	0.31617	-0.400212	0.181562	0.17209	3.40814	0.0149867	0.0734399	0.320956	cluster5
	ENSOARG00020007032	0.147097	-0.186657	-0.540955	-0.287386	-0.280614	0.0539067	-0.109564	-1.58848	-0.195804	-0.567941	-0.165283	-0.0309386	-0.638365	-0.536275	0.268918	3.19898	-0.298565	-1.00039	0.17901	cluster5
	ENSOARG00020007142	-0.348065	-0.881218	-0.510416	-0.505497	0.33287	-0.516017	-0.0779527	-0.92403	-0.965047	-0.623123	0.358205	0.560477	-0.314556	-0.104317	-0.185087	4.15617	-0.0473361	-0.293173	0.56254	cluster5
	ENSOARG00020008733	-1.96599	-0.542995	-0.574388	0.240321	-1.50667	0.634586	0.0805022	-1.40656	-2.2779	-0.933849	0.0176533	0.714569	-0.594822	-1.44581	-0.792719	2.37726	-1.0736	-0.828057	0.00405038	cluster5
	ENSOARG00020008920	-2.40573	-0.367584	-0.0207483	0.775607	0.0537776	0.0450756	-0.0507297	-0.0401581	-0.100798	-0.667871	0.454542	0.680865	-0.873368	-0.819998	-1.23411	2.87831	-1.84988	0.0526949	0.86358	cluster5
	ENSOARG00020009470	-0.431229	0.133561	-0.108205	-0.0733276	0.342504	0.240103	-0.030724	-0.52412	-0.50183	-0.29001	0.0977898	0.271258	-0.446437	0.265484	-0.686248	2.31715	-0.264074	-0.804488	0.205351	cluster5
	ENSOARG00020009808	0.88837	1.00937	-1.4011	0.307029	0.451625	-0.544779	0.500901	0.0793147	-1.58059	0.177416	0.271963	2.39797	-0.0106638	-0.586053	0.679381	3.58986	0.27637	0.608746	-0.502032	cluster5
	ENSOARG00020012173	-0.484092	-0.0720654	-0.293259	-0.135269	-0.270596	-0.0674369	0.192603	-1.1061	-0.361981	-0.276436	-0.211895	0.659581	-0.0828549	0.0667266	0.0422125	2.43298	0.0574817	-0.878974	-0.0933387	cluster5
	ENSOARG00020012669	0.0658851	0.214956	0.247631	-0.232707	-0.0602075	0.131283	0.264131	-0.968997	-0.880564	-0.172974	-0.339883	-0.19158	-0.0327435	0.701351	0.014529	4.69192	0.508886	-0.847285	0.957149	cluster5
	ENSOARG00020010090	0.187746	0.0170324	-0.145852	-0.09917	0.0458154	-0.499916	0.200243	-0.924275	-0.165309	-0.666214	0.822084	0.545217	-0.271294	-0.0685969	0.207014	2.61702	-0.0574735	0.411354	0.435239	cluster5
	ENSOARG00020010307	0.193025	0.210095	0.490396	-0.098112	0.304352	0.304655	0.0346664	-0.0847047	-1.00793	-0.123196	-0.066355	0.622898	0.112697	0.550482	0.0139453	2.86768	0.550869	-0.258399	0.376534	cluster5
	ENSOARG00020011564	-0.41592	0.28199	-0.432674	-0.271313	-0.0208488	0.134617	0.117121	-1.23275	-0.208959	-0.44854	-0.375996	0.153843	-0.228554	-0.282136	0.233411	3.79022	-0.158177	-0.828657	0.528821	cluster5
	ENSOARG00020014535	0.047828	0.256248	0.364142	0.177945	-0.359743	-0.0580221	0.0176616	-0.791134	-0.480492	-0.837397	-0.117313	0.354194	-0.622243	0.0442741	-0.486062	3.44365	-0.424316	-1.29227	0.43429	cluster5
	ENSOARG00020015175	-0.304	0.310471	0.0912586	-0.167604	0.0287179	-0.0372094	0.0431867	-0.725396	-0.243069	-0.0243942	-0.130091	0.53091	-0.0579844	-0.357874	0.373664	2.98703	0.0132567	-0.228023	0.297319	cluster5
	ENSOARG00020015368	-0.28875	0.0579135	0.163434	-0.212332	0.0698544	0.239871	0.213794	-0.622203	0.145847	-0.161646	-0.58568	-0.0730926	-0.15895	0.0158093	0.395552	2.78108	-0.394967	-0.237789	0.306577	cluster5
	ENSOARG00020016216	-0.810112	0.053446	-0.375972	-0.346757	-0.0603882	-0.0542959	0.0894673	-0.964801	-0.080833	-0.545801	-0.47603	0.225902	-0.40774	-0.0303403	0.273918	4.22552	-0.122439	0.226627	0.591003	cluster5
	ENSOARG00020016782	0.112292	0.146968	-0.205363	-0.210367	0.00838427	-0.0302377	0.0887693	-0.720687	0.20528	-0.0578882	-0.644118	-0.0904159	-0.288819	-0.203995	0.232375	4.06775	0.0712609	-0.619937	0.510382	cluster5
	ENSOARG00020017073	0.0106968	-0.0743448	0.308284	-0.390177	0.00768965	0.188786	0.0940164	-0.740248	0.19629	-0.201139	-0.548909	0.0504547	-0.27374	0.366821	0.60732	3.8819	0.00206745	-0.564002	0.251057	cluster5
	ENSOARG00020018417	-0.450564	0.127891	-0.446391	-0.315429	-0.396289	0.0723661	0.0783014	-1.39377	-0.456234	-0.758244	-0.440106	0.46558	-0.0432422	-0.326317	-0.0279835	3.81499	-0.272402	-0.906134	0.424098	cluster5
	ENSOARG00020018530	-0.408515	0.173972	-0.340878	-0.293979	-0.0653037	-0.00545872	0.127153	-1.27327	-0.111141	-0.435635	-0.306303	0.488194	-0.368165	0.0175803	0.291475	4.58883	-0.131426	-0.783411	0.638239	cluster5
	ENSOARG00020019955	-0.361118	0.383133	-1.32592	-0.000921698	0.429846	-0.302457	1.37124	-1.24061	0.683135	-0.628489	-0.818305	0.792107	0.667113	-0.086851	0.0108662	2.54261	0.472355	0.0508906	-2.23819	cluster5
	ENSOARG00020020011	0.189429	-0.254967	-0.0246577	1.01863	0.632288	0.285279	-0.391996	-0.743744	-0.00754713	-1.75558	0.856608	0.449463	-0.373018	0.0456073	0.498313	2.68109	-0.736091	-2.50564	0.209148	cluster5
	ENSOARG00020021306	0.300816	0.320207	-0.382303	-0.428198	0.312691	-0.348051	-0.0129252	-0.0592224	0.946647	0.730204	-0.301531	-0.695151	0.0265277	-1.43294	0.0759109	4.39182	0.124433	-0.725208	0.384894	cluster5
	ENSOARG00020021878	-0.490895	0.0329151	0.124439	-0.307499	-0.133126	0.043832	0.208044	-0.668076	-0.000876505	-0.219499	-0.729826	0.0479112	-0.284812	-0.33858	0.0644137	3.10172	0.01787	-0.455851	0.278604	cluster5
	ENSOARG00020022135	0.351629	0.117328	0.187779	-0.101886	0.266761	-0.22809	0.088648	-1.47723	0.15485	-0.117918	-0.29521	0.524356	0.160024	0.0659247	-0.139316	2.9995	0.252537	-0.140568	0.514188	cluster5
	ENSOARG00020022279	0.424908	0.465907	-0.144246	-0.48971	-0.567251	0.0318652	-0.487306	-1.29828	0.0842942	-0.32966	1.01238	0.625954	-0.278343	-0.863807	-0.689007	2.15785	-1.00746	0.0446033	0.931881	cluster5
	ENSOARG00020022416	-0.260737	0.101279	0.201581	-0.11874	-0.287916	0.119112	-0.0687614	-0.751138	0.127888	-0.41077	-0.397528	-0.126893	-0.274805	-0.155163	0.216951	3.08135	-0.373813	-0.858336	0.307065	cluster5
	ENSOARG00020022559	0.170133	-0.185831	0.0594995	-0.0354547	0.340848	0.0403122	-0.0313969	0.0116692	1.0419	0.271255	-0.320271	0.423952	0.00910488	-0.408836	0.394851	3.51882	-0.816831	-1.14316	-0.879016	cluster5
	ENSOARG00020023168	-0.235173	-0.00572527	-0.598442	-0.297203	-0.195966	-0.0870944	-0.0729369	-0.900285	-0.44494	-0.578616	-0.482993	-0.0568046	-0.484664	-0.447888	-0.0580747	3.77954	-0.156739	-0.821148	0.35648	cluster5
	ENSOARG00020023456	0.124457	0.0775135	-0.224408	0.153251	-0.110841	0.540116	0.0739367	-1.01065	-0.534424	-0.620909	-0.0580888	0.554538	-0.184825	0.548353	0.365992	4.8222	0.00657349	-0.736298	0.813578	cluster5
	ENSOARG00020023654	0.787049	-0.230388	0.17114	-0.459288	-1.12152	-0.09159	0.0713114	-0.812042	-0.188022	-0.373721	0.155879	2.35752	0.140255	0.705323	-1.54253	4.60164	0.0665461	0.799307	0.217899	cluster5
	ENSOARG00020008742	0.680839	0.108162	-0.334414	-0.0674706	-0.347571	0.466795	-0.031589	-0.867003	-0.274451	-0.715087	-0.0159218	0.330206	-0.381776	-0.453345	0.0352636	2.66766	-0.632498	-0.998213	0.693901	cluster5
	ENSOARG00020008761	-0.0739881	0.0034102	-0.671132	-0.409419	-0.0638574	-0.218402	0.279443	-1.04242	-0.266648	-0.6234	-0.228935	-0.415355	-0.583961	-0.413844	-0.278756	4.77279	0.0352725	-1.03141	0.562026	cluster5
	ENSOARG00020011169	-0.958056	0.105975	-0.55755	-0.258128	0.0375686	0.0331899	0.0615476	-1.07412	0.229691	-0.331047	-0.585374	0.287433	-0.391713	0.00688109	-0.0312112	3.44488	-0.0381604	-0.926687	0.349013	cluster5
	ENSOARG00020019090	-1.244	-0.311724	-0.487727	-0.437613	-0.19145	0.0324929	-0.222631	-1.00192	0.215925	-0.721612	-0.070148	-0.495149	-0.612035	-0.244128	0.167683	3.40449	-0.49213	-0.91084	0.404763	cluster5
	ENSOARG00020019895	-0.437801	-0.00414254	-0.335189	-0.0932082	-0.165393	0.125298	0.00446411	-0.454426	-0.17754	-0.289685	-0.717151	0.262364	-0.248003	-0.162457	0.316481	3.77378	-0.149382	-0.715551	0.471583	cluster5
	ENSOARG00020020134	0.930071	-0.0725775	0.0202003	0.905274	-0.153956	0.288698	0.333003	-0.71325	-0.831575	-0.347057	1.00674	0.1757	-0.154948	-0.346864	-0.866416	3.4585	-1.2181	-1.83295	0.435953	cluster5
	ENSOARG00020020182	0.153161	0.00527514	-0.112288	0.145725	-0.338056	-0.096193	0.498366	-0.646775	-0.303886	-0.385662	-0.00872905	-0.283701	-0.261703	0.0198431	0.443303	2.33167	-0.286407	-1.1011	0.198355	cluster5
	ENSOARG00020021012	-0.386031	0.0736159	-0.0801145	-0.38197	-0.322328	-0.0433601	0.0662488	-0.989918	-0.227848	-0.510304	-0.308785	0.295509	-0.156124	-0.5735	0.137194	3.70129	-0.0708067	-0.822267	0.465983	cluster5
	ENSOARG00020021211	0.0723808	0.182507	-0.4941	-0.183767	-0.3309	0.238278	0.344792	-1.47102	-0.309851	-0.774213	-0.423975	0.680578	-0.175728	-0.521204	0.0202988	4.48724	-0.205794	-0.880482	0.482099	cluster5
	ENSOARG00020021312	-0.0534265	0.214199	-0.0962484	-0.172721	-0.345455	0.000987714	0.302196	-1.62376	-0.395885	-0.535986	-0.204106	0.192077	-0.591308	-0.243066	-0.438957	4.73223	0.0398332	-1.02779	0.880692	cluster5
	ENSOARG00020021892	0.444743	0.019311	-0.144814	-0.177443	0.265069	0.100911	-0.403544	-0.569597	-0.508549	-0.357462	1.43915	0.505238	0.518843	1.23382	-0.492426	3.40649	0.239029	1.38932	1.19944	cluster5
	ENSOARG00020022386	-0.383212	-0.60421	-0.0517896	0.514852	-0.170097	0.333341	-0.145212	-1.5084	-0.551454	-0.531439	1.4759	0.56582	-0.162016	0.61596	0.467517	3.54123	-1.21803	-2.71033	0.642016	cluster5
	ENSOARG00020022679	-0.511557	0.0767217	-0.335488	-0.159575	-0.287513	0.0981068	0.202496	-0.970456	-0.177138	-0.64045	-0.483509	-0.382545	-0.387811	0.083391	0.140588	4.34923	-0.0786013	-0.46092	0.449107	cluster5
	ENSOARG00020022968	-0.660033	0.0428216	0.388188	-0.179479	0.0921347	0.204347	0.0660761	-0.954554	0.513092	0.0522321	-0.998036	0.211369	0.0218975	-0.118379	0.274166	3.44456	-0.0187521	-0.852935	0.205255	cluster5
	ENSOARG00020023210	-0.973177	0.200931	-0.466072	0.802307	0.121607	0.976721	0.382812	-0.479974	-0.995502	-0.0981887	-1.13468	1.07756	0.000902415	-0.251977	0.482893	3.09667	-0.24843	-0.710823	-0.616908	cluster5
	ENSOARG00020023368	-0.261908	0.151096	-0.019161	-0.465	-0.0588448	0.131036	0.0246675	-0.811139	-0.108195	-0.444851	-0.658297	0.302215	-0.316244	-0.314871	0.08105	3.91574	-0.12004	-1.28194	0.301987	cluster5
	ENSOARG00020023422	-0.874647	0.0865495	-0.72771	0.0393599	-0.427628	0.0605727	0.748687	-1.51633	-0.17082	-0.806475	-0.0152674	0.407394	-0.321454	-0.210791	0.130991	4.14882	-0.344949	-1.2666	0.563241	cluster5
	ENSOARG00020024222	-1.23425	0.0587201	-0.130683	-0.232662	-0.0860037	0.290318	0.0770517	-0.638393	0.355446	-0.710815	-0.93271	0.420572	-0.516478	0.0804386	0.371379	3.28106	-0.75857	-1.09485	0.0135066	cluster5
	ENSOARG00020024531	-0.895019	-0.0573018	-1.42475	0.432628	0.0565196	-0.469816	-0.627724	-0.0605528	0.36778	-0.926517	0.607234	0.173996	0.0582488	-1.68743	1.93906	3.83924	-0.328675	-1.34869	0.393565	cluster5
	ENSOARG00020024569	0.216759	0.00343479	-0.2735	-0.335076	-0.147665	-0.101055	-0.298596	-0.829509	-0.321487	-0.264315	-0.518157	0.374363	-0.400596	-0.283317	0.320675	3.24081	-0.0286194	-1.49457	0.581846	cluster5
	ENSOARG00020024607	-0.147278	-0.273535	0.495313	-0.366005	-1.10232	-1.27747	-0.104497	-0.816598	0.279598	0.240076	-1.54672	2.06098	0.481202	0.22374	0.326521	2.33191	0.364891	-1.97338	0.906585	cluster5
	ENSOARG00020025016	-0.248578	0.238029	0.0011031	-0.287121	-0.00778316	0.0605297	0.232448	-0.569677	-0.108561	-0.354082	0.435118	0.203655	-0.201199	-0.252145	0.216194	3.3803	0.492385	0.188764	0.24003	cluster5
	ENSOARG00020025647	0.0671599	-0.204092	-1.63556	0.0973349	0.529688	0.203851	0.305258	-1.15376	0.451415	-0.243731	-0.167546	0.284587	-0.355073	0.554904	-1.43261	2.48138	0.107593	-1.42716	0.125795	cluster5
	ENSOARG00020025695	-0.76668	-0.0765916	0.560384	0.054673	-0.168495	-0.175865	0.515368	-1.34926	1.02955	-0.545587	-0.331179	0.0492746	-0.0013625	-0.206269	-0.00124741	4.00386	0.265163	-0.572873	0.586103	cluster5
	ENSOARG00020025709	0.282504	0.485011	-0.161711	-0.268328	-0.32019	0.0717274	0.321738	-1.11035	-0.2015	-0.736591	0.123235	-0.0682664	-0.643214	-0.332022	0.101532	2.73179	-0.0486433	-0.981534	0.786494	cluster5
	ENSOARG00020025714	0.0709219	0.179169	-0.516312	0.608491	-0.474508	0.802102	0.374157	-0.75888	-0.862317	-0.247515	1.11878	0.142614	0.135114	0.334483	-1.19873	4.31226	-0.396018	-0.101761	0.710853	cluster5
	ENSOARG00020025748	-0.79226	0.138042	-0.16703	-0.444732	-0.0814032	0.2175	-0.126731	-1.17091	-0.236121	-0.131727	-0.749942	0.461524	-0.578014	0.0346441	-0.839902	4.49369	-0.254946	-0.262223	0.194283	cluster5
	ENSOARG00020025773	-1.42486	-2.12252	-1.18718	-0.588547	-0.664543	0.00225317	0.334665	-2.13796	-0.0445208	-1.60455	-0.868704	0.365444	-0.409359	-0.819998	2.06916	3.16375	-1.22183	-0.866832	0.817039	cluster5
	ENSOARG00020025796	-0.531232	0.139891	-0.325116	-0.184367	0.0415755	0.00690133	0.207607	-1.02574	-0.043981	-0.208814	-0.494214	-0.0667828	-0.174242	-0.245655	0.404235	4.11199	0.107388	-0.590169	0.500818	cluster5
	ENSOARG00020004691	-0.245696	0.0331938	0.34583	-0.0934465	0.077678	0.0185366	0.0585134	-0.659092	-0.0762097	-0.320946	-0.573437	0.309126	-0.345622	0.234242	0.3039	2.41879	-0.0649243	-0.221222	0.327669	cluster5
	ENSOARG00020005089	-0.229958	0.126631	0.225168	-0.0855521	-0.0933126	-0.0629761	-0.0264505	-0.310867	0.0755295	0.0308871	-0.247326	0.132141	-0.0106264	-0.156093	0.239083	2.72226	-0.0138199	-0.0936201	0.253565	cluster5
	ENSOARG00020005521	-0.254707	-0.00338833	-0.768361	-0.376448	0.108485	0.194981	-0.0730977	-1.4153	-0.247273	-0.413792	-0.312557	0.898841	-0.559523	0.61859	-0.0960771	3.18022	-0.122641	-3.06418	0.683253	cluster5
	ENSOARG00020005980	-0.394036	0.243173	-0.531639	-0.225396	-0.260369	0.0711099	0.518196	-1.34416	-0.114967	-0.741781	-0.585431	-0.241144	-0.476879	-0.0390761	0.238435	5.77637	-0.0942988	-0.135306	0.657421	cluster5
	ENSOARG00020006073	0.158403	0.194477	0.514944	-0.437364	0.608221	0.545645	0.361538	-1.24376	0.477316	-0.583526	-0.489016	0.499123	-0.0299891	-0.685442	0.623843	2.60585	-0.0381507	0.513204	0.57877	cluster5
	ENSOARG00020006413	-0.18888	-0.171338	-0.862802	0.840732	-0.0158084	0.631372	0.128868	-0.441593	-0.269157	-0.497897	0.622598	0.359846	-0.120366	0.653187	0.716703	2.83381	-0.498459	-2.41193	1.16118	cluster5
	ENSOARG00020007659	0.0803477	0.194393	-0.551699	-0.0446315	0.259383	0.339372	0.129825	-1.41733	0.0117961	-0.631617	-0.476974	0.181151	-0.311153	-0.383681	0.0375917	3.01931	-0.211206	-0.114565	0.622902	cluster5
	ENSOARG00020008460	-0.0843025	0.0980452	0.00930978	-0.0443506	-0.24356	0.105496	0.48796	-0.316468	-0.380275	-0.49268	-0.304693	0.878156	0.185003	0.0456073	0.505221	4.41851	0.348823	-1.22567	0.635789	cluster5
	ENSOARG00020009083	-0.314471	-0.0705195	-0.285704	0.0199299	-0.0693918	-0.0122954	0.0455216	-1.26375	0.199545	-0.195816	-0.47605	0.298706	-0.354744	0.0932906	0.413024	4.29548	0.0257546	-0.434634	0.476025	cluster5
	ENSOARG00020009191	0.189625	-0.104999	-0.151736	-0.335419	0.19425	0.110695	0.235246	-1.4908	-0.370331	-0.770753	-0.648471	0.162937	-0.465111	0.197424	0.542991	3.3336	0.226637	-0.677171	-0.177708	cluster5
	ENSOARG00020009432	-0.824235	-0.258785	0.403282	0.216294	0.322518	0.319613	0.523378	-1.7047	0.0954269	-0.731966	0.661234	-0.0122778	-0.646829	-0.478714	-1.223	2.30828	0.101719	0.126901	0.182945	cluster5
	ENSOARG00020015342	0.0312517	-0.104906	-0.368956	-0.456928	-0.0763884	-0.0829272	0.325028	-1.43949	0.11925	-0.427042	-0.458492	-0.01255	-0.313321	0.0907938	0.351344	5.28304	0.0699623	-0.570677	0.843115	cluster5
	ENSOARG00020015503	-0.971237	0.276875	-0.867969	0.488983	-0.450445	0.650056	0.0838444	-1.13378	-0.586175	-0.685377	-0.490389	-0.380532	0.014586	-0.86763	0.774258	2.68504	-0.379402	-1.12605	0.123188	cluster5
	ENSOARG00020016372	-0.288727	0.170115	-0.078365	-0.423025	0.128164	-0.0689017	0.281303	-1.06803	-0.0316779	-0.603819	-0.373037	0.31305	-0.337902	0.348008	0.470825	4.66973	0.14642	-0.982426	0.517559	cluster5
	ENSOARG00020016670	-0.0810064	-0.168969	0.004201	-0.0295842	-0.181639	-0.180714	0.416383	-1.10054	-0.3265	-0.432999	-0.231039	0.456253	-0.366964	-0.011601	-0.0515287	2.99065	0.0884127	-1.00733	0.232581	cluster5
	ENSOARG00020016704	-0.227757	-0.0171653	-0.476252	-0.0252974	-0.0805572	0.497072	0.0127484	-1.13654	0.0385543	-0.113459	-0.223058	0.0851716	-0.218432	-0.364919	0.405996	3.07363	-0.0884422	-0.789747	0.421606	cluster5
	ENSOARG00020019043	0.203613	0.195109	-0.61935	-0.0103218	-0.181453	0.38951	-0.030923	-1.88068	-1.28124	-0.94193	-0.177363	0.367381	-0.591658	-0.971034	-0.636145	3.74249	-1.19112	-1.39133	0.138105	cluster5
	ENSOARG00020019509	-0.450003	-0.034956	0.0443368	-0.141505	-0.00595138	-0.111218	0.172283	-0.969038	-0.0393304	-0.373291	-0.676472	0.100789	-0.236395	-0.0120212	0.508018	3.31557	0.00829058	-0.195298	0.433725	cluster5
	ENSOARG00020020008	-0.259553	0.127421	-0.222554	-0.417313	0.182383	0.179329	0.175374	-1.31373	0.216798	-0.392738	-0.45425	-0.135453	-0.164607	0.27957	0.248276	4.57663	-0.0212142	-0.762133	0.400411	cluster5
	ENSOARG00020020150	-0.15916	0.0995481	-0.0255345	-0.0303919	-0.312505	-0.00013797	0.216379	-1.09646	-0.213401	-0.328999	-0.202594	0.499062	-0.289927	0.0480966	0.437574	2.29209	-0.0394964	-0.119151	0.249526	cluster5
	ENSOARG00020020842	-0.499434	0.0870619	-0.0983959	-0.132283	-0.105743	-0.0500093	0.106023	-0.592912	-0.404037	-0.170038	-0.632052	0.260314	-0.387298	-0.24741	-0.109264	3.03509	-0.0499168	-0.511584	0.308913	cluster5
	ENSOARG00020008146	0.0493461	-0.0758372	-0.443025	0.0645368	-0.417253	0.77129	-0.0653538	-1.08053	-0.705532	-0.289215	-0.733623	0.0294494	-0.409042	-0.161203	0.407001	2.84159	-0.358875	-1.90657	0.276799	cluster5
	ENSOARG00020008441	-0.0768291	0.256563	0.0209393	0.196895	-0.267659	0.554393	0.145825	-0.73175	-0.380033	-0.505222	0.0208955	0.352791	0.000384753	-0.444049	0.346279	3.0597	-0.437432	0.643166	0.368769	cluster5
	ENSOARG00020010682	-0.27029	0.0282927	0.686734	-0.180125	0.732738	0.20631	-0.0514872	-1.11633	-0.00537085	-0.0354887	-0.435566	0.417146	-0.167466	-0.106211	0.218059	2.61399	0.138538	-0.843303	0.647633	cluster5
	ENSOARG00020010869	0.386856	-0.0129683	-0.378434	-0.304031	-0.335206	-0.112827	0.234177	-0.624852	-0.239643	-0.679105	0.452536	0.158519	-0.651379	-0.211319	1.04504	2.62039	0.445112	-0.926925	0.0462174	cluster5
	ENSOARG00020010910	0.397082	-0.132462	0.313091	-0.0188292	-0.44271	-0.351126	-0.0213585	-0.511148	-0.818481	-0.410645	0.652813	-0.557393	-0.148308	0.0672006	-0.332544	2.72565	-0.13425	-1.21999	0.301886	cluster5
	ENSOARG00020011056	-0.353258	0.0183813	0.381413	-0.286652	-0.132874	-0.390043	0.196797	-0.735386	-0.331352	-0.712594	-0.615533	0.429305	-0.394706	-0.191885	0.0718279	3.69831	-0.236364	-0.284055	0.405625	cluster5
	ENSOARG00020011607	0.075406	-0.0199199	0.0753945	-0.0195855	0.246125	-0.00844145	-0.00740191	-0.300754	-0.288063	-0.361886	-1.0065	0.469631	-0.157239	-0.0392486	-0.0443729	3.1499	0.14174	-1.06418	0.280385	cluster5
	ENSOARG00020012405	0.323844	0.0805093	0.241061	0.350951	-0.268403	0.394885	0.00806137	-1.22706	-0.595259	-0.489152	-0.50336	0.440349	0.0900831	0.0456087	0.265874	4.7888	-0.675362	-1.93205	0.18486	cluster5
	ENSOARG00020012571	-0.549334	0.320472	-0.0331687	-0.266637	-0.000126567	0.142662	0.087976	-1.07697	0.0871189	-0.412445	-0.470266	0.501206	-0.41312	-0.139255	0.4853	4.10518	0.0461383	-0.202115	0.563718	cluster5
	ENSOARG00020012809	-0.0987747	0.102947	0.109209	-0.495188	0.0322222	-0.0481442	-0.151992	-1.25254	0.132126	-0.0021102	-0.625706	0.148117	-0.389485	0.109058	0.335804	2.9838	0.0388666	-0.197152	0.51611	cluster5
	ENSOARG00020015169	-0.131934	-0.147397	-0.591818	-0.213468	0.102868	-0.286377	-0.0163828	-0.315028	-0.144837	-0.251334	-0.441424	0.359532	-0.352957	-0.158285	0.194276	2.59842	-0.0403863	-0.109697	0.230076	cluster5
	ENSOARG00020015250	0.421897	-0.369286	-0.880997	-0.540292	0.434657	-0.921683	-0.151804	0.903883	-0.210621	-0.285271	-1.34178	0.23949	-0.184334	-0.154197	-0.138097	3.51471	0.352084	-0.444727	1.3693	cluster5
	ENSOARG00020015274	-0.0515285	-0.379306	0.484663	-0.212304	0.267099	0.0716329	-0.0571717	-0.600227	0.110323	-0.111136	-0.510546	0.20544	-0.211995	-0.0158302	0.367703	3.7322	0.0688624	-0.539421	0.568074	cluster5
	ENSOARG00020015655	-0.585409	0.0299462	-0.0322536	-0.0967535	0.0325195	0.178163	-0.0152596	-0.813993	0.122448	-0.233368	-0.543676	0.256934	-0.161542	-0.159288	0.355048	3.36332	0.0133476	-0.12253	0.295486	cluster5
	ENSOARG00020017014	-0.0590473	0.0874581	0.37807	-0.404423	-0.100105	0.0408235	0.0140103	-0.50889	-0.51088	-0.173576	-0.841943	0.162197	-0.12632	0.124908	0.607207	2.3612	0.0474352	-0.469404	0.21322	cluster5
	ENSOARG00020018651	-0.336197	0.137507	-0.0742754	-0.135221	-0.0982932	-0.0798796	0.565617	-1.74234	0.175102	-0.693069	-0.503673	0.154896	-0.433395	-0.110594	0.281709	3.39724	0.168323	-0.258841	0.773363	cluster5
	ENSOARG00020019113	-0.330406	0.199557	0.332848	-0.134304	0.788199	-0.129075	0.312606	-1.76968	-0.524873	-0.650282	0.515329	0.458294	-0.0804298	-0.627678	0.813882	3.15517	0.347537	1.20651	0.359964	cluster5
	ENSOARG00020003615	0.182602	-0.358493	0.489484	0.149543	-0.211835	0.0928203	0.0650614	-1.07504	-0.409953	-0.400864	-0.412446	0.98664	-0.215699	-0.707925	-0.670801	2.88428	-0.103575	-0.955888	-0.146122	cluster5
	ENSOARG00020003938	-0.469839	0.198255	-0.124813	-0.0530978	-0.260251	0.116391	-0.0623428	-0.876497	-0.0711554	-0.381041	-0.31599	0.212119	-0.573905	0.347831	0.365962	3.79907	0.234972	-0.268316	0.535639	cluster5
	ENSOARG00020004039	0.0484842	0.214145	-0.137592	-0.214051	0.110534	0.102646	0.241397	-1.19483	0.168951	-0.450763	0.0598619	0.514699	-0.25803	0.0234179	0.421847	2.69488	0.171	-0.291811	0.608344	cluster5
	ENSOARG00020004234	-0.0526561	-0.0453198	-0.171974	-0.0956117	-0.304528	-0.410845	0.571999	-2.02661	-0.724596	-0.649417	0.120297	0.650016	-0.251782	-0.674468	-0.0937245	3.39603	0.27356	-0.953488	0.409687	cluster5
	ENSOARG00020004383	-1.57275	-0.00161702	-0.135126	-0.247423	-0.944955	1.38408	0.133761	-0.789538	-0.844315	-0.603084	1.32621	0.154203	-0.0327381	-0.245747	1.24241	3.04661	0.240102	-2.64234	1.36907	cluster5
	ENSOARG00020004754	-0.215559	-0.214703	0.129234	-0.0484126	0.901892	-0.0698162	0.250941	-0.416966	-0.38984	0.474392	-0.455523	0.722204	0.53986	-0.407327	-0.0744389	2.89935	-0.0977942	-0.351803	0.00575205	cluster5
	ENSOARG00020004951	-0.596985	0.14533	-0.695029	-0.285537	-0.327883	-0.0180049	0.191816	-0.974388	0.178838	-0.574868	-0.0901811	0.29462	-0.30191	-0.587618	0.13412	2.51384	0.158071	-0.521692	0.161802	cluster5
	ENSOARG00020009866	-0.194428	-0.0648066	-1.23076	0.0213771	0.365805	-1.09732	-0.127764	-2.92534	-1.23294	0.220379	-0.918869	0.368437	-0.367158	-0.0835658	-0.660356	2.02702	-0.281137	-1.50113	0.568002	cluster5
	ENSOARG00020011326	-0.18699	0.0583054	0.0443482	-0.132275	0.0413534	0.0647128	0.477815	-1.07189	0.0935754	-0.193954	-0.372199	-0.20566	-0.185628	-0.186624	0.0291836	2.87266	0.023837	-0.678824	0.272875	cluster5
	ENSOARG00020011742	0.0344144	-0.0328493	0.292186	-0.256001	-0.216672	-0.084862	0.128936	-0.802653	0.194175	-0.0250421	0.163825	0.295471	-0.0429919	-0.217599	-0.130059	2.88246	0.0962753	-0.605108	0.0145142	cluster5
	ENSOARG00020012555	0.0235178	0.1258	-0.328926	0.00418054	0.338426	0.547228	0.0154513	-1.17598	-0.0679732	-0.585114	-0.200232	0.54216	-0.268152	0.2805	0.265983	3.23229	-0.148095	0.00601646	0.509237	cluster5
	ENSOARG00020013369	-0.323489	0.147697	-0.225578	-0.385811	-0.273638	0.0450964	0.291904	-0.968164	-0.268015	-0.397714	-0.214406	0.258281	-0.361429	0.467005	0.583549	2.79242	0.374802	-0.208172	0.377294	cluster5
	ENSOARG00020013612	-0.0969087	0.154375	-0.477744	-0.281011	-0.225951	-0.29798	1.16371	-2.3553	-0.0155443	-0.63406	0.803092	-0.0637401	-0.590256	0.372489	0.370761	2.64335	0.280714	0.116025	0.739817	cluster5
	ENSOARG00020014015	0.279696	0.0497725	0.303291	-0.119713	0.00303284	0.491101	0.134806	-2.46677	0.302273	-0.398292	-0.772156	0.161091	-0.0661989	-0.017663	0.196895	4.30004	0.0031489	1.24556	0.284454	cluster5
	ENSOARG00020014138	-0.197759	0.128864	0.0167803	0.0178946	0.107376	0.131187	-0.193069	-0.815685	-0.365097	-0.0466813	-0.600338	0.528263	0.0149962	-0.139366	0.468441	2.97174	-0.045948	-0.333418	0.303519	cluster5
	ENSOARG00020014686	-0.34272	-0.22691	1.10038	0.456535	-0.729887	-0.42665	-0.556977	-0.323888	-1.13698	-0.539934	0.713601	2.04238	0.161448	0.161474	1.85918	2.5245	-0.361416	-0.790768	0.650471	cluster5
	ENSOARG00020015742	-0.267349	0.249036	0.0201412	-0.169109	-0.0738163	0.155344	0.069176	-1.0085	0.638359	-0.0733022	-0.638663	0.234124	-0.118186	-0.126716	0.396799	2.77653	0.113832	0.133354	0.120277	cluster5
	ENSOARG00020017806	0.17559	-0.0450457	-0.12192	-0.0395054	0.25917	0.619281	0.0988637	-0.289175	-1.21913	-0.677007	-0.37605	0.477653	-0.405226	0.492159	0.570697	2.14101	-0.328809	-1.29185	0.390395	cluster5
	ENSOARG00020017867	-0.514474	0.0955654	0.0523478	-0.061328	-0.167936	0.265973	-0.0734113	-1.21056	-0.134865	-0.449202	-0.766776	0.681119	-0.251174	0.187019	0.50161	3.27928	-0.10836	-0.492541	0.211131	cluster5
	ENSOARG00020018452	0.240041	0.338446	-0.301285	0.105883	0.0567446	0.320325	1.118	-0.447624	0.566306	-0.0583252	0.225349	0.626591	0.217138	-0.0791747	0.228728	3.02678	0.442093	1.04621	0.739816	cluster5
	ENSOARG00020018534	0.417693	0.135756	0.0846927	0.1063	0.0820804	0.349725	0.282889	-0.529729	0.824151	-0.180869	0.210988	0.499843	-0.231866	0.201436	0.47019	3.27071	-0.0486245	0.31217	0.418074	cluster5
	ENSOARG00020003216	-0.490948	0.136689	-0.263849	-0.241096	-0.0891991	0.00550899	0.150822	-0.667471	0.14675	0.00190856	-0.19722	0.148247	-0.120627	-0.236898	0.0754101	2.72045	0.00188511	-0.628823	-0.0282422	cluster5
	ENSOARG00020003656	-0.478188	0.087443	-0.137447	-0.0694484	-0.089493	0.241472	-0.0185195	-1.0666	-0.180095	-0.0294324	-0.424276	0.547633	0.183567	-0.376778	0.0557294	2.24242	0.140356	-1.00328	0.105088	cluster5
	ENSOARG00020003811	-1.04395	-0.121398	-0.389424	-0.297795	-0.0460493	0.207021	0.0707196	-1.70203	0.118422	-0.454767	0.0879803	0.125029	-0.19011	-0.28162	0.30413	3.08906	0.0179449	-0.478888	-0.0933023	cluster5
	ENSOARG00020004523	0.0177841	0.247091	-1.21912	-0.116168	-0.315078	0.0884261	0.0733141	-2.43078	-0.513447	-0.672209	-0.303807	0.986676	-0.453805	-0.258881	-0.0114983	2.78588	-0.145021	-0.809425	0.24918	cluster5
	ENSOARG00020008928	-1.01657	-0.296518	-0.0278422	-0.688822	1.085	0.058741	-0.536612	0.116998	-1.97075	0.577139	2.52771	-0.251954	0.272052	-1.10853	-0.264873	3.40149	0.132808	1.15554	0.570319	cluster5
	ENSOARG00020011276	-0.368492	0.301786	-0.463613	-0.309725	-0.235015	-9.50255e-05	0.336209	-1.32734	-0.0789672	-0.699914	0.169171	0.141468	-0.453088	-0.129763	0.605339	4.7426	0.00374305	-0.659279	0.867339	cluster5
	ENSOARG00020011478	-0.546936	0.0229016	-0.438188	0.165048	0.168294	-0.21544	0.823841	-1.92931	-0.116563	-0.506222	0.236766	1.14923	-0.280523	-0.00604179	0.37439	3.28237	-0.224148	-1.80351	0.39281	cluster5
	ENSOARG00020011561	-0.14111	-0.0886217	-0.0731995	-0.282534	-0.214961	-0.0553755	0.0758089	-1.50373	0.0123487	-0.532484	-0.408915	0.245052	-0.267823	-0.199366	0.643787	3.76476	-0.107667	-0.39416	0.48067	cluster5
	ENSOARG00020012425	-0.0463815	0.101027	-0.210324	-0.275858	0.115796	0.0971864	0.0212041	-1.38163	-0.0995772	-0.175627	-0.0929005	0.0727888	-0.384793	0.041305	0.359449	3.76455	0.00850571	-0.0300477	0.181684	cluster5
	ENSOARG00020013389	-0.80693	0.23911	0.144052	0.270511	-0.376289	0.0613435	0.468969	-1.04993	-0.285677	-0.0896075	-0.218606	0.529522	0.209121	-0.16984	0.564265	2.73772	0.066003	-0.736499	-0.0195432	cluster5
	ENSOARG00020018419	-0.187063	0.0620308	0.0350591	-0.173068	-0.0593796	0.0891115	0.110114	-0.909379	-0.203499	-0.374019	-0.486218	0.386474	-0.237195	-0.282847	0.361581	2.90323	-0.242172	-0.13193	0.363516	cluster5
	ENSOARG00020018545	-0.206259	0.0915167	-0.281673	-0.285799	-0.14474	0.101792	0.139554	-0.77809	-0.37831	-0.585137	-0.432523	0.0970843	-0.382944	-0.0524926	0.432986	4.34711	-0.0753352	-1.15789	0.535006	cluster5
	ENSOARG00020026208	-0.648668	0.30618	-0.196142	-0.422695	-0.589498	-0.206802	-0.52825	-0.416047	-1.88528	-0.189505	0.730423	1.10848	-0.151348	-0.236865	0.70494	2.4818	-0.025905	-1.95454	0.0743671	cluster5
	ENSOARG00020026210	-0.750825	0.353013	-0.380325	-0.225282	0.745825	-0.208968	-0.705255	-0.99827	-1.53475	-1.01635	0.0561457	1.01145	-0.13361	-0.573184	0.266933	2.89105	-0.0511006	-1.12691	0.569144	cluster5
	ENSOARG00020026251	-0.916872	0.106517	0.135524	0.524516	-0.18468	1.45915	-0.146298	-1.63814	-2.22231	-0.548491	-0.927244	-0.106442	-0.528245	0.27815	-0.190096	3.28073	-0.507175	-0.946665	-0.0152242	cluster5
	ENSOARG00020026325	-0.249779	0.112877	-0.406867	-0.33254	-0.270706	0.000952391	-0.213127	-1.57105	-0.418491	-0.697024	0.410772	-0.211128	-0.753582	-1.00309	0.266255	3.08781	-0.175505	0.222958	0.612741	cluster5
	ENSOARG00020026354	-0.179152	0.383974	-1.72828	-0.441506	0.693238	0.102058	0.196058	0.304946	0.120618	0.172718	-0.669583	0.313205	0.427735	-0.359955	-0.442	2.8261	0.408913	-0.405864	-0.332684	cluster5
	ENSOARG00020026364	-0.0910189	0.0966296	0.224241	-0.206257	-0.128762	-0.104253	0.287844	-0.675058	0.100608	-0.180525	0.23692	0.266435	-0.0305641	-0.70064	0.0283794	3.72563	-0.0334217	-0.636664	0.189521	cluster5
	ENSOARG00020003286	-0.395392	-0.29262	0.214588	-0.000206647	-0.14872	-0.12977	0.15668	-1.08822	0.140981	-0.323228	-0.586153	0.176237	-0.104932	-1.05309	0.135871	2.27285	0.0337653	-0.435492	0.256167	cluster5
	ENSOARG00020003357	-0.357666	-0.204887	-1.2394	0.550923	-0.273186	-0.266904	-0.00155066	-1.97313	-0.8875	-0.60675	-0.578245	0.634778	-0.428798	-1.11238	0.317625	3.37306	0.0128571	-0.560367	0.268431	cluster5
	ENSOARG00020008171	1.04416	0.240082	-1.10315	0.307045	0.269692	0.0970675	0.955602	-0.488818	0.792791	-0.132865	0.742157	-0.40852	3.18668	0.553888	-0.22841	3.67277	0.622692	-1.76807	-0.272303	cluster5
	ENSOARG00020011357	-0.241398	0.114104	-0.0436271	-0.0216144	-0.0556031	-0.144724	0.56513	-0.221116	0.343654	0.0544457	0.380415	0.216245	0.536382	-0.333027	-0.882216	3.0032	0.133299	0.0147719	-0.237176	cluster5
	ENSOARG00020011670	-0.00598506	0.132952	-0.445452	0.165802	0.0150606	0.282756	0.0956686	-0.789199	-0.566475	-0.377309	-0.457004	0.467505	-0.164925	0.705775	0.324043	2.6139	-0.0265908	-0.718571	0.23192	cluster5
	ENSOARG00020005189	-0.718363	-0.0377346	-0.408302	-0.037024	-0.468243	-0.182574	0.2342	-1.53346	-0.603105	-0.794411	-0.368963	0.379107	-0.206501	-0.279737	-0.0975392	1.99571	-0.0563248	-0.646531	0.0185246	cluster5
	ENSOARG00020005451	-1.16508	-0.282986	0.0410206	-2.91596	0.50769	-0.0818135	-0.231106	-2.4871	0.581616	-0.0681173	1.16639	0.495124	0.454053	1.4671	-0.135337	2.93074	-0.903269	0.117787	0.321302	cluster5
	ENSOARG00020005893	-0.730358	0.0338258	-0.305044	-0.752381	-0.442161	-0.250218	-0.0511846	-1.30217	-0.387322	-0.708433	-0.109565	0.843821	-0.312858	-0.371099	-0.153035	3.45606	0.0189002	-1.15791	0.589221	cluster5
	ENSOARG00020005943	-0.0674737	-0.404793	-0.0704996	0.101433	-0.590165	0.0498262	0.474299	-1.17793	-0.842771	-0.687698	0.510447	0.00958867	-0.423159	-0.453753	-0.665961	2.49227	-0.584182	-0.844151	-0.0378833	cluster5
	ENSOARG00020006203	-0.364314	-0.44014	0.0542856	0.0469519	1.44972	0.490678	0.0871291	-1.70137	-0.681253	-0.184674	-0.742617	1.13578	0.438074	-0.101045	1.81384	3.66622	0.144083	-0.924168	0.563699	cluster5
	ENSOARG00020006379	-0.303537	-0.0348046	0.508064	-0.55745	0.472806	-0.782621	-0.513159	-1.16856	-0.902881	-1.01125	-0.901258	0.688992	-0.61427	-0.117066	-0.779725	3.12314	-0.204761	-0.978776	0.592194	cluster5
	ENSOARG00020006479	-0.544985	0.0896362	-0.0909643	-0.130428	0.0138192	0.00435216	0.112891	-0.617022	0.134762	-0.246085	-0.625375	0.0882379	-0.0977611	-0.468022	0.369104	2.50537	-0.0167629	-0.443602	0.354914	cluster5
	ENSOARG00020007029	-0.134121	-0.574722	-0.225691	-0.620283	0.668788	-0.67725	-0.401186	-0.356778	-0.429487	-0.272396	0.00427411	1.41072	-0.538093	-0.46757	0.351731	2.38678	-0.112703	-0.817096	0.52712	cluster5
	ENSOARG00020008663	-0.0400775	0.0900689	-0.0954355	-0.259857	-0.228385	0.152099	0.0614661	-1.0853	-0.00328274	-0.723794	-0.499868	0.286369	-0.482604	-0.273799	0.365711	5.00039	-0.0480589	-0.586416	0.435532	cluster5
	ENSOARG00020009370	-0.476374	0.0706505	0.0230096	-0.290828	-0.280112	-0.12899	-0.00772426	-0.761694	-0.257168	-0.242051	-0.194052	0.417147	-0.0643912	-0.162581	0.0215704	2.89375	0.0113448	-0.965646	0.118885	cluster5
	ENSOARG00020010012	0.508855	-0.0125996	-2.8595	-0.299821	-0.934988	-0.163133	1.23375	-0.637626	1.7546	-1.24885	1.00477	-0.923871	-1.89972	-0.625496	0.13998	2.17577	-0.389333	0.603673	0.282371	cluster5
	ENSOARG00020010199	0.220018	-0.199898	0.221602	-0.25041	0.190057	-0.169499	0.326995	-1.884	-0.12315	-0.0935833	-0.267798	0.483322	-0.800442	0.280411	-0.679978	4.56198	0.340227	-0.861602	0.140877	cluster5
	ENSOARG00020010295	-0.650495	-0.607142	-0.328182	0.0422705	-1.18839	-0.46678	0.632212	-0.685521	-0.968669	-0.320403	-0.777429	-0.111177	0.0932233	-1.67824	-1.5545	2.53635	-0.201862	-0.433765	0.0795118	cluster5
	ENSOARG00020011599	-0.146871	0.056555	-0.15059	-0.0104678	-0.175603	0.137643	0.510609	-1.42222	-0.225876	-0.1159	-0.279115	-0.214742	0.0890251	-0.17814	-0.16776	2.41668	0.056999	-0.69557	0.131138	cluster5
	ENSOARG00020012542	0.316287	-0.100055	0.1374	-0.0184324	-0.0460956	-0.00504018	0.152015	-0.692101	-0.176808	-0.44158	-0.304974	0.525363	-0.0539775	-0.134882	0.323164	2.82325	0.216654	0.0862142	0.0469079	cluster5
	ENSOARG00020013597	-0.255785	0.163743	-0.173258	-0.348148	-0.191132	0.0264841	0.177624	-1.10752	-0.226096	-0.556046	-0.155513	0.350552	-0.480462	-0.188283	0.5152	2.53349	-0.119344	-0.635886	0.492469	cluster5
	ENSOARG00020015273	-0.578196	-0.0686866	0.117047	-0.409739	0.299188	0.141516	0.121818	-0.358162	-0.0131996	-0.0974877	-0.381653	-0.0871494	-0.0428178	0.313246	0.353532	2.66335	0.18718	-1.44848	0.345158	cluster5
	ENSOARG00020015701	-0.401983	0.0957253	0.0921839	-0.0713892	0.222811	0.21589	0.187766	-1.17783	0.226484	-0.418234	-0.966678	0.285906	-0.27661	-0.166552	0.683907	4.209	0.211497	-0.0551218	0.385009	cluster5
	ENSOARG00020016190	-0.143992	-0.197739	-0.338612	-0.128909	-0.253982	-0.0406906	0.15317	-1.29153	-0.0459376	-0.41559	-0.330964	0.156788	-0.190155	-0.169148	0.372021	3.40574	0.121836	-0.346114	0.309844	cluster5
	ENSOARG00020016397	-0.611473	-0.270211	-0.245892	0.155519	-0.182906	0.0596808	-0.0449986	-1.08146	-0.718338	-0.362524	-0.857376	0.283829	-0.282063	-0.41042	0.448359	2.36158	-0.111636	-0.63201	0.0131857	cluster5
	ENSOARG00020016454	-0.279665	-0.561658	-1.08863	-0.463258	0.0849911	0.118589	0.802262	0.114098	-1.29394	-0.225013	0.962157	0.801329	-0.0506106	0.607536	0.494305	2.34247	0.450643	-1.46198	1.31638	cluster5
	ENSOARG00020025108	-0.461906	0.0516889	-0.0804671	-0.190076	-0.155094	0.215285	-0.127209	-1.07267	-0.0596793	-0.289102	-0.743168	0.122818	-0.326748	-0.38514	0.264871	3.62558	-0.316093	-0.559086	0.225716	cluster5
	ENSOARG00020025124	-0.444458	-0.170934	-0.646743	-0.47498	0.932414	0.0694044	-0.245219	-0.286144	-0.33986	0.452684	0.159716	-0.24858	-0.348155	0.0278845	-0.142823	3.05706	0.252808	-1.06	-0.469394	cluster5
	ENSOARG00020025223	-0.509562	0.0354621	0.436121	-0.12712	-0.182931	0.122499	0.102015	-0.82473	-0.0123083	-0.301724	0.0384634	0.097865	-0.246123	-0.151611	0.19811	2.97806	-0.172394	-0.270718	0.214053	cluster5
	ENSOARG00020025361	-0.135319	-0.0591147	0.164649	-0.200189	-0.0792207	-0.27502	-0.242733	-0.539903	-0.00427531	-0.264587	-0.484014	-0.047801	-0.408588	0.0360358	0.436484	2.49231	-0.0673151	-0.556022	0.239269	cluster5
	ENSOARG00020025479	0.0196757	0.0691771	-0.0958985	-0.0453412	0.157911	0.15385	0.217122	-0.804292	0.189594	-0.174214	-0.248832	0.00640822	-0.211927	-0.0487732	0.405611	2.56476	0.0104446	-0.0386549	0.321508	cluster5
	ENSOARG00020025503	0.285974	0.108193	0.705123	-0.136027	-0.419227	-0.210867	0.0725125	-1.08488	-0.339314	-0.167053	0.392231	0.992225	-0.347176	-0.528867	0.597254	2.83579	0.19519	-0.741668	0.58591	cluster5
	ENSOARG00020025527	0.7067	0.19408	-0.800194	0.137366	0.0428898	-0.0700503	-0.0683253	-0.914709	0.168897	-0.704431	0.449431	-0.0689519	-0.305565	-0.567661	-0.197068	4.52091	-0.963856	-1.90494	-0.0899476	cluster5
	ENSOARG00020025578	-0.184854	-0.0184498	-0.413704	0.255564	-0.00380565	0.374274	0.116985	-0.329628	-0.0473679	-0.392367	0.0311641	0.242296	-0.152398	-0.175071	0.36785	2.73368	-0.352952	0.551917	0.357291	cluster5
	ENSOARG00020025589	0.0199138	0.0415196	-0.482664	-0.405203	-0.209931	0.0207768	0.195398	-1.70525	-0.215082	-0.745527	-0.264169	-0.000948769	-0.431551	-0.804029	0.354166	3.66628	0.0340832	0.250715	0.641919	cluster5
	ENSOARG00020025628	0.0250249	-0.104552	0.304991	-0.157896	-0.128272	-0.058168	0.181247	-0.705942	-0.155979	-0.183945	-0.235477	0.803116	-0.280933	-0.856054	0.242705	2.32742	-0.223669	-0.285883	0.307387	cluster5
	ENSOARG00020025684	0.557208	0.165968	0.344377	-0.102031	0.35874	0.488359	-0.241133	-0.404714	0.421695	-0.70955	-1.23566	-0.319524	-0.736526	-0.0435431	0.250674	2.51404	-1.1958	-1.34053	0.28885	cluster5
	ENSOARG00020025727	1.50943	1.59829	1.63992	1.4337	0.654142	1.7085	1.21609	0.0105765	1.73262	1.53296	0.960959	2.36289	1.53744	-0.326212	1.41605	4.09874	1.40959	1.6902	2.31065	cluster5
	ENSOARG00020025743	0.360582	-0.139091	-0.420338	0.135835	-0.581018	1.83262	0.239476	-0.261275	0.426658	-0.751082	0.82411	0.731331	-0.951265	0.334144	-1.22327	4.16182	-1.38905	1.51475	2.14818	cluster5
	ENSOARG00020025751	-0.171014	0.00250498	-0.0851231	0.158437	0.0912454	0.182388	0.0301387	-1.09952	-0.0827034	-0.57196	-0.875291	0.56678	-0.108435	-0.240094	0.192664	2.57958	-0.588909	1.07473	0.507624	cluster5
	ENSOARG00020025799	-0.0786347	0.0269406	-0.0796997	-0.20937	-0.0317126	0.0602664	0.246368	-1.17618	0.0203209	-0.567734	-0.285696	0.278075	-0.32319	-0.37285	0.400282	3.82528	-0.00338129	-0.26505	0.425724	cluster5
	ENSOARG00020025817	-0.122539	-0.0207631	0.228269	-0.0477272	0.206292	0.104008	0.00155365	-0.777424	0.366372	-0.245137	-0.780912	0.124878	-0.184621	0.534345	0.308608	2.8257	-0.0899054	-0.363134	0.171233	cluster5
	ENSOARG00020025827	0.158717	0.0623397	0.535717	-0.0982473	-0.149521	0.0391451	0.170246	-1.14534	0.0248834	-0.345369	-0.305014	0.420796	-0.0868881	0.0195535	0.275427	2.99923	-0.0324237	0.0541457	0.0105121	cluster5
	ENSOARG00020025840	0.389921	-0.0499647	0.781019	-0.592434	-0.838487	0.0549852	-0.142662	-0.860774	-0.231742	-0.337787	-0.739144	0.804998	-0.304028	-0.0294551	0.422558	3.05237	0.0756641	-1.98011	0.328342	cluster5
	ENSOARG00020025967	-0.495661	-0.0609966	-0.64681	-0.872678	0.126009	-0.354216	0.202846	-0.425894	0.0102381	0.031903	-0.786826	-0.604405	0.0391844	0.160538	0.730485	3.05355	0.511674	-1.44029	0.952392	cluster5
	ENSOARG00020025981	-0.31933	0.0339843	-0.286879	-0.0404489	-0.105174	-0.125171	0.419673	-1.4864	0.0687931	-0.418733	-0.543422	0.285173	-0.39311	-0.854361	0.107092	3.97582	0.130667	-0.509469	0.454178	cluster5
	ENSOARG00020025987	-0.0299722	-0.0502884	0.107869	-0.350409	-0.206071	0.0552127	0.0246138	-1.33471	-0.128794	-0.290967	-0.168657	-0.0656304	-0.411202	0.15297	0.573548	4.05009	0.124521	-0.482215	0.634355	cluster5
	ENSOARG00020006393	-0.699906	0.134351	0.164654	-0.244707	-0.109551	0.115111	0.305179	-1.22335	0.118097	-0.383796	-0.362194	0.367578	-0.322805	-0.0195701	0.212262	3.50607	0.0447261	-0.588436	0.328976	cluster5
[truncated: 1,640 more rows]

## Sheet: Fig. 3h
Fig. 3h
	Tissue	Number
	Cerebrum	68
	Artery	117
	Heart	176
	Duodenum	232
	Jejunum	313
	Liver	415
	Hypothalamus	508
	Rumen	739
[truncated: 11 more rows]

[truncated: 25 more sheets: Fig. 3i, Fig.4a, Fig. 4b, Fig. 6a, Fig. 6e, Fig. 6b, Fig. 7b, Fig. 7e, Fig. 7f, Fig. 7g, Supplementary Fig. 1, Supplementary Fig. 2, Supplementary Fig. 8, Supplementary Figs. 11a-c, Supplementary Figs. 12a-d, Supplementary Fig. 13 , Supplementary Fig. 14, Supplementary Fig. 17a, Supplementary Fig. 17d, Supplementary Fig. 18a …]
